# Supplementary material for: Looking for pathways related to COVID-19: confirmation of pathogenic mechanisms by SARS-CoV-2–host interactome
Source: Cell Death Dis. 2021 Aug 12;12(8):788. doi: 10.1038/s41419-021-03881-8 (PMC8357963; doi:10.1038/s41419-021-03881-8)
Supplement: Supplementary file 7 — supplementary_table_1 [file 41419_2021_3881_MOESM7_ESM.xlsx]

## Sheet: S-Table1
Id	Label	uniprot	species	compartment	categories	size	Degree	Weighted Degree	Eccentricity	closnesscentrality	harmonicclosnesscentrality	betweeness centrality	modularity_class
ACE2	ACE2	Q9BYF1	HUMAN	SUBCELLULAR LOCATION: [Processed angiotensin-converting enzyme 2]: Secreted {ECO:0000269|PubMed:15983030}.; SUBCELLULAR LOCATION: Cell membrane {ECO:0000269|PubMed:18424768}; Single-pass type I membrane protein {ECO:0000255}. Cytoplasm {ECO:0000250|UniProtKB:Q8R0I0}. Note=Detected in both cell membrane and cytoplasm in neurons. {ECO:0000250|UniProtKB:Q8R0I0}.	Membrane|Extracellular	10	2	0.2	5	0.25977	0.281416	0	2
ACLY	ACLY	P53396	HUMAN	SUBCELLULAR LOCATION: Cytoplasm? cytosol {ECO:0000269|PubMed:9116495}.	Cytosol|Cytoskeleton	10	6	0.6	4	0.365105	0.405605	0.006645	5
ACTR3	ACTR3	P61158	HUMAN	SUBCELLULAR LOCATION: Cytoplasm? cytoskeleton {ECO:0000269|PubMed:19109554}. Cell projection {ECO:0000269|PubMed:9230079}. Nucleus {ECO:0000269|PubMed:16767080? ECO:0000269|PubMed:17220302? ECO:0000269|PubMed:29925947}. Note=In pre-apoptotic cells? colocalizes with MEFV in large specks (pyroptosomes) (PubMed:19109554).	Cytosol|Cytoskeleton	10	7	0.7	5	0.349304	0.394543	0.018201	2
AKAP8L	AKAP8L	Q9ULX6	HUMAN	SUBCELLULAR LOCATION: Nucleus {ECO:0000269|PubMed:10748171? ECO:0000269|PubMed:10761695}. Nucleus matrix {ECO:0000269|PubMed:11034899? ECO:0000269|PubMed:16391387}. Nucleus speckle {ECO:0000269|PubMed:17594903}. Nucleus? PML body {ECO:0000269|PubMed:11884601}. Cytoplasm {ECO:0000269|PubMed:10748171}. Note=Colocalizes with PRPF40A in the nuclear matrix (PubMed:16391387). Nuclear at steady state bu…	Nucleus	10	3	0.3	5	0.326118	0.359661	0.000746	3
AP3B1	AP3B1	O00203	HUMAN	SUBCELLULAR LOCATION: Cytoplasmic vesicle? clathrin-coated vesicle membrane {ECO:0000250}; Peripheral membrane protein {ECO:0000250}; Cytoplasmic side {ECO:0000250}. Golgi apparatus {ECO:0000250}. Note=Component of the coat surrounding the cytoplasmic face of coated vesicles located at the Golgi complex. {ECO:0000250}.	Membrane|Extracellular	10	1	0.1	6	0.271309	0.289823	0	3
APP	APP	P05067	HUMAN	SUBCELLULAR LOCATION: Cell membrane {ECO:0000269|PubMed:10383380? ECO:0000269|PubMed:20580937? ECO:0000269|PubMed:2649245? ECO:0000305|PubMed:25122912}; Single-pass type I membrane protein {ECO:0000269|PubMed:30630874? ECO:0000305|PubMed:10383380? ECO:0000305|PubMed:25122912}. Membrane {ECO:0000269|PubMed:2900137? ECO:0000305|PubMed:22584060}; Single-pass type I membrane protein {ECO:0000269|PubM…	Multi-organelle	10	26	2.6	5	0.385666	0.443363	0.080739	4
ARPC4	ARPC4	P59998	HUMAN	SUBCELLULAR LOCATION: Cytoplasm? cytoskeleton {ECO:0000269|PubMed:9359840}. Cell projection {ECO:0000269|PubMed:9359840}. Nucleus {ECO:0000269|PubMed:29925947}.	Multi-organelle	10	3	0.3	5	0.324247	0.35708	0.003407	1
ATAD3A	ATAD3A	Q9NVI7	HUMAN	SUBCELLULAR LOCATION: Mitochondrion inner membrane {ECO:0000269|PubMed:18063578? ECO:0000269|PubMed:20154147? ECO:0000269|PubMed:20332122? ECO:0000269|PubMed:20349121}; Single-pass membrane protein {ECO:0000269|PubMed:20154147? ECO:0000269|PubMed:20349121}. Mitochondrion matrix? mitochondrion nucleoid {ECO:0000269|PubMed:17210950? ECO:0000269|PubMed:18063578}. Note=In the mitochondrial inner memb…	Mitochondrion	10	4	0.4	5	0.33581	0.370354	0.001519	3
ATAD3B	ATAD3B	Q5T9A4	HUMAN	SUBCELLULAR LOCATION: Mitochondrion inner membrane {ECO:0000269|PubMed:16909202? ECO:0000269|PubMed:18063578}; Peripheral membrane protein {ECO:0000269|PubMed:16909202? ECO:0000269|PubMed:18063578}. Note=Has been found to co-purify with nucleoids (PubMed:22453275). Since it does not face the mitochondrial matrix? the association with nucleoids could be mediated by ATAD3A. {ECO:0000269|PubMed:2245…	Mitochondrion	10	1	0.1	6	0.269048	0.288274	0	5
ATP1A1	ATP1A1	P05023	HUMAN	SUBCELLULAR LOCATION: Cell membrane? sarcolemma {ECO:0000269|PubMed:7711835}; Multi-pass membrane protein {ECO:0000255}. Melanosome {ECO:0000269|PubMed:17081065}. Note=Identified by mass spectrometry in melanosome fractions from stage I to stage IV. {ECO:0000269|PubMed:17081065}.	Membrane|Extracellular	10	16	1.6	4	0.441406	0.483038	0.050761	3
ATP2A2	ATP2A2	P16615	HUMAN	SUBCELLULAR LOCATION: Endoplasmic reticulum membrane {ECO:0000250|UniProtKB:O55143}; Multi-pass membrane protein {ECO:0000255}. Sarcoplasmic reticulum membrane {ECO:0000250|UniProtKB:O55143}; Multi-pass membrane protein {ECO:0000255}.	Endoplasmic reticulum|Golgi apparatus	10	14	1.4	5	0.424015	0.465855	0.02863	3
ATP5F1A	ATP5F1A	P25705	HUMAN	SUBCELLULAR LOCATION: Mitochondrion {ECO:0000269|PubMed:30146159}. Mitochondrion inner membrane {ECO:0000250|UniProtKB:P19483}; Peripheral membrane protein {ECO:0000250|UniProtKB:P19483}; Matrix side {ECO:0000250|UniProtKB:P19483}. Cell membrane {ECO:0000269|PubMed:10077593}; Peripheral membrane protein {ECO:0000269|PubMed:10077593}; Extracellular side {ECO:0000269|PubMed:10077593}. Note=Colocali…	Mitochondrion	10	14	1.4	4	0.419295	0.463127	0.023329	3
ATP5F1B	ATP5F1B	P06576	HUMAN	SUBCELLULAR LOCATION: Mitochondrion inner membrane {ECO:0000250|UniProtKB:P00829}; Peripheral membrane protein {ECO:0000250|UniProtKB:P00829}; Matrix side {ECO:0000250|UniProtKB:P00829}.	Mitochondrion	10	11	1.1	5	0.373554	0.41792	0.011655	3
BAG5	BAG5	Q9UL15	HUMAN		Multi-organelle	10	3	0.3	6	0.322857	0.355015	0.003157	4
BAG6	BAG6	P46379	HUMAN	SUBCELLULAR LOCATION: Cytoplasm? cytosol {ECO:0000269|PubMed:17403783? ECO:0000269|PubMed:20676083? ECO:0000269|PubMed:21636303? ECO:0000269|PubMed:29042515}. Nucleus {ECO:0000269|PubMed:14960581? ECO:0000269|PubMed:17403783? ECO:0000269|PubMed:21636303? ECO:0000269|PubMed:29042515}. Secreted? extracellular exosome {ECO:0000269|PubMed:18055229? ECO:0000269|PubMed:18852879}. Note=Normally localize…	Cytosol|Cytoskeleton	10	9	0.9	5	0.352574	0.395059	0.00419	3
BCAS2	BCAS2	O75934	HUMAN	SUBCELLULAR LOCATION: Nucleus {ECO:0000269|PubMed:12169396? ECO:0000269|PubMed:20176811? ECO:0000269|PubMed:28076346? ECO:0000269|PubMed:28502770? ECO:0000269|PubMed:29301961? ECO:0000269|PubMed:29360106? ECO:0000269|PubMed:30705154}. Nucleus? nucleolus {ECO:0000269|PubMed:12429849}.	Nucleus	10	3	0.3	6	0.313454	0.343215	0.001952	5
BRD2	BRD2	P25440	HUMAN	SUBCELLULAR LOCATION: Nucleus {ECO:0000305}. Note=Detected on chromatin and nucleosomes.	Nucleus	10	1	0.1	6	0.271309	0.289823	0	3
BRD4	BRD4	O60885	HUMAN	SUBCELLULAR LOCATION: Nucleus {ECO:0000269|PubMed:16109376}. Chromosome {ECO:0000269|PubMed:16109376? ECO:0000269|PubMed:21890894}. Note=Associates with acetylated chromatin (PubMed:21890894? PubMed:16109376). Released from chromatin upon deacetylation of histones that can be triggered by different signals such as activation of the JNK pathway or nocodazole treatment (PubMed:21890894? PubMed:1610…	Nucleus	10	3	0.3	6	0.305819	0.328687	0.001693	4
BSG	BSG	P35613	HUMAN	SUBCELLULAR LOCATION: Cell membrane {ECO:0000269|PubMed:15946952? ECO:0000269|PubMed:17127621? ECO:0000269|PubMed:21536654? ECO:0000269|PubMed:26195724? ECO:0000269|PubMed:28409866}; Single-pass type I membrane protein {ECO:0000303|PubMed:15946952}. Melanosome {ECO:0000269|PubMed:17081065}. Note=Identified by mass spectrometry in melanosome fractions from stage I to stage IV. In spermatozoa? loca…	Membrane|Extracellular	10	2	0.2	5	0.287166	0.312832	0.000648	5
C1QBP	C1QBP	Q07021	HUMAN	SUBCELLULAR LOCATION: Mitochondrion matrix {ECO:0000269|PubMed:15031724? ECO:0000269|PubMed:17486078? ECO:0000269|PubMed:19164550? ECO:0000269|PubMed:9305894}. Nucleus {ECO:0000269|PubMed:18676636}. Cell membrane {ECO:0000269|PubMed:10747014? ECO:0000269|PubMed:11493647? ECO:0000269|PubMed:12574814? ECO:0000269|PubMed:8195709? ECO:0000269|PubMed:8662673? ECO:0000269|PubMed:9191880? ECO:0000269|Pu…	Mitochondrion	10	2	0.2	5	0.304172	0.332153	0.003713	1
CALM3	CALM3	P0DP25	HUMAN	SUBCELLULAR LOCATION: Cytoplasm? cytoskeleton? spindle {ECO:0000269|PubMed:16760425}. Cytoplasm? cytoskeleton? spindle pole {ECO:0000269|PubMed:16760425}. Cytoplasm? cytoskeleton? microtubule organizing center? centrosome {ECO:0000269|PubMed:14654843}. Note=Distributed throughout the cell during interphase? but during mitosis becomes dramatically localized to the spindle poles and the spindle mic…	Cytosol|Cytoskeleton	10	1	0.1	6	0.264019	0.285693	0	2
CAPZA1	CAPZA1	P52907	HUMAN	SUBCELLULAR LOCATION: Cytoplasm? cytoskeleton {ECO:0000250}.	Cytosol|Cytoskeleton	10	4	0.4	5	0.332842	0.369985	0.003216	2
CAPZA2	CAPZA2	P47755	HUMAN		Cytosol|Cytoskeleton	10	1	0.1	5	0.284994	0.304277	0	1
CAPZB	CAPZB	P47756	HUMAN	SUBCELLULAR LOCATION: Cytoplasm? cytoskeleton {ECO:0000250}. Cytoplasm? myofibril? sarcomere {ECO:0000250}.	Cytosol|Cytoskeleton	10	6	0.6	5	0.343465	0.384956	0.004986	2
CCNB1	CCNB1	P14635	HUMAN	SUBCELLULAR LOCATION: Cytoplasm. Nucleus. Cytoplasm? cytoskeleton? microtubule organizing center? centrosome.	Cytosol|Cytoskeleton	10	3	0.3	5	0.302139	0.329646	0.005094	0
CCT3	CCT3	P49368	HUMAN	SUBCELLULAR LOCATION: Cytoplasm {ECO:0000305}.	Cytosol|Cytoskeleton	10	3	0.3	5	0.324713	0.360398	0.000976	1
CCT4	CCT4	P50991	HUMAN	SUBCELLULAR LOCATION: Cytoplasm {ECO:0000269|PubMed:17081065? ECO:0000269|PubMed:20080638}. Melanosome {ECO:0000269|PubMed:17081065}. Cytoplasm? cytoskeleton? microtubule organizing center? centrosome {ECO:0000269|PubMed:14654843? ECO:0000269|PubMed:20080638}. Cytoplasm? cytoskeleton? cilium basal body {ECO:0000250|UniProtKB:P80315}. Note=Identified by mass spectrometry in melanosome fractions fr…	Cytosol|Cytoskeleton	10	5	0.5	5	0.31831	0.356711	0.000911	2
CCT5	CCT5	P48643	HUMAN	SUBCELLULAR LOCATION: Cytoplasm {ECO:0000269|PubMed:20080638}. Cytoplasm? cytoskeleton? microtubule organizing center? centrosome {ECO:0000269|PubMed:14654843? ECO:0000269|PubMed:20080638}.	Cytosol|Cytoskeleton	10	8	0.8	4	0.360447	0.406342	0.005073	2
CCT6A	CCT6A	P40227	HUMAN	SUBCELLULAR LOCATION: Cytoplasm {ECO:0000269|PubMed:8034610}.	Cytosol|Cytoskeleton	10	6	0.6	5	0.348765	0.392847	0.004747	2
CD209	CD209	Q9NNX6	HUMAN	SUBCELLULAR LOCATION: [Isoform 1]: Cell membrane {ECO:0000305}; Single-pass type II membrane protein {ECO:0000305}.; SUBCELLULAR LOCATION: [Isoform 2]: Cell membrane {ECO:0000305}; Single-pass type II membrane protein {ECO:0000305}.; SUBCELLULAR LOCATION: [Isoform 3]: Cell membrane {ECO:0000305}; Single-pass type II membrane protein {ECO:0000305}.; SUBCELLULAR LOCATION: [Isoform 4]: Cell membrane…	Membrane|Extracellular	10	2	0.2	5	0.25977	0.281416	0	2
CEP170	CEP170	Q5SW79	HUMAN	SUBCELLULAR LOCATION: Cytoplasm? cytoskeleton? microtubule organizing center? centrosome? centriole {ECO:0000269|PubMed:15616186? ECO:0000269|PubMed:23386061}. Cytoplasm? cytoskeleton? spindle {ECO:0000269|PubMed:15616186}. Note=Associated with the mature mother centriole. Associated with spindle microtubules during mitosis. Localizes to the distal appendage region of the centriole. {ECO:0000269|…	Cytosol|Cytoskeleton	10	3	0.3	5	0.310867	0.339307	0.001022	4
CHMP2A	CHMP2A	O43633	HUMAN	SUBCELLULAR LOCATION: Late endosome membrane {ECO:0000269|PubMed:16730941? ECO:0000269|PubMed:17853893}; Peripheral membrane protein {ECO:0000269|PubMed:16730941? ECO:0000269|PubMed:17853893}; Cytoplasmic side {ECO:0000269|PubMed:16730941? ECO:0000269|PubMed:17853893}. Note=Localizes to the midbody of dividing cells. Localized in two distinct rings on either side of the Fleming body.	Endosome|Lysosome|Peroxisome	10	1	0.1	6	0.264019	0.285693	0	2
CLEC4M	CLEC4M	Q9H2X3	HUMAN	SUBCELLULAR LOCATION: [Isoform 1]: Cell membrane {ECO:0000305}; Single-pass type II membrane protein {ECO:0000305}.; SUBCELLULAR LOCATION: [Isoform 2]: Cell membrane {ECO:0000305}; Single-pass type II membrane protein {ECO:0000305}.; SUBCELLULAR LOCATION: [Isoform 3]: Cell membrane {ECO:0000305}; Single-pass type II membrane protein {ECO:0000305}.; SUBCELLULAR LOCATION: [Isoform 5]: Secreted {ECO…	Membrane|Extracellular	10	2	0.2	5	0.25977	0.281416	0	2
COLGALT1	COLGALT1	Q8NBJ5	HUMAN	SUBCELLULAR LOCATION: Endoplasmic reticulum lumen {ECO:0000255|PROSITE-ProRule:PRU10138? ECO:0000269|PubMed:20470363}. Note=Colocalized with PLOD3 and mannose binding lectin/MBL2. {ECO:0000269|PubMed:20470363}.	Endoplasmic reticulum|Golgi apparatus	10	1	0.1	7	0.23299	0.249083	0	0
COPA	COPA	P53621	HUMAN	SUBCELLULAR LOCATION: Cytoplasm {ECO:0000250}. Golgi apparatus membrane {ECO:0000250}; Peripheral membrane protein {ECO:0000250}; Cytoplasmic side {ECO:0000250}. Cytoplasmic vesicle? COPI-coated vesicle membrane {ECO:0000250}; Peripheral membrane protein {ECO:0000250}; Cytoplasmic side {ECO:0000250}. Note=The coatomer is cytoplasmic or polymerized on the cytoplasmic side of the Golgi? as well as …	Membrane|Extracellular	10	10	1	5	0.359873	0.406858	0.003341	3
COPB1	COPB1	P53618	HUMAN	SUBCELLULAR LOCATION: Cytoplasm. Golgi apparatus membrane {ECO:0000269|PubMed:11056392? ECO:0000269|PubMed:17451557? ECO:0000269|PubMed:7573041}; Peripheral membrane protein {ECO:0000269|PubMed:17451557? ECO:0000269|PubMed:18385291? ECO:0000269|PubMed:20056612}; Cytoplasmic side {ECO:0000305}. Cytoplasmic vesicle? COPI-coated vesicle membrane; Peripheral membrane protein {ECO:0000305}; Cytoplasmi…	Membrane|Extracellular	10	9	0.9	5	0.352574	0.398746	0.00512	3
COPG2	COPG2	Q9UBF2	HUMAN	SUBCELLULAR LOCATION: Cytoplasm? cytosol {ECO:0000250}. Golgi apparatus membrane {ECO:0000250}; Peripheral membrane protein {ECO:0000250}; Cytoplasmic side {ECO:0000250}. Cytoplasmic vesicle? COPI-coated vesicle membrane {ECO:0000250}; Peripheral membrane protein {ECO:0000250}; Cytoplasmic side {ECO:0000250}. Note=The coatomer is cytoplasmic or polymerized on the cytoplasmic side of the Golgi? as…	Membrane|Extracellular	10	8	0.8	5	0.336811	0.378835	0.003816	3
CORO1C	CORO1C	Q9ULV4	HUMAN	SUBCELLULAR LOCATION: Cell membrane {ECO:0000269|PubMed:12377779? ECO:0000269|PubMed:19651142? ECO:0000269|PubMed:25074804? ECO:0000269|PubMed:25925950}; Peripheral membrane protein {ECO:0000269|PubMed:19651142? ECO:0000269|PubMed:25074804? ECO:0000269|PubMed:25925950}; Cytoplasmic side {ECO:0000269|PubMed:19651142? ECO:0000269|PubMed:25074804? ECO:0000269|PubMed:25925950}. Cell projection? lamel…	Membrane|Extracellular	10	4	0.4	5	0.328012	0.364823	0.003223	2
CRKL	CRKL	P46109	HUMAN		Multi-organelle	10	1	0.1	5	0.284994	0.304277	0	1
CSDE1	CSDE1	O75534	HUMAN	SUBCELLULAR LOCATION: Cytoplasm. Cytoplasm? Stress granule {ECO:0000305|PubMed:29395067}.	Cytosol|Cytoskeleton	10	2	0.2	6	0.307065	0.338053	0.001303	2
CSNK2A1	CSNK2A1	P68400	HUMAN	SUBCELLULAR LOCATION: Nucleus {ECO:0000269|PubMed:23123191? ECO:0000269|PubMed:24962073}.	Nucleus	10	13	1.3	5	0.363929	0.405015	0.019175	2
CSNK2B	CSNK2B	P67870	HUMAN		Multi-organelle	10	6	0.6	5	0.333826	0.362242	0.005975	4
CWC27	CWC27	Q6UX04	HUMAN	SUBCELLULAR LOCATION: Nucleus {ECO:0000305|PubMed:29360106}.	Nucleus	10	1	0.1	6	0.271309	0.289823	0	3
DCAF7	DCAF7	P61962	HUMAN	SUBCELLULAR LOCATION: Cytoplasm. Nucleus. Note=Overexpression of DIAHP1 or active RHOA causes translocation from the nucleus to cytoplasm.	Multi-organelle	10	2	0.2	6	0.300932	0.329425	0.003143	4
DCTN2	DCTN2	Q13561	HUMAN	SUBCELLULAR LOCATION: Cytoplasm? cytoskeleton? microtubule organizing center? centrosome {ECO:0000269|PubMed:14654843? ECO:0000269|PubMed:8647893}. Membrane {ECO:0000269|PubMed:8647893}; Peripheral membrane protein {ECO:0000269|PubMed:8647893}.	Cytosol|Cytoskeleton	10	1	0.1	6	0.269048	0.288274	0	5
DCTPP1	DCTPP1	Q9H773	HUMAN	SUBCELLULAR LOCATION: Mitochondrion {ECO:0000269|PubMed:24467396}. Nucleus {ECO:0000269|PubMed:24467396}. Cytoplasm? cytosol {ECO:0000269|PubMed:24467396}.	Multi-organelle	10	2	0.2	6	0.306233	0.334366	0.002736	4
DDX20	DDX20	Q9UHI6	HUMAN	SUBCELLULAR LOCATION: Cytoplasm. Nucleus? gem. Note=Localized in subnuclear structures next to coiled bodies? called Gemini of Cajal bodies (Gems).	Multi-organelle	10	6	0.6	5	0.338323	0.378835	0.003743	3
DEFA5	DEFA5	Q01523	HUMAN	SUBCELLULAR LOCATION: Secreted {ECO:0000269|PubMed:12021776}. Cytoplasmic vesicle? secretory vesicle {ECO:0000269|PubMed:12021776}. Note=Peptides HD5(20-94)? HD5(23-94) and HD5(29-94) are found within tissues? HD5(20-94) being the predominant intracellular form. Peptides HD5(56-94) and HD5(63-94) are found in the extracellular milieu? HD5(63-94) being the most abundant form.	Membrane|Extracellular	10	2	0.2	5	0.25977	0.281416	0	2
DIMT1	DIMT1	Q9UNQ2	HUMAN	SUBCELLULAR LOCATION: Nucleus? nucleoplasm {ECO:0000269|PubMed:25851604}. Nucleus? nucleolus {ECO:0000269|PubMed:12429849? ECO:0000269|PubMed:25851604}.	Nucleus	10	3	0.3	6	0.304172	0.335988	0.00107	4
DLD	DLD	P09622	HUMAN	SUBCELLULAR LOCATION: Mitochondrion matrix {ECO:0000305|PubMed:29211711? ECO:0000305|PubMed:3693355}. Nucleus {ECO:0000269|PubMed:29211711}. Cell projection? cilium? flagellum {ECO:0000250|UniProtKB:Q811C4}. Cytoplasmic vesicle? secretory vesicle? acrosome {ECO:0000269|PubMed:15888450}. Note=Mainly localizes in the mitochondrion. A small fraction localizes to the nucleus? where the 2-oxoglutarate…	Multi-organelle	10	4	0.4	6	0.322397	0.35885	0.002974	2
DNAJA1	DNAJA1	P31689	HUMAN	SUBCELLULAR LOCATION: Membrane {ECO:0000305|PubMed:10816573}; Lipid-anchor {ECO:0000305|PubMed:10816573}. Cytoplasm {ECO:0000269|PubMed:10816573}. Microsome {ECO:0000250}. Nucleus {ECO:0000269|PubMed:10816573}. Cytoplasm? perinuclear region {ECO:0000269|PubMed:10816573}. Mitochondrion {ECO:0000250}. Note=Primarily associated with microsomes. A minor proportion is associated with mitochondria (By …	Cytosol|Cytoskeleton	10	10	1	4	0.385666	0.426622	0.007829	2
DNAJC7	DNAJC7	Q99615	HUMAN	SUBCELLULAR LOCATION: Cytoplasm {ECO:0000269|PubMed:11573955? ECO:0000269|PubMed:12853476}. Nucleus {ECO:0000269|PubMed:11573955}. Cytoplasm? cytoskeleton {ECO:0000250|UniProtKB:Q9QYI3}. Note=Colocalizes with NR1I3 to microtubules. {ECO:0000250|UniProtKB:Q9QYI3}.	Cytosol|Cytoskeleton	10	4	0.4	5	0.319209	0.35354	0.003455	1
DOCK7	DOCK7	Q96N67	HUMAN	SUBCELLULAR LOCATION: Cell projection? axon {ECO:0000269|PubMed:16982419}. Note=Enriched in the developing axons of hippocampal neurons.	Membrane|Extracellular	10	6	0.6	5	0.332842	0.376991	0.006002	2
DPH5	DPH5	Q9H2P9	HUMAN		Cytosol|Cytoskeleton	10	1	0.1	6	0.264019	0.285693	0	2
DSP	DSP	P15924	HUMAN	SUBCELLULAR LOCATION: Cell junction? desmosome {ECO:0000269|PubMed:12802069}. Cytoplasm? cytoskeleton {ECO:0000269|PubMed:12802069}. Cell membrane {ECO:0000250|UniProtKB:E9Q557}. Note=Innermost portion of the desmosomal plaque. Colocalizes with epidermal KRT5-KRT14 and simple KRT8-KRT18 keratins and VIM intermediate filaments network (PubMed:12802069). Localizes at the intercalated disk in cardio…	Membrane|Extracellular	10	3	0.3	6	0.295039	0.32146	0.003218	5
E	E	P0DTC4	SARS-COV-2	Virus	Virus	30	17	1.7	5	0.371711	0.42382	0.061246	3
EDC4	EDC4	Q6P2E9	HUMAN	SUBCELLULAR LOCATION: Cytoplasm? P-body {ECO:0000269|PubMed:16364915? ECO:0000269|PubMed:9067524}. Nucleus {ECO:0000269|PubMed:7520377}.	Cytosol|Cytoskeleton	10	1	0.1	6	0.269048	0.288274	0	5
EIF3B	EIF3B	P55884	HUMAN	SUBCELLULAR LOCATION: Cytoplasm {ECO:0000255|HAMAP-Rule:MF_03001}.	Cytosol|Cytoskeleton	10	1	0.1	7	0.23299	0.249083	0	0
EIF3E	EIF3E	P60228	HUMAN	SUBCELLULAR LOCATION: Cytoplasm. Nucleus? PML body.	Multi-organelle	10	1	0.1	7	0.23299	0.249083	0	0
EIF4E2	EIF4E2	O60573	HUMAN		Cytosol|Cytoskeleton	10	3	0.3	6	0.299735	0.329351	0.002055	4
EIF4H	EIF4H	Q15056	HUMAN	SUBCELLULAR LOCATION: Cytoplasm? perinuclear region {ECO:0000250}.	Cytosol|Cytoskeleton	10	1	0.1	6	0.261574	0.282227	0	6
ELOB	ELOB	Q15370	HUMAN	SUBCELLULAR LOCATION: Nucleus {ECO:0000305}.	Nucleus	10	3	0.3	6	0.295812	0.322198	0.000252	4
ELOC	ELOC	Q15369	HUMAN	SUBCELLULAR LOCATION: Nucleus {ECO:0000305}.	Nucleus	10	4	0.4	6	0.316527	0.345059	0.001116	4
EMD	EMD	P50402	HUMAN	SUBCELLULAR LOCATION: Nucleus inner membrane {ECO:0000269|PubMed:19167377}; Single-pass membrane protein; Nucleoplasmic side {ECO:0000269|PubMed:19167377}. Nucleus outer membrane. Note=Colocalized with BANF1 at the central region of the assembling nuclear rim? near spindle-attachment sites. The accumulation of different intermediates of prelamin-A/C (non-farnesylated or carboxymethylated farnesyl…	Nucleus	10	5	0.5	5	0.332353	0.369985	0.001368	3
EXOSC2	EXOSC2	Q13868	HUMAN	SUBCELLULAR LOCATION: Cytoplasm. Nucleus? nucleolus. Nucleus.	Nucleus	10	2	0.2	6	0.31044	0.336947	0.000477	4
FAF2	FAF2	Q96CS3	HUMAN	SUBCELLULAR LOCATION: Cytoplasm {ECO:0000269|PubMed:12372427}. Lipid droplet {ECO:0000269|PubMed:19773358? ECO:0000269|PubMed:23297223}. Endoplasmic reticulum {ECO:0000269|PubMed:18711132? ECO:0000269|PubMed:23297223}.	Endoplasmic reticulum|Golgi apparatus	10	10	1	6	0.370492	0.416519	0.012375	3
FASN	FASN	P49327	HUMAN	SUBCELLULAR LOCATION: Cytoplasm {ECO:0000269|PubMed:17081065}. Melanosome {ECO:0000269|PubMed:17081065}. Note=Identified by mass spectrometry in melanosome fractions from stage I to stage IV.	Cytosol|Cytoskeleton	10	3	0.3	5	0.31831	0.347124	0.001013	5
FBLN5	FBLN5	Q9UBX5	HUMAN	SUBCELLULAR LOCATION: Secreted {ECO:0000269|PubMed:16652333? ECO:0000269|PubMed:17035250? ECO:0000269|PubMed:20599547}. Secreted? extracellular space? extracellular matrix {ECO:0000269|PubMed:17035250}. Note=co-localizes with ELN in elastic fibers. {ECO:0000269|PubMed:17035250}.	Membrane|Extracellular	10	2	0.2	6	0.261877	0.28444	0	6
FBN1	FBN1	P35555	HUMAN	SUBCELLULAR LOCATION: Secreted {ECO:0000269|PubMed:24982166}. Note=Fibrillin-1 and Asprosin chains are still linked together during the secretion from cells? but are subsequently separated by furin (PubMed:24982166). {ECO:0000269|PubMed:24982166}.; SUBCELLULAR LOCATION: [Asprosin]: Secreted {ECO:0000269|PubMed:27087445}. Note=Secreted into the plasma. {ECO:0000269|PubMed:27087445}.; SUBCELLULAR L…	Membrane|Extracellular	10	3	0.3	6	0.262181	0.286652	2e-05	6
FBN2	FBN2	P35556	HUMAN	SUBCELLULAR LOCATION: Secreted? extracellular space? extracellular matrix.	Membrane|Extracellular	10	2	0.2	6	0.261877	0.28444	0	6
FKBP15	FKBP15	Q5T1M5	HUMAN	SUBCELLULAR LOCATION: Cytoplasm {ECO:0000250|UniProtKB:Q6P9Q6}. Cell projection? axon {ECO:0000250|UniProtKB:Q6P9Q6}. Early endosome {ECO:0000269|PubMed:19121306}. Note=Present in axons and neuronal growth cones. {ECO:0000250|UniProtKB:Q6P9Q6}.	Cytosol|Cytoskeleton	10	1	0.1	6	0.270012	0.290044	0	4
FLNC	FLNC	Q14315	HUMAN	SUBCELLULAR LOCATION: Cytoplasm {ECO:0000269|PubMed:11038172? ECO:0000269|PubMed:25351925}. Membrane {ECO:0000269|PubMed:11038172}; Peripheral membrane protein {ECO:0000269|PubMed:11038172}. Cytoplasm? cytoskeleton {ECO:0000269|PubMed:11038172}. Cytoplasm? myofibril? sarcomere? Z line {ECO:0000269|PubMed:11038172}. Note=A small amount localizes at membranes. In striated muscle cells? it predomina…	Cytosol|Cytoskeleton	10	3	0.3	5	0.320567	0.353982	0.002834	1
FURIN	FURIN	P09958	HUMAN	SUBCELLULAR LOCATION: Golgi apparatus? trans-Golgi network membrane {ECO:0000269|PubMed:11331585? ECO:0000269|PubMed:11799113? ECO:0000269|PubMed:8846780? ECO:0000269|PubMed:9130696? ECO:0000269|PubMed:9412467}; Single-pass type I membrane protein {ECO:0000305}. Cell membrane {ECO:0000269|PubMed:11799113? ECO:0000269|PubMed:9130696? ECO:0000269|PubMed:9412467}; Single-pass type I membrane protein…	Membrane|Extracellular	10	2	0.2	5	0.306649	0.336578	0.000964	2
GALK1	GALK1	P51570	HUMAN		Cytosol|Cytoskeleton	10	3	0.3	4	0.330893	0.364676	0.001093	4
GALNT14	GALNT14	Q96FL9	HUMAN	SUBCELLULAR LOCATION: Golgi apparatus membrane {ECO:0000250}; Single-pass type II membrane protein {ECO:0000250}.	Endoplasmic reticulum|Golgi apparatus	10	1	0.1	7	0.190556	0.198894	0	1
GAPDH	GAPDH	P04406	HUMAN	SUBCELLULAR LOCATION: Cytoplasm? cytosol {ECO:0000269|PubMed:12829261}. Nucleus {ECO:0000250}. Cytoplasm? perinuclear region {ECO:0000269|PubMed:12829261}. Membrane {ECO:0000269|PubMed:12829261}. Cytoplasm? cytoskeleton {ECO:0000250}. Note=Translocates to the nucleus following S-nitrosylation and interaction with SIAH1? which contains a nuclear localization signal (By similarity). Postnuclear and…	Multi-organelle	10	8	0.8	4	0.374793	0.417773	0.011966	0
GEMIN4	GEMIN4	P57678	HUMAN	SUBCELLULAR LOCATION: Cytoplasm. Nucleus. Nucleus? nucleolus. Nucleus? gem. Note=Localized in subnuclear structures next to coiled bodies? called gems? which are highly enriched in spliceosomal snRNPs and in the nucleolus.	Nucleus	10	5	0.5	6	0.305819	0.342404	0.000336	3
GIGYF2	GIGYF2	Q6Y7W6	HUMAN		Multi-organelle	10	2	0.2	6	0.277641	0.3	0	4
GLA	GLA	P06280	HUMAN	SUBCELLULAR LOCATION: Lysosome.	Endosome|Lysosome|Peroxisome	10	1	0.1	5	0.284994	0.304277	0	1
GNAS	GNAS	O95467	HUMAN	SUBCELLULAR LOCATION: Cytoplasmic vesicle? secretory vesicle {ECO:0000250}. Secreted {ECO:0000250}. Note=Neuroendocrine secretory granules. {ECO:0000250}.	Membrane|Extracellular	10	3	0.3	5	0.305819	0.339897	0.000378	2
GOLGA7	GOLGA7	Q7Z5G4	HUMAN	SUBCELLULAR LOCATION: Golgi apparatus membrane {ECO:0000269|PubMed:14522980? ECO:0000269|PubMed:16000296}; Lipid-anchor {ECO:0000269|PubMed:14522980? ECO:0000269|PubMed:16000296}.	Endoplasmic reticulum|Golgi apparatus	10	2	0.2	5	0.306649	0.336578	0.000964	2
GPX1	GPX1	P07203	HUMAN	SUBCELLULAR LOCATION: Cytoplasm.	Cytosol|Cytoskeleton	10	1	0.1	7	0.236155	0.248493	0	2
GTF2F2	GTF2F2	P13984	HUMAN	SUBCELLULAR LOCATION: Nucleus {ECO:0000269|PubMed:10454543}.	Nucleus	10	1	0.1	6	0.261574	0.282227	0	6
GTPBP4	GTPBP4	Q9BZE4	HUMAN	SUBCELLULAR LOCATION: Nucleus? nucleolus {ECO:0000269|PubMed:11316846? ECO:0000269|PubMed:12429849? ECO:0000269|Ref.8}.	Nucleus	10	3	0.3	6	0.289744	0.319027	0.000544	4
HACD3	HACD3	Q9P035	HUMAN	SUBCELLULAR LOCATION: Endoplasmic reticulum membrane {ECO:0000269|PubMed:18554506}; Multi-pass membrane protein {ECO:0000269|PubMed:18554506}.	Endoplasmic reticulum|Golgi apparatus	10	11	1.1	5	0.3711	0.421608	0.008602	3
HADHA	HADHA	P40939	HUMAN	SUBCELLULAR LOCATION: Mitochondrion {ECO:0000269|PubMed:29915090}. Mitochondrion inner membrane {ECO:0000269|PubMed:29915090}. Note=Protein stability and association with mitochondrion inner membrane do not require HADHB. {ECO:0000269|PubMed:29915090}.	Mitochondrion	10	6	0.6	5	0.334815	0.376991	0.001333	3
HNRNPUL1	HNRNPUL1	Q9BUJ2	HUMAN	SUBCELLULAR LOCATION: Nucleus {ECO:0000269|PubMed:11513728? ECO:0000269|PubMed:12489984? ECO:0000269|PubMed:9733834}.	Nucleus	10	1	0.1	6	0.270012	0.290044	0	4
HSPA1A	HSPA1A	P0DMV8	HUMAN	SUBCELLULAR LOCATION: Cytoplasm {ECO:0000269|PubMed:17289661}. Nucleus {ECO:0000269|PubMed:27137183}. Cytoplasm? cytoskeleton? microtubule organizing center? centrosome {ECO:0000269|PubMed:27137183}. Note=Localized in cytoplasmic mRNP granules containing untranslated mRNAs.	Cytosol|Cytoskeleton	10	3	0.3	5	0.29199	0.322493	0.001887	4
HSPA4	HSPA4	P34932	HUMAN	SUBCELLULAR LOCATION: Cytoplasm {ECO:0000305}.	Cytosol|Cytoskeleton	10	5	0.5	6	0.33581	0.372714	0.005031	4
HSPA4L	HSPA4L	O95757	HUMAN	SUBCELLULAR LOCATION: Cytoplasm {ECO:0000250}. Nucleus {ECO:0000250}. Note=May translocate to the nucleus after heat shock. {ECO:0000250}.	Cytosol|Cytoskeleton	10	4	0.4	6	0.338323	0.380383	0.015407	6
HSPA9	HSPA9	P38646	HUMAN	SUBCELLULAR LOCATION: Mitochondrion {ECO:0000269|PubMed:22002106? ECO:0000269|PubMed:26702583}. Nucleus? nucleolus {ECO:0000269|PubMed:22002106}.	Mitochondrion	10	3	0.3	5	0.328967	0.353761	0.001823	4
IMMT	IMMT	Q16891	HUMAN	SUBCELLULAR LOCATION: Mitochondrion inner membrane {ECO:0000269|PubMed:25764979? ECO:0000269|PubMed:25997101}; Single-pass membrane protein {ECO:0000255}. Mitochondrion {ECO:0000269|PubMed:25781180}.	Mitochondrion	10	10	1	5	0.356467	0.401696	0.003264	3
IMPDH2	IMPDH2	P12268	HUMAN	SUBCELLULAR LOCATION: Cytoplasm {ECO:0000255|HAMAP-Rule:MF_03156? ECO:0000269|PubMed:14766016}. Nucleus {ECO:0000255|HAMAP-Rule:MF_03156? ECO:0000269|PubMed:14766016}.	Cytosol|Cytoskeleton	10	3	0.3	4	0.315642	0.347714	0.000954	1
KHSRP	KHSRP	Q92945	HUMAN	SUBCELLULAR LOCATION: Nucleus {ECO:0000269|PubMed:19198587}. Cytoplasm {ECO:0000269|PubMed:19198587}. Note=A small proportion is also found in the cytoplasm of neuronal cell bodies and dendrites. {ECO:0000250}.	Nucleus	10	3	0.3	5	0.306233	0.334808	0.00218	1
KIF5B	KIF5B	P33176	HUMAN	SUBCELLULAR LOCATION: Cytoplasm? cytoskeleton {ECO:0000250|UniProtKB:Q2PQA9}. Note=Uniformly distributed between soma and neurites in hippocampal neurons. {ECO:0000250|UniProtKB:Q2PQA9}.	Cytosol|Cytoskeleton	10	2	0.2	6	0.299735	0.320133	0.000723	5
LARP4B	LARP4B	Q92615	HUMAN	SUBCELLULAR LOCATION: Cytoplasm? cytosol {ECO:0000269|PubMed:20573744}. Note=Localized in cytoplasmic mRNP granules containing untranslated mRNAs in response to arsenite treatment. {ECO:0000269|PubMed:20573744}.	Cytosol|Cytoskeleton	10	3	0.3	6	0.313019	0.340044	0.000556	4
LDHB	LDHB	P07195	HUMAN	SUBCELLULAR LOCATION: Cytoplasm.	Cytosol|Cytoskeleton	10	2	0.2	5	0.280745	0.307448	0.000836	2
M	M	P0DTC5	SARS-COV-2	Virus	Virus	30	38	3.8	5	0.376667	0.460103	0.040355	3
MARK1	MARK1	Q9P0L2	HUMAN	SUBCELLULAR LOCATION: Cell membrane {ECO:0000269|PubMed:21145462}; Peripheral membrane protein {ECO:0000269|PubMed:21145462}. Cytoplasm? cytoskeleton {ECO:0000250}. Cytoplasm {ECO:0000269|PubMed:23666762}. Cell projection? dendrite {ECO:0000269|PubMed:23666762}. Note=Appears to localize to an intracellular network. {ECO:0000250}.	Membrane|Extracellular	10	1	0.1	6	0.264019	0.285693	0	2
MARK2	MARK2	Q7KZI7	HUMAN	SUBCELLULAR LOCATION: Cell membrane; Peripheral membrane protein. Cytoplasm. Lateral cell membrane. Cytoplasm? cytoskeleton. Cell projection? dendrite {ECO:0000269|PubMed:23666762}. Cytoplasm {ECO:0000269|PubMed:23666762}. Note=Phosphorylation at Thr-596 by PRKCZ/aPKC and subsequent interaction with 14-3-3 protein YWHAZ promotes relocation from the cell membrane to the cytoplasm.	Membrane|Extracellular	10	2	0.2	5	0.301736	0.328909	0.000831	5
MARK3	MARK3	P27448	HUMAN	SUBCELLULAR LOCATION: Cell membrane {ECO:0000269|PubMed:21145462}; Peripheral membrane protein {ECO:0000269|PubMed:21145462}. Cell projection? dendrite {ECO:0000269|PubMed:23666762}. Cytoplasm {ECO:0000269|PubMed:23666762}.	Membrane|Extracellular	10	3	0.3	5	0.309589	0.338127	0.00681	5
MAT2B	MAT2B	Q9NZL9	HUMAN		Multi-organelle	10	2	0.2	6	0.300932	0.329425	0.003143	4
MCM3	MCM3	P25205	HUMAN	SUBCELLULAR LOCATION: Nucleus.	Nucleus	10	7	0.7	5	0.353678	0.397493	0.0024	2
MIB1	MIB1	Q86YT6	HUMAN	SUBCELLULAR LOCATION: Cytoplasm {ECO:0000269|PubMed:24121310}. Cytoplasm? cytoskeleton? microtubule organizing center? centrosome? centriolar satellite {ECO:0000269|PubMed:24121310}. Cell membrane {ECO:0000250}. Note=Localizes to the plasma membrane (By similarity). According to PubMed:15048887? it is mitochondrial? however such localization remains unclear. Displaced from centriolar satellites i…	Cytosol|Cytoskeleton	10	1	0.1	6	0.261574	0.282227	0	6
MRPS22	MRPS22	P82650	HUMAN	SUBCELLULAR LOCATION: Mitochondrion {ECO:0000269|PubMed:25838379}.	Mitochondrion	10	2	0.2	6	0.287532	0.313348	0.000201	4
MRPS27	MRPS27	Q92552	HUMAN	SUBCELLULAR LOCATION: Cytoplasm {ECO:0000269|PubMed:28714366}. Mitochondrion {ECO:0000269|PubMed:22841715? ECO:0000269|PubMed:25838379}.	Mitochondrion	10	3	0.3	5	0.321479	0.351549	0.000728	5
MTARC1	MTARC1	Q5VT66	HUMAN	SUBCELLULAR LOCATION: Mitochondrion outer membrane {ECO:0000269|PubMed:23086957}; Single-pass type II membrane protein {ECO:0000269|PubMed:23086957}. Membrane {ECO:0000305}; Lipid-anchor {ECO:0000305}. Note=Mitochondrial import is mediated by AA 1-40 and requires ATP.	Mitochondrion	10	2	0.2	6	0.315642	0.339528	0.003197	2
MTCH1	MTCH1	Q9NZJ7	HUMAN	SUBCELLULAR LOCATION: Mitochondrion inner membrane {ECO:0000305}; Multi-pass membrane protein {ECO:0000305}.	Mitochondrion	10	2	0.2	6	0.291237	0.316888	0.000402	5
MTHFD1	MTHFD1	P11586	HUMAN	SUBCELLULAR LOCATION: Cytoplasm.	Cytosol|Cytoskeleton	10	4	0.4	5	0.353125	0.392478	0.01736	6
MUC13	MUC13	Q9H3R2	HUMAN	SUBCELLULAR LOCATION: Cell membrane {ECO:0000269|PubMed:11278439}; Single-pass type I membrane protein {ECO:0000269|PubMed:11278439}. Apical cell membrane {ECO:0000269|PubMed:11278439}. Secreted {ECO:0000269|PubMed:11278439}. Note=Also exists as a soluble form.	Membrane|Extracellular	10	2	0.2	6	0.235172	0.249484	0.00885	1
MYCBP2	MYCBP2	O75592	HUMAN	SUBCELLULAR LOCATION: Nucleus {ECO:0000269|PubMed:26304119? ECO:0000269|PubMed:9689053}. Cell projection? axon {ECO:0000250|UniProtKB:Q7TPH6}. Cytoplasm? cytoskeleton {ECO:0000250|UniProtKB:Q7TPH6}. Note=Localizes to axon shafts and associates with microtubule cytoskeleton (By similarity). Translocates to the nucleus following interaction with sumoylated RANGAP1 (PubMed:26304119). {ECO:0000250|Un…	Multi-organelle	10	4	0.4	5	0.328012	0.359292	0.002136	5
MYL12A	MYL12A	P19105	HUMAN		Cytosol|Cytoskeleton	10	6	0.6	5	0.33631	0.378097	0.007411	2
MYL6	MYL6	P60660	HUMAN		Cytosol|Cytoskeleton	10	6	0.6	5	0.347158	0.387684	0.009348	2
MYO1B	MYO1B	O43795	HUMAN		Cytosol|Cytoskeleton	10	2	0.2	5	0.264327	0.282006	0.000386	2
MYO6	MYO6	Q9UM54	HUMAN	SUBCELLULAR LOCATION: Golgi apparatus? trans-Golgi network membrane {ECO:0000269|PubMed:16507995}; Peripheral membrane protein {ECO:0000269|PubMed:16507995}. Golgi apparatus {ECO:0000269|PubMed:16507995}. Nucleus {ECO:0000269|PubMed:16507995? ECO:0000269|PubMed:16949370}. Cytoplasm? perinuclear region {ECO:0000269|PubMed:16507995}. Membrane? clathrin-coated pit {ECO:0000269|PubMed:11447109}. Cyto…	Endoplasmic reticulum|Golgi apparatus	10	11	1.1	5	0.386986	0.435988	0.040362	2
N	N	P0DTC9	SARS-COV-2	Virus	Virus	30	11	1.1	6	0.33581	0.377507	0.019271	4
NAT10	NAT10	Q9H0A0	HUMAN	SUBCELLULAR LOCATION: Nucleus? nucleolus {ECO:0000255|HAMAP-Rule:MF_03211? ECO:0000269|PubMed:12429849? ECO:0000269|PubMed:14592445? ECO:0000269|PubMed:19303003? ECO:0000269|PubMed:24786082? ECO:0000269|PubMed:25653167? ECO:0000269|PubMed:30165671}. Midbody {ECO:0000255|HAMAP-Rule:MF_03211? ECO:0000269|PubMed:19303003}. Note=Nucleolar in interphase and redistributes to the perichromosomal layer a…	Nucleus	10	4	0.4	5	0.324247	0.359808	0.002961	4
NEK9	NEK9	Q8TD19	HUMAN	SUBCELLULAR LOCATION: Cytoplasm {ECO:0000269|PubMed:14660563}. Nucleus {ECO:0000269|PubMed:14660563}.	Nucleus	10	1	0.1	6	0.261574	0.282227	0	6
NEMF	NEMF	O60524	HUMAN	SUBCELLULAR LOCATION: Nucleus {ECO:0000305}.	Nucleus	10	1	0.1	6	0.234683	0.246534	0	1
NKRF	NKRF	O15226	HUMAN	SUBCELLULAR LOCATION: Nucleus? nucleolus {ECO:0000269|PubMed:12429849}.	Nucleus	10	6	0.6	4	0.3616	0.398968	0.018378	4
NPEPPS	NPEPPS	P55786	HUMAN	SUBCELLULAR LOCATION: Cytoplasm? cytosol {ECO:0000269|PubMed:10978616}. Nucleus {ECO:0000305}.	Cytosol|Cytoskeleton	10	5	0.5	6	0.315642	0.349041	0.00035	3
NS7b	NS7b	P0DTD8	SARS-COV-2	Virus	Virus	30	24	2.4	5	0.370492	0.426327	0.049824	3
nsp1	nsp1	P0DTD1-PRO_0000449619	SARS-COV-2	Virus	Virus	30	10	1	6	0.303356	0.343068	0.051835	0
nsp10	nsp10	P0DTD1-PRO_0000449628	SARS-COV-2	Virus	Virus	30	25	2.5	4	0.395105	0.450959	0.066772	1
nsp12	nsp12	P0DTD1-PRO_0000449629	SARS-COV-2	Virus	Virus	30	20	2	5	0.372937	0.424189	0.025986	2
nsp13	nsp13	P0DTD1-PRO_0000449630	SARS-COV-2	Virus	Virus	30	23	2.3	5	0.364516	0.419617	0.031193	2
nsp14	nsp14	P0DTD1-PRO_0000449631	SARS-COV-2	Virus	Virus	30	28	2.8	4	0.397887	0.458702	0.091887	1
nsp15	nsp15	P0DTD1-PRO_0000449632	SARS-COV-2	Virus	Virus	30	18	1.8	5	0.359873	0.407891	0.030827	4
nsp16	nsp16	P0DTD1-PRO_0000449633	SARS-COV-2	Virus	Virus	30	4	0.4	5	0.306233	0.332153	0.026514	1
nsp2	nsp2	P0DTD1-PRO_0000449620	SARS-COV-2	Virus	Virus	30	26	2.6	5	0.369281	0.430015	0.083469	4
nsp3	nsp3	P0DTD1-PRO_0000449621	SARS-COV-2	Virus	Virus	30	26	2.6	4	0.372323	0.432153	0.028561	2
nsp4	nsp4	P0DTD1-PRO_0000449622	SARS-COV-2	Virus	Virus	30	16	1.6	5	0.3711	0.417552	0.031551	4
nsp5	nsp5	P0DTD1-PRO_0000449623	SARS-COV-2	Virus	Virus	30	7	0.7	6	0.308743	0.337242	0.018379	2
nsp6	nsp6	P0DTD1-PRO_0000449624	SARS-COV-2	Virus	Virus	30	2	0.2	6	0.279703	0.299853	2.4e-05	3
nsp7	nsp7	P0DTD1-PRO_0000449625	SARS-COV-2	Virus	Virus	30	17	1.7	5	0.402135	0.449263	0.047036	3
nsp8	nsp8	P0DTD1-PRO_0000449626	SARS-COV-2	Virus	Virus	30	31	3.1	5	0.405018	0.471386	0.057244	2
nsp9	nsp9	P0DTD1-PRO_0000449627	SARS-COV-2	Virus	Virus	30	25	2.5	5	0.353678	0.414971	0.12438	6
NUP214	NUP214	P35658	HUMAN	SUBCELLULAR LOCATION: Nucleus? nuclear pore complex {ECO:0000269|PubMed:8108440}. Note=Cytoplasmic side of the nuclear pore complex. {ECO:0000269|PubMed:8108440}.	Nucleus	10	2	0.2	6	0.26557	0.288348	0	6
NUP54	NUP54	Q7Z3B4	HUMAN	SUBCELLULAR LOCATION: Nucleus? nuclear pore complex {ECO:0000250|UniProtKB:P70582}. Nucleus membrane {ECO:0000250|UniProtKB:P70582}; Peripheral membrane protein {ECO:0000250|UniProtKB:P70582}; Cytoplasmic side {ECO:0000250|UniProtKB:P70582}. Nucleus membrane {ECO:0000250|UniProtKB:P70582}; Peripheral membrane protein {ECO:0000250|UniProtKB:P70582}; Nucleoplasmic side {ECO:0000250|UniProtKB:P70582…	Nucleus	10	3	0.3	6	0.265882	0.29056	0	6
NUP58	NUP58	Q9BVL2	HUMAN	SUBCELLULAR LOCATION: Nucleus? nuclear pore complex {ECO:0000250|UniProtKB:P70581}. Nucleus membrane {ECO:0000250|UniProtKB:P70581}; Peripheral membrane protein {ECO:0000250|UniProtKB:P70581}; Cytoplasmic side {ECO:0000250|UniProtKB:P70581}. Nucleus membrane {ECO:0000250|UniProtKB:P70581}; Peripheral membrane protein {ECO:0000250|UniProtKB:P70581}; Nucleoplasmic side {ECO:0000250|UniProtKB:P70581…	Nucleus	10	3	0.3	6	0.265882	0.29056	0	6
NUP62	NUP62	P37198	HUMAN	SUBCELLULAR LOCATION: Nucleus? nuclear pore complex {ECO:0000269|PubMed:1915414}. Cytoplasm? cytoskeleton? spindle pole {ECO:0000269|PubMed:24107630}. Nucleus envelope {ECO:0000269|PubMed:24107630}. Cytoplasm? cytoskeleton? microtubule organizing center? centrosome {ECO:0000269|PubMed:14654843? ECO:0000269|PubMed:24107630}. Note=Central region of the nuclear pore? within the transporter (PubMed:1…	Nucleus	10	5	0.5	5	0.305405	0.335546	0.006233	6
NUP88	NUP88	Q99567	HUMAN	SUBCELLULAR LOCATION: Nucleus? nuclear pore complex {ECO:0000269|PubMed:30543681}.	Nucleus	10	2	0.2	6	0.274272	0.29882	0.001757	5
NUP98	NUP98	P52948	HUMAN	SUBCELLULAR LOCATION: Nucleus membrane {ECO:0000269|PubMed:10087256? ECO:0000269|PubMed:11106761? ECO:0000269|PubMed:11839768? ECO:0000269|PubMed:12191480? ECO:0000269|PubMed:12802065? ECO:0000269|PubMed:15229283? ECO:0000269|PubMed:20407419? ECO:0000269|PubMed:28221134}; Peripheral membrane protein; Nucleoplasmic side {ECO:0000269|PubMed:11839768}. Nucleus? nuclear pore complex {ECO:0000269|PubM…	Nucleus	10	4	0.4	6	0.304172	0.331047	0.004413	5
ORF10	ORF10	A0A6B9W2G5	SARS-COV-2	Virus	Virus	30	22	2.2	5	0.352574	0.407153	0.021917	3
ORF14	ORF14	P0DTD3	SARS-COV-2	Virus	Virus	30	40	4	4	0.410909	0.488938	0.084991	3
ORF1a	ORF1a	P0DTC1	SARS-COV-2	Virus	Virus	30	3	0.3	6	0.295039	0.316519	0.001886	2
ORF3a	ORF3a	P0DTC3	SARS-COV-2	Virus	Virus	30	33	3.3	5	0.399293	0.469174	0.067154	3
ORF6	ORF6	P0DTC6	SARS-COV-2	Virus	Virus	30	21	2.1	5	0.36748	0.423451	0.067641	5
ORF7a	ORF7a	P0DTC7	SARS-COV-2	Virus	Virus	30	32	3.2	5	0.368078	0.441298	0.023925	3
ORF8	ORF8	P0DTC8	SARS-COV-2	Virus	Virus	30	31	3.1	5	0.369885	0.442625	0.024501	3
ORF9b	ORF9b	P0DTD2	SARS-COV-2	Virus	Virus	30	26	2.6	5	0.358162	0.422714	0.084649	2
PABPC1	PABPC1	P11940	HUMAN	SUBCELLULAR LOCATION: Cytoplasm {ECO:0000269|PubMed:20573744? ECO:0000269|PubMed:21883093? ECO:0000269|PubMed:28733330? ECO:0000269|PubMed:7908267? ECO:0000269|PubMed:9582337}. Cytoplasm? Stress granule {ECO:0000269|PubMed:21883093? ECO:0000269|PubMed:22872150? ECO:0000269|PubMed:27573237}. Nucleus {ECO:0000269|PubMed:18799579? ECO:0000269|PubMed:9582337}. Cell projection? lamellipodium {ECO:0000…	Cytosol|Cytoskeleton	10	3	0.3	5	0.296199	0.318732	0.000649	4
PCBP1	PCBP1	Q15365	HUMAN	SUBCELLULAR LOCATION: Nucleus. Cytoplasm. Note=Loosely bound in the nucleus. May shuttle between the nucleus and the cytoplasm.	Nucleus	10	9	0.9	5	0.365696	0.407596	0.014191	4
PCBP2	PCBP2	Q15366	HUMAN	SUBCELLULAR LOCATION: Nucleus {ECO:0000269|PubMed:19029303}. Cytoplasm {ECO:0000269|PubMed:19029303}. Note=Loosely bound in the nucleus. May shuttle between the nucleus and the cytoplasm.	Nucleus	10	6	0.6	5	0.348765	0.382375	0.00404	4
PEG10	PEG10	Q86TG7	HUMAN	SUBCELLULAR LOCATION: Nucleus. Cytoplasm. Note=Detected predominantly in the cytoplasm of breast and prostate carcinomas? in hepatocellular carcinoma (HCC) and B-cell chronic lymphocytic leukemia (B-CLL) cells and in the Hep-G2 cell line. Colocalized with ALK1.	Nucleus	10	1	0.1	5	0.284994	0.304277	0	1
PFKFB3	PFKFB3	Q16875	HUMAN		Multi-organelle	10	3	0.3	5	0.295425	0.324779	0.000118	2
PKP2	PKP2	Q99959	HUMAN	SUBCELLULAR LOCATION: Nucleus {ECO:0000269|PubMed:22781308}. Cell junction? desmosome {ECO:0000269|PubMed:19533476? ECO:0000269|PubMed:22781308}. Note=Nuclear and associated with desmosomes.	Nucleus	10	3	0.3	6	0.27561	0.29705	0.004058	5
PLS3	PLS3	P13797	HUMAN	SUBCELLULAR LOCATION: Cytoplasm.	Cytosol|Cytoskeleton	10	4	0.4	5	0.346095	0.381416	0.008198	1
POLA1	POLA1	P09884	HUMAN	SUBCELLULAR LOCATION: Nucleus {ECO:0000269|PubMed:27019227}. Cytoplasm? cytosol {ECO:0000269|PubMed:27019227}. Note=In the cytosol? colocalizes with RNA:DNA hybrids with a speckled pattern. {ECO:0000269|PubMed:27019227}.	Nucleus	10	3	0.3	6	0.267139	0.289233	0.001655	0
POLA2	POLA2	Q14181	HUMAN	SUBCELLULAR LOCATION: Nucleus.	Nucleus	10	3	0.3	6	0.29199	0.318658	0.008027	0
POLRMT	POLRMT	O00411	HUMAN	SUBCELLULAR LOCATION: Mitochondrion {ECO:0000269|PubMed:23283301? ECO:0000269|PubMed:29445193}.	Mitochondrion	10	2	0.2	6	0.276961	0.301696	0	4
POR	POR	P16435	HUMAN	SUBCELLULAR LOCATION: Endoplasmic reticulum membrane {ECO:0000255|HAMAP-Rule:MF_03212}; Single-pass membrane protein {ECO:0000255|HAMAP-Rule:MF_03212}; Cytoplasmic side {ECO:0000255|HAMAP-Rule:MF_03212}.	Endoplasmic reticulum|Golgi apparatus	10	1	0.1	6	0.270012	0.290044	0	4
PPP1CB	PPP1CB	P62140	HUMAN	SUBCELLULAR LOCATION: Cytoplasm {ECO:0000269|PubMed:11739654}. Nucleus {ECO:0000269|PubMed:11739654}. Nucleus? nucleoplasm {ECO:0000269|PubMed:11739654}. Nucleus? nucleolus {ECO:0000269|PubMed:11739654? ECO:0000269|PubMed:20926688}. Note=Highly mobile in cells and can be relocalized through interaction with targeting subunits. In the presence of PPP1R8 relocalizes from the nucleus to nuclear spec…	Nucleus	10	6	0.6	5	0.352574	0.391593	0.006748	2
PPP6R3	PPP6R3	Q5H9R7	HUMAN	SUBCELLULAR LOCATION: Cytoplasm. Nucleus.	Nucleus	10	4	0.4	5	0.327536	0.363348	0.001033	3
PRIM1	PRIM1	P49642	HUMAN		Nucleus	10	1	0.1	7	0.23299	0.249083	0	0
PRIM2	PRIM2	P49643	HUMAN		Nucleus	10	1	0.1	7	0.23299	0.249083	0	0
PRPF3	PRPF3	O43395	HUMAN	SUBCELLULAR LOCATION: Nucleus {ECO:0000269|PubMed:17932117? ECO:0000269|PubMed:26912367? ECO:0000269|PubMed:28781166? ECO:0000269|PubMed:9328476? ECO:0000269|PubMed:9404889}. Nucleus speckle.	Nucleus	10	3	0.3	6	0.307065	0.332375	0.000277	4
PSMA4	PSMA4	P25789	HUMAN	SUBCELLULAR LOCATION: Cytoplasm {ECO:0000269|PubMed:12181345}. Nucleus {ECO:0000269|PubMed:12181345}. Note=Colocalizes with TRIM5 in the cytoplasmic bodies. {ECO:0000250|UniProtKB:Q9R1P0}.	Cytosol|Cytoskeleton	10	3	0.3	5	0.301736	0.329646	0.000292	2
PSMC2	PSMC2	P35998	HUMAN	SUBCELLULAR LOCATION: Cytoplasm {ECO:0000269|PubMed:22078707}. Note=Colocalizes with TRIM5 in cytoplasmic bodies. {ECO:0000269|PubMed:22078707}.	Cytosol|Cytoskeleton	10	7	0.7	5	0.328488	0.373673	0.001455	5
PSMC5	PSMC5	P62195	HUMAN	SUBCELLULAR LOCATION: Cytoplasm {ECO:0000305}. Nucleus {ECO:0000305}.	Cytosol|Cytoskeleton	10	6	0.6	5	0.319209	0.360398	0.001165	3
PSMD1	PSMD1	Q99460	HUMAN		Multi-organelle	10	6	0.6	6	0.321937	0.364749	0.001115	3
PSMD2	PSMD2	Q13200	HUMAN		Multi-organelle	10	7	0.7	6	0.34139	0.382301	0.001294	5
PTBP1	PTBP1	P26599	HUMAN	SUBCELLULAR LOCATION: Nucleus.	Nucleus	10	11	1.1	4	0.391003	0.439159	0.020258	4
PTBP2	PTBP2	Q9UKA9	HUMAN	SUBCELLULAR LOCATION: Nucleus {ECO:0000250}.	Nucleus	10	3	0.3	5	0.293888	0.321386	0.002817	1
PTEN	PTEN	P60484	HUMAN	SUBCELLULAR LOCATION: Cytoplasm {ECO:0000269|PubMed:15987703? ECO:0000269|PubMed:18716620? ECO:0000269|PubMed:19473982? ECO:0000269|PubMed:25801959? ECO:0000269|PubMed:9187108}. Nucleus {ECO:0000269|PubMed:15987703? ECO:0000269|PubMed:18716620? ECO:0000269|PubMed:19473982? ECO:0000269|PubMed:25801959}. Nucleus? PML body {ECO:0000269|PubMed:18716620}. Note=Monoubiquitinated form is nuclear. Nonubi…	Multi-organelle	10	12	1.2	5	0.351477	0.390634	0.024193	2
PUF60	PUF60	Q9UHX1	HUMAN	SUBCELLULAR LOCATION: Nucleus {ECO:0000269|PubMed:10668799? ECO:0000269|PubMed:17579712}. Note=Colocalizes partially with TROVE2.	Nucleus	10	5	0.5	6	0.318759	0.346608	0.00465	4
RACK1	RACK1	P63244	HUMAN	SUBCELLULAR LOCATION: Cell membrane {ECO:0000269|PubMed:11312657? ECO:0000269|PubMed:17956333}; Peripheral membrane protein. Cytoplasm {ECO:0000269|PubMed:10849009? ECO:0000269|PubMed:11279199? ECO:0000269|PubMed:12958311? ECO:0000269|PubMed:19785988? ECO:0000269|PubMed:20499158? ECO:0000269|PubMed:20573744}. Cytoplasm? perinuclear region {ECO:0000269|PubMed:11279199? ECO:0000269|PubMed:12958311}…	Membrane|Extracellular	10	9	0.9	5	0.360447	0.408333	0.016396	4
RAE1	RAE1	P78406	HUMAN	SUBCELLULAR LOCATION: Cytoplasm {ECO:0000269|PubMed:9256445}. Nucleus {ECO:0000269|PubMed:9256445}. Cytoplasm? cytoskeleton? spindle pole {ECO:0000269|PubMed:17172455}. Note=Recruited from interphase nuclei to spindle MTs during mitosis. {ECO:0000269|PubMed:17172455}.	Cytosol|Cytoskeleton	10	2	0.2	6	0.276622	0.297714	0	5
RAP1GDS1	RAP1GDS1	P52306	HUMAN		Multi-organelle	10	2	0.2	6	0.276622	0.299705	0.000357	4
RBBP7	RBBP7	Q16576	HUMAN	SUBCELLULAR LOCATION: Nucleus.	Nucleus	10	2	0.2	5	0.31044	0.340339	0.00011	1
RBM28	RBM28	Q9NW13	HUMAN	SUBCELLULAR LOCATION: Nucleus? nucleolus {ECO:0000269|PubMed:12429849? ECO:0000269|PubMed:17081119? ECO:0000269|Ref.7}.	Nucleus	10	2	0.2	6	0.284277	0.304941	0	4
RCN2	RCN2	Q14257	HUMAN	SUBCELLULAR LOCATION: Endoplasmic reticulum lumen.	Endoplasmic reticulum|Golgi apparatus	10	7	0.7	5	0.346626	0.387684	0.001224	3
RFC1	RFC1	P35251	HUMAN	SUBCELLULAR LOCATION: Nucleus.	Nucleus	10	8	0.8	5	0.354232	0.391003	0.011006	4
RFC3	RFC3	P40938	HUMAN	SUBCELLULAR LOCATION: Nucleus {ECO:0000305}.	Nucleus	10	5	0.5	6	0.323782	0.357153	0.008382	4
RPS10	RPS10	P46783	HUMAN	SUBCELLULAR LOCATION: Cytoplasm {ECO:0000269|PubMed:20159986}. Nucleus? nucleolus {ECO:0000269|PubMed:20159986}. Note=Localized in the granular component (GC) region of the nucleolus. Methylation is required for its localization in the GC region. Colocalizes with NPS1 in the GC region of the nucleolus.	Cytosol|Cytoskeleton	10	3	0.3	6	0.304172	0.335988	0.00107	4
RPS18	RPS18	P62269	HUMAN	SUBCELLULAR LOCATION: Cytoplasm.	Cytosol|Cytoskeleton	10	7	0.7	5	0.365105	0.408333	0.009475	2
RPS5	RPS5	P46782	HUMAN		Cytosol|Cytoskeleton	10	4	0.4	5	0.325648	0.362242	0.001942	4
RPSA	RPSA	P08865	HUMAN	SUBCELLULAR LOCATION: Cell membrane. Cytoplasm. Nucleus {ECO:0000255|HAMAP-Rule:MF_03016}. Note=67LR is found at the surface of the plasma membrane? with its C-terminal laminin-binding domain accessible to extracellular ligands. 37LRP is found at the cell surface? in the cytoplasm and in the nucleus (By similarity). Colocalizes with PPP1R16B in the cell membrane. {ECO:0000255|HAMAP-Rule:MF_03016}.	Multi-organelle	10	4	0.4	6	0.304993	0.343289	0.012338	0
RSL1D1	RSL1D1	O76021	HUMAN	SUBCELLULAR LOCATION: Nucleus? nucleolus {ECO:0000269|PubMed:11790298? ECO:0000269|PubMed:12429849? ECO:0000269|PubMed:18678645? ECO:0000269|PubMed:22419112}. Note=Colocalizes with ING1 in the nucleolus after UV stress. {ECO:0000269|PubMed:22419112}.	Nucleus	10	5	0.5	6	0.314763	0.352434	0.002825	4
S	S	P0DTC2	SARS-COV-2	Virus	Virus	30	24	2.4	4	0.349845	0.408186	0.063486	2
SEC16A	SEC16A	O15027	HUMAN	SUBCELLULAR LOCATION: Endoplasmic reticulum membrane {ECO:0000269|PubMed:17005010? ECO:0000269|PubMed:29300766}; Peripheral membrane protein {ECO:0000269|PubMed:17005010}. Golgi apparatus membrane {ECO:0000305}; Peripheral membrane protein {ECO:0000305}. Cytoplasm? perinuclear region {ECO:0000250|UniProtKB:E9QAT4}. Cytoplasm? cytosol {ECO:0000269|PubMed:17428803? ECO:0000269|PubMed:21768384}. Mic…	Endoplasmic reticulum|Golgi apparatus	10	4	0.4	6	0.293888	0.329056	0.000159	3
SERBP1	SERBP1	Q8NC51	HUMAN	SUBCELLULAR LOCATION: Cytoplasm {ECO:0000269|PubMed:12505151? ECO:0000269|PubMed:28695742}. Nucleus {ECO:0000269|PubMed:12505151? ECO:0000269|PubMed:28695742}. Cytoplasm? perinuclear region {ECO:0000269|PubMed:12505151}.	Multi-organelle	10	5	0.5	5	0.331378	0.368142	0.007706	2
SETD2	SETD2	Q9BYW2	HUMAN	SUBCELLULAR LOCATION: Nucleus {ECO:0000250|UniProtKB:E9Q5F9}. Chromosome {ECO:0000250|UniProtKB:E9Q5F9}.	Nucleus	10	1	0.1	6	0.261574	0.282227	0	6
SIRT5	SIRT5	Q9NXA8	HUMAN	SUBCELLULAR LOCATION: Mitochondrion matrix. Mitochondrion intermembrane space. Cytoplasm? cytosol. Nucleus. Note=Mainly mitochondrial. Also present extramitochondrially? with a fraction present in the cytosol and very small amounts also detected in the nucleus.; SUBCELLULAR LOCATION: [Isoform 1]: Cytoplasm {ECO:0000269|PubMed:21143562}. Mitochondrion {ECO:0000255|HAMAP-Rule:MF_03160? ECO:0000269|…	Mitochondrion	10	2	0.2	5	0.308743	0.335693	0.000809	4
SLC25A1	SLC25A1	P53007	HUMAN	SUBCELLULAR LOCATION: Mitochondrion inner membrane {ECO:0000250|UniProtKB:Q8JZU2}; Multi-pass membrane protein {ECO:0000255}.	Mitochondrion	10	4	0.4	5	0.337818	0.376622	0.002375	3
SLC25A12	SLC25A12	O75746	HUMAN	SUBCELLULAR LOCATION: Mitochondrion inner membrane {ECO:0000269|PubMed:9722566}; Multi-pass membrane protein {ECO:0000269|PubMed:9722566}.	Mitochondrion	10	5	0.5	6	0.320113	0.35826	0.000897	3
SLC25A22	SLC25A22	Q9H936	HUMAN	SUBCELLULAR LOCATION: Mitochondrion inner membrane {ECO:0000305}; Multi-pass membrane protein {ECO:0000305}.	Mitochondrion	10	5	0.5	5	0.327536	0.366298	0.000439	3
SLC25A3	SLC25A3	Q00325	HUMAN	SUBCELLULAR LOCATION: Mitochondrion inner membrane; Multi-pass membrane protein.	Mitochondrion	10	10	1	4	0.385009	0.423304	0.011537	3
SLC27A2	SLC27A2	O14975	HUMAN	SUBCELLULAR LOCATION: Endoplasmic reticulum membrane {ECO:0000269|PubMed:11980911? ECO:0000269|PubMed:24269233}; Multi-pass membrane protein {ECO:0000255}. Peroxisome membrane {ECO:0000269|PubMed:10198260? ECO:0000269|PubMed:10640429}; Peripheral membrane protein {ECO:0000269|PubMed:10640429}. Cell membrane {ECO:0000250|UniProtKB:O35488}; Multi-pass membrane protein {ECO:0000255}. Microsome {ECO:…	Multi-organelle	10	3	0.3	5	0.321479	0.350074	0.002005	5
SLC44A2	SLC44A2	Q8IWA5	HUMAN	SUBCELLULAR LOCATION: Membrane {ECO:0000250}; Multi-pass membrane protein {ECO:0000250}.	Membrane|Extracellular	10	1	0.1	6	0.271309	0.289823	0	3
SLC9A3R1	SLC9A3R1	O14745	HUMAN	SUBCELLULAR LOCATION: Cytoplasm {ECO:0000250}. Apical cell membrane {ECO:0000250}. Endomembrane system; Peripheral membrane protein. Cell projection? filopodium. Cell projection? ruffle. Cell projection? microvillus. Note=Translocates from the cytoplasm to the apical cell membrane in a PODXL-dependent manner. Colocalizes with CFTR at the midpiece of sperm tail (By similarity). Colocalizes with ac…	Membrane|Extracellular	10	2	0.2	6	0.282854	0.310988	0.000686	2
SMC2	SMC2	O95347	HUMAN	SUBCELLULAR LOCATION: Nucleus {ECO:0000269|PubMed:10958694}. Cytoplasm {ECO:0000269|PubMed:10958694}. Chromosome {ECO:0000269|PubMed:10958694}. Note=In interphase cells? the majority of the condensin complex is found in the cytoplasm? while a minority of the complex is associated with chromatin. A subpopulation of the complex however remains associated with chromosome foci in interphase cells. Du…	Nucleus	10	8	0.8	5	0.350388	0.395428	0.002146	3
SMC4	SMC4	Q9NTJ3	HUMAN	SUBCELLULAR LOCATION: Nucleus {ECO:0000269|PubMed:10958694}. Cytoplasm {ECO:0000269|PubMed:10958694}. Chromosome {ECO:0000269|PubMed:10958694}. Note=In interphase cells? the majority of the condensin complex is found in the cytoplasm? while a minority of the complex is associated with chromatin. A subpopulation of the complex however remains associated with chromosome foci in interphase cells. Du…	Nucleus	10	3	0.3	5	0.311724	0.346386	0.000202	3
SNRNP70	SNRNP70	P08621	HUMAN	SUBCELLULAR LOCATION: Nucleus speckle {ECO:0000269|PubMed:17656373}. Nucleus? nucleoplasm {ECO:0000269|PubMed:17656373? ECO:0000269|PubMed:21113136}. Note=Colocalizes with SCNM1 and LUC7L2 in nuclear speckles. {ECO:0000250|UniProtKB:Q62376}.	Nucleus	10	7	0.7	5	0.342944	0.383997	0.008532	2
SPART	SPART	Q8N0X7	HUMAN	SUBCELLULAR LOCATION: Cytoplasm {ECO:0000269|PubMed:19580544}. Midbody {ECO:0000269|PubMed:20719964}. Note=Transiently associated with endosomes (PubMed:19580544). Colocalized with IST1 to the ends of Flemming bodies during cytokinesis (PubMed:20719964). {ECO:0000269|PubMed:19580544? ECO:0000269|PubMed:20719964}.	Cytosol|Cytoskeleton	10	2	0.2	6	0.300932	0.329425	0.003143	4
SRPK2	SRPK2	P78362	HUMAN	SUBCELLULAR LOCATION: Cytoplasm {ECO:0000269|PubMed:21056976? ECO:0000269|PubMed:21157427? ECO:0000269|PubMed:28076779? ECO:0000269|PubMed:9472028}. Nucleus? nucleoplasm {ECO:0000269|PubMed:21157427? ECO:0000269|PubMed:28076779? ECO:0000269|PubMed:9472028}. Nucleus speckle {ECO:0000269|PubMed:28076779? ECO:0000269|PubMed:9472028}. Chromosome {ECO:0000269|PubMed:28076779}. Note=Shuttles between th…	Nucleus	10	10	1	5	0.344512	0.378835	0.010857	4
STAT6	STAT6	P42226	HUMAN	SUBCELLULAR LOCATION: Cytoplasm. Nucleus. Note=Translocated into the nucleus in response to phosphorylation.	Nucleus	10	1	0.1	6	0.261574	0.282227	0	6
TAX1BP1	TAX1BP1	Q86VP1	HUMAN		Cytosol|Cytoskeleton	10	5	0.5	6	0.353125	0.388201	0.020554	5
TCP1	TCP1	P17987	HUMAN	SUBCELLULAR LOCATION: Cytoplasm? cytosol {ECO:0000269|PubMed:1630492}. Cytoplasm? cytoskeleton? microtubule organizing center? centrosome {ECO:0000269|PubMed:14654843? ECO:0000269|PubMed:20080638}.	Cytosol|Cytoskeleton	10	3	0.3	5	0.32518	0.359292	0.000736	5
TECR	TECR	Q9NZ01	HUMAN	SUBCELLULAR LOCATION: Endoplasmic reticulum membrane {ECO:0000269|PubMed:12482854? ECO:0000269|PubMed:24220030}; Multi-pass membrane protein {ECO:0000255}.	Endoplasmic reticulum|Golgi apparatus	10	9	0.9	4	0.3711	0.411136	0.003575	3
TMEM33	TMEM33	P57088	HUMAN	SUBCELLULAR LOCATION: Endoplasmic reticulum membrane {ECO:0000269|PubMed:25612671? ECO:0000269|PubMed:26268696}; Multi-pass membrane protein {ECO:0000255}. Melanosome {ECO:0000269|PubMed:17081065}. Nucleus envelope {ECO:0000269|PubMed:25612671}. Note=Identified by mass spectrometry in melanosome fractions from stage I to stage IV. Co-localizes with RTN4 at the ER sheets. {ECO:0000269|PubMed:17081…	Multi-organelle	10	4	0.4	5	0.34139	0.371829	0.000528	3
TMOD3	TMOD3	Q9NYL9	HUMAN	SUBCELLULAR LOCATION: Cytoplasm? cytoskeleton {ECO:0000250}.	Cytosol|Cytoskeleton	10	4	0.4	5	0.33985	0.374779	0.003944	2
TOMM70	TOMM70	O94826	HUMAN	SUBCELLULAR LOCATION: Mitochondrion outer membrane {ECO:0000250}; Single-pass membrane protein {ECO:0000250}.	Mitochondrion	10	1	0.1	6	0.264019	0.285693	0	2
TRMT1	TRMT1	Q9NXH9	HUMAN		Nucleus	10	1	0.1	7	0.236155	0.248493	0	2
UBA1	UBA1	P22314	HUMAN	SUBCELLULAR LOCATION: Cytoplasm {ECO:0000269|PubMed:1376922}. Mitochondrion {ECO:0000269|PubMed:1376922}. Nucleus {ECO:0000269|PubMed:1376922? ECO:0000269|PubMed:22456334}.; SUBCELLULAR LOCATION: [Isoform 1]: Nucleus {ECO:0000269|PubMed:7528747? ECO:0000269|PubMed:9099746}.; SUBCELLULAR LOCATION: [Isoform 2]: Cytoplasm {ECO:0000269|PubMed:7528747}.	Multi-organelle	10	7	0.7	5	0.371711	0.410914	0.005081	2
UBC	UBC	P0CG48	HUMAN	SUBCELLULAR LOCATION: [Ubiquitin]: Cytoplasm {ECO:0000250}. Nucleus {ECO:0000250}.	Cytosol|Cytoskeleton	10	16	1.6	5	0.362179	0.405752	0.024854	5
UPF1	UPF1	Q92900	HUMAN	SUBCELLULAR LOCATION: Cytoplasm. Cytoplasm? P-body. Nucleus. Note=Hyperphosphorylated form is targeted to the P-body? while unphosphorylated protein is distributed throughout the cytoplasm. Localized in the chromatoid bodies of round spermatids (By similarity). {ECO:0000250|UniProtKB:Q9EPU0}.	Cytosol|Cytoskeleton	10	2	0.2	6	0.26557	0.285251	0	4
WASHC4	WASHC4	Q2M389	HUMAN	SUBCELLULAR LOCATION: Early endosome {ECO:0000269|PubMed:23676666}.	Endosome|Lysosome|Peroxisome	10	1	0.1	6	0.270012	0.290044	0	4
WDR6	WDR6	Q9NNW5	HUMAN	SUBCELLULAR LOCATION: Cytoplasm {ECO:0000269|PubMed:17216128}. Note=Colocalizes in the cytoplasm with STK11/LKB1.	Cytosol|Cytoskeleton	10	3	0.3	5	0.302949	0.332743	9.9e-05	2
XPO1	XPO1	O14980	HUMAN	SUBCELLULAR LOCATION: Cytoplasm. Nucleus? nucleoplasm. Nucleus? Cajal body. Nucleus? nucleolus. Note=Located in the nucleoplasm? Cajal bodies and nucleoli. Shuttles between the nucleus/nucleolus and the cytoplasm.	Nucleus	10	13	1.3	4	0.394415	0.438791	0.024449	3
XPOT	XPOT	O43592	HUMAN	SUBCELLULAR LOCATION: Nucleus. Cytoplasm. Note=Nuclear? once bound to tRNA and Ran the complex translocates to the cytoplasm. Shuttles between the nucleus and the cytoplasm.	Nucleus	10	8	0.8	5	0.354788	0.395059	0.001751	3
YTHDF2	YTHDF2	Q9Y5A9	HUMAN	SUBCELLULAR LOCATION: Cytoplasm? cytosol {ECO:0000269|PubMed:26458103}. Nucleus {ECO:0000269|PubMed:26458103}. Cytoplasm? P-body {ECO:0000269|PubMed:24284625}. Note=Localizes to the cytosol and relocates to the nucleus following heat shock stress (PubMed:26458103). {ECO:0000269|PubMed:26458103}.	Cytosol|Cytoskeleton	10	3	0.3	6	0.312586	0.347788	0.001111	3
YWHAQ	YWHAQ	P27348	HUMAN	SUBCELLULAR LOCATION: Cytoplasm. Note=In neurons? axonally transported to the nerve terminals.	Cytosol|Cytoskeleton	10	16	1.6	4	0.383701	0.433628	0.033212	5
ZC3H18	ZC3H18	Q86VM9	HUMAN	SUBCELLULAR LOCATION: Nucleus {ECO:0000250}.	Nucleus	10	2	0.2	6	0.289373	0.312906	0.000809	3
ZDHHC5	ZDHHC5	Q9C0B5	HUMAN	SUBCELLULAR LOCATION: Cell membrane {ECO:0000250}; Multi-pass membrane protein {ECO:0000250}.	Membrane|Extracellular	10	4	0.4	5	0.332842	0.367035	0.004948	4
ZNF250	ZNF250	P15622	HUMAN	SUBCELLULAR LOCATION: Nucleus {ECO:0000305}.	Nucleus	10	1	0.1	5	0.284994	0.304277	0	1
ZNF503	ZNF503	Q96F45	HUMAN	SUBCELLULAR LOCATION: Nucleus {ECO:0000250}.	Nucleus	10	1	0.1	6	0.261574	0.282227	0	6
