# Supplementary material for: Looking for pathways related to COVID-19: confirmation of pathogenic mechanisms by SARS-CoV-2–host interactome
Source: Cell Death Dis. 2021 Aug 12;12(8):788. doi: 10.1038/s41419-021-03881-8 (PMC8357963; doi:10.1038/s41419-021-03881-8)
Supplement: Supplementary file 8 — supplementary_table_2 [file 41419_2021_3881_MOESM8_ESM.xlsx]

## Sheet: S-Table 2
Pathways KEGG2019	Overlapped genes	P value	q-value	Human.Genes	seed	-Logaritm10(p value)
SNARE interactions in vesicular transport	7_34	2.32963e-12	7.17527e-10	GOSR2;STX7;STX6;STX5;STX4;STX2;VAMP3	NS7b	11.6327
Adherens junction	8_72	1.06308e-11	3.27428e-09	CDC42;CDH1;WASL;WASF1;BAIAP2;WASF2;EGFR;WASF3	ORF1a	10.9734
Proteasome	7_45	1.92401e-11	5.92595e-09	PSMA6;PSMC5;PSMD2;PSMC1;PSMC2;PSMD1;PSMA7	M	10.7158
Complement and coagulation cascades	8_79	2.28635e-11	7.04196e-09	FGB;FGA;C5;PLAU;PROS1;SERPINE1;PLAT;CLU	ORF8	10.6409
Bacterial invasion of epithelial cells	7_74	7.21536e-10	1.11117e-07	CDC42;CTTN;CDH1;HCLS1;WASL;WASF1;WASF2	ORF1a	9.14174
TGF-beta signaling pathway	7_90	2.90464e-09	8.94629e-07	ACVR1;BMPR2;BAMBI;ACVR1B;BMPR1B;TGFBR1;BMPR1A	ORF3a	8.53691
Shigellosis	6_65	1.49418e-08	1.53402e-06	CDC42;CTTN;HCLS1;WASL;WASF1;WASF2	ORF1a	7.8256
DNA replication	5_36	3.13027e-08	9.64123e-06	PRIM2;POLA1;POLA2;PRIM1;RPA2	nsp1	7.50442
Regulation of actin cytoskeleton	8_214	6.46444e-08	4.97762e-06	CDC42;PAK1;APC;WASL;WASF1;BAIAP2;WASF2;EGFR	ORF1a	7.18947
Hypertrophic cardiomyopathy (HCM)	6_85	7.61195e-08	1.17224e-05	ITGB1;TGFB2;TGFB1;ITGA3;ATP2A2;EMD	ORF8	7.1185
Proteasome	5_45	9.97116e-08	3.07112e-05	PSMC5;PSMD2;PSMC1;PSMC2;PSMD1	ORF7a	7.00125
Phagosome	7_152	1.11517e-07	1.71736e-05	EEA1;STX12;RAB5B;STX7;HLA-C;RAB5A;RAB7A	ORF3a	6.95266
Fc gamma R-mediated phagocytosis	6_91	1.14677e-07	7.06408e-06	CDC42;PAK1;WASL;WASF1;WASF2;WASF3	ORF1a	6.94053
Dilated cardiomyopathy (DCM)	6_91	1.14677e-07	1.17735e-05	ITGB1;TGFB2;TGFB1;ITGA3;ATP2A2;EMD	ORF8	6.94053
Endocytosis	8_244	1.77193e-07	1.81918e-05	EEA1;RAB5B;ITCH;RAB31;HLA-C;RAB5A;TGFBR1;RAB7A	ORF3a	6.75155
RNA transport	7_165	1.95337e-07	6.01636e-05	NUP214;EIF4A1;NUP62;NUP54;NUP88;NUP98;NUP58	nsp9	6.70922
Pathogenic Escherichia coli infection	5_55	2.78523e-07	1.42975e-05	CDC42;CTTN;CDH1;HCLS1;WASL	ORF1a	6.55514
Shigellosis	5_65	6.48766e-07	0.00019982	CTTN;HCLS1;WASL;WASF1;WASF2	nsp16	6.18791
Cell cycle	6_124	7.20826e-07	0.000111007	CCNA2;CCNB1;CDC45;CDK2;CDK1;ATM	nsp1	6.14217
Oxidative phosphorylation	6_133	1.08773e-06	0.000335022	ATP5F1B;ATP6AP1;ATP5PB;ATP5MG;ATP5F1D;ATP5F1E	nsp6	5.96348
Bacterial invasion of epithelial cells	5_74	1.24361e-06	0.000191517	CTTN;HCLS1;WASL;WASF1;WASF2	nsp16	5.90531
Measles	6_138	1.34995e-06	0.000415785	CSNK2A1;CSNK2A2;CSNK2B;EIF2AK2;TP53;HSPA1A	N	5.86968
RNA degradation	5_79	1.72333e-06	0.000530785	EXOSC5;EXOSC8;ENO1;EXOSC3;EXOSC2	nsp8	5.76363
Phagosome	6_152	2.37042e-06	0.000365045	STX12;STX7;HLA-A;RAB5A;VAMP3;RAB7A	NS7b	5.62517
Ribosome	6_153	2.46241e-06	0.000758424	RPS14;RPS17;RPS18;RPS5;RPSA;RPS10	nsp15	5.60864
RNA transport	6_165	3.81261e-06	0.000391428	EIF3G;EIF3E;EIF3D;EIF3A;PAIP1;EIF3B	nsp1	5.41878
Tight junction	6_170	4.52903e-06	0.000199277	ACTR3;CDC42;MYL6;CTTN;HCLS1;WASL	ORF1a	5.34399
Vasopressin-regulated water reabsorption	4_44	4.72092e-06	0.000363511	RAB5B;STX4;RAB5A;VAMP2	ORF3a	5.32597
Proteasome	4_45	5.17178e-06	0.000398227	PSMC5;PSMD2;PSMC2;PSMD1	ORF8	5.28636
Choline metabolism in cancer	5_99	5.26338e-06	0.00020264	WASL;WASF1;WASF2;EGFR;WASF3	ORF1a	5.27874
Ribosome biogenesis in eukaryotes	5_101	5.80667e-06	0.000894227	TBL3;NVL;DKC1;XRN2;GTPBP4	nsp15	5.23607
Ribosome biogenesis in eukaryotes	5_101	5.80667e-06	0.00178845	NOP56;RBM28;TBL3;NVL;NAT10	nsp4	5.23607
Cytokine-cytokine receptor interaction	7_294	9.1903e-06	0.000566122	ACVR1;BMPR2;ACVR1B;BMPR1B;TGFBR1;TNFRSF1A;BMPR1A	ORF3a	5.03667
Pathogenic Escherichia coli infection	4_55	1.16181e-05	0.0011928	YWHAQ;CTTN;HCLS1;WASL	nsp16	4.93486
Proteoglycans in cancer	6_201	1.18173e-05	0.000404414	CDC42;CAMK2D;PAK1;CTTN;HCLS1;EGFR	ORF1a	4.92748
Endometrial cancer	4_58	1.43717e-05	0.000442648	APC;CDH1;PTEN;EGFR	ORF1a	4.84249
Human T-cell leukemia virus 1 infection	6_219	1.92141e-05	0.000986325	DLG1;XPO1;HLA-C;B2M;TGFBR1;TNFRSF1A	ORF3a	4.71638
Mitophagy	4_65	2.26346e-05	0.000633768	UBB;CALCOCO2;TAX1BP1;OPTN	ORF1a	4.64523
Mitophagy	4_65	2.26346e-05	0.00348573	CSNK2A1;CSNK2A2;CSNK2B;TP53	N	4.64523
Mismatch repair	3_23	2.6685e-05	0.00410949	RFC3;RFC1;RFC2	nsp4	4.57373
Signaling pathways regulating pluripotency of stem cells	5_139	2.74061e-05	0.00105514	ACVR1;BMPR2;ACVR1B;BMPR1B;BMPR1A	ORF3a	4.56215
Fluid shear stress and atherosclerosis	5_139	2.74061e-05	0.00120587	ACVR1;BMPR2;BMPR1B;TNFRSF1A;BMPR1A	ORF3a	4.56215
Renal cell carcinoma	4_69	2.86855e-05	0.00883514	CUL2;ELOB;ELOC;RBX1	ORF10	4.54234
p53 signaling pathway	4_72	3.39452e-05	0.00209103	CCNB1;CDK2;CDK1;ATM	nsp1	4.46922
Arrhythmogenic right ventricular cardiomyopathy (ARVC)	4_72	3.39452e-05	0.00209103	ITGB1;ITGA3;ATP2A2;EMD	ORF8	4.46922
Arrhythmogenic right ventricular cardiomyopathy (ARVC)	4_72	3.39452e-05	0.00261378	DSP;JUP;PKP2;DSC2	nsp1	4.46922
Adherens junction	4_72	3.39452e-05	0.00261378	WASL;WASF1;WASF2;WASF3	nsp16	4.46922
p53 signaling pathway	4_72	3.39452e-05	0.0104551	CDKN1A;CDKN2A;PTEN;BCL2L1	nsp5	4.46922
Endocytosis	6_244	3.52715e-05	0.000905301	CDC42;DAB2;UBB;AP2A1;WASL;EGFR	ORF1a	4.45258
Glioma	4_75	3.9879e-05	0.000944825	CAMK2D;PTEN;CALM2;EGFR	ORF1a	4.39926
Pancreatic cancer	4_75	3.9879e-05	0.00614136	CDC42;CDKN1A;CDKN2A;BCL2L1	nsp5	4.39926
Chronic myeloid leukemia	4_76	4.20156e-05	0.0043136	CDKN1A;CDKN2A;ABL1;BCL2L1	nsp5	4.37659
Fatty acid elongation	3_27	4.37575e-05	0.00224622	HADHA;TECR;HACD3	ORF8	4.35895
Fatty acid elongation	3_27	4.37575e-05	0.00673865	HADHA;TECR;HACD3	M	4.35895
Fatty acid elongation	3_27	4.37575e-05	0.00673865	HADHB;PPT1;HACD3	ORF10	4.35895
Fatty acid elongation	3_27	4.37575e-05	0.00673865	HADHA;TECR;HACD3	ORF7a	4.35895
Fatty acid elongation	3_27	4.37575e-05	0.0134773	HADHA;TECR;HACD3	ORF14	4.35895
RNA degradation	4_79	4.89285e-05	0.00502333	EXOSC7;XRN2;MTREX;EXOSC2	nsp15	4.31044
Hippo signaling pathway	5_160	5.37151e-05	0.00183825	DLG1;BMPR2;BMPR1B;TGFBR1;BMPR1A	ORF3a	4.2699
Cellular senescence	5_160	5.37151e-05	0.00236346	TGFB2;TGFB1;IGFBP3;SERPINE1;TGFBR2	ORF8	4.2699
Cellular senescence	5_160	5.37151e-05	0.00275737	CCNA2;CCNB1;CDK2;CDK1;ATM	nsp1	4.2699
Pathways in cancer	8_530	5.38829e-05	0.00414898	CDC42;CDKN1A;CDKN2A;PTEN;ABL1;MLH1;ESR1;BCL2L1	nsp5	4.26855
RNA transport	5_165	6.21723e-05	0.0191491	NXF1;XPO1;NUP98;RAE1;KPNB1	ORF6	4.2064
Salmonella infection	4_86	6.82508e-05	0.00150152	CDC42;WASL;WASF1;WASF2	ORF1a	4.16589
Salmonella infection	4_86	6.82508e-05	0.00420425	WASL;FLNC;WASF1;WASF2	nsp16	4.16589
Propanoate metabolism	3_32	7.3537e-05	0.00754979	HADHA;PCCA;PCCB	M	4.13349
Alzheimer disease	5_171	7.36394e-05	0.0113405	APP;ATP5F1A;ATP5F1B;ATP2A2;CALM1	ORF6	4.13289
Alzheimer disease	5_171	7.36394e-05	0.0226809	APP;ATP5F1A;ATP5F1B;ATP2A2;GAPDH	nsp3	4.13289
TGF-beta signaling pathway	4_90	8.15096e-05	0.00313812	TGFB2;TGFB1;LTBP1;TGFBR2	ORF8	4.08879
Fc gamma R-mediated phagocytosis	4_91	8.50975e-05	0.00436834	WASL;WASF1;WASF2;WASF3	nsp16	4.07008
SNARE interactions in vesicular transport	3_34	8.84005e-05	0.00272274	STX7;STX4;VAMP2	ORF3a	4.05355
Tuberculosis	5_179	9.13902e-05	0.00255893	EEA1;RAB5B;RAB5A;TNFRSF1A;RAB7A	ORF3a	4.0391
GnRH signaling pathway	4_93	9.26159e-05	0.00190171	CDC42;CAMK2D;CALM2;EGFR	ORF1a	4.03331
DNA replication	3_36	0.0001051	0.0107902	RFC3;RFC1;RFC2	nsp4	3.9784
Pancreatic secretion	4_98	0.000113515	0.0349625	ATP2A2;ATP1A1;RAB8A;RHOA	nsp7	3.94495
Progesterone-mediated oocyte maturation	4_99	0.000118073	0.0051952	CCNA2;CCNB1;CDK2;CDK1	nsp1	3.92785
Choline metabolism in cancer	4_99	0.000118073	0.0051952	WASL;WASF1;WASF2;WASF3	nsp16	3.92785
AGE-RAGE signaling pathway in diabetic complications	4_100	0.000122762	0.00420119	TGFB2;TGFB1;SERPINE1;TGFBR2	ORF8	3.91094
HIF-1 signaling pathway	4_100	0.000122762	0.0126036	CUL2;ELOB;ELOC;RBX1	ORF10	3.91094
Ribosome biogenesis in eukaryotes	4_101	0.000127585	0.0130987	RBM28;CSNK2A1;CSNK2A2;CSNK2B	N	3.8942
Chagas disease (American trypanosomiasis)	4_103	0.000137641	0.00423934	TGFB2;TGFB1;SERPINE1;TGFBR2	ORF8	3.86125
Focal adhesion	5_199	0.00015023	0.00925418	PPP1CB;CDC42;PTEN;MYL12A;MYLK	nsp5	3.82324
Homologous recombination	3_41	0.000155511	0.00598716	RPA2;ATM;BRCA1	nsp1	3.80824
Epstein-Barr virus infection	5_201	0.000157409	0.00440746	PDIA3;PSMC5;PSMD2;PSMC2;PSMD1	ORF8	3.80297
Epstein-Barr virus infection	5_201	0.000157409	0.0121205	PSMC5;PSMD2;PSMC1;PSMC2;PSMD1	M	3.80297
Epstein-Barr virus infection	5_201	0.000157409	0.0161607	PSMC5;PSMD2;PSMC1;PSMC2;PSMD1	ORF7a	3.80297
Proteasome	3_45	0.000205526	0.0316509	PSMD2;PSMC2;PSMD1	nsp8	3.68713
Thyroid hormone signaling pathway	4_116	0.000217544	0.0670035	MDM2;ATP2A2;ATP1A1;TP53	nsp2	3.66245
Nucleotide excision repair	3_47	0.000234014	0.0180191	RFC3;RFC1;RFC2	nsp4	3.63076
AMPK signaling pathway	4_120	0.000247713	0.0381478	RAB2A;RAB10;RAB14;RAB8A	nsp7	3.60605
Valine, leucine and isoleucine degradation	3_48	0.000249167	0.0153487	HADHA;PCCA;PCCB	M	3.60351
Endocrine and other factor-regulated calcium reabsorption	3_48	0.000249167	0.0767434	ATP1A1;AP2A2;AP2M1	nsp10	3.60351
Cell cycle	4_124	0.000280783	0.0432406	PCNA;YWHAQ;MCM3;CDK1	ORF14	3.55163
Platelet activation	4_124	0.000280783	0.0864812	PPP1CB;GNAS;PRKACA;MYL12A	nsp13	3.55163
Thermogenesis	5_231	0.000299942	0.046191	ATP5F1B;ATP5PB;ATP5MG;ATP5F1D;ATP5F1E	nsp6	3.52296
Ras signaling pathway	5_232	0.000305963	0.0314122	RALA;RAB5C;GNG5;GNB1;RHOA	nsp7	3.51433
Fanconi anemia pathway	3_54	0.000353501	0.0272196	FANCI;FANCD2;ATR	ORF7a	3.45161
Pathways in cancer	7_530	0.000371877	0.00715863	CDC42;CAMK2D;APC;CDH1;PTEN;CALM2;EGFR	ORF1a	3.4296
Spliceosome	4_134	0.000377197	0.0232353	PUF60;PRPF3;PLRG1;SNRPA	nsp4	3.42343
Spliceosome	4_134	0.000377197	0.0290441	PUF60;PRPF3;SRSF5;BCAS2	nsp15	3.42343
Endocytosis	5_244	0.000385608	0.0296918	RAB10;RAB5C;RAB8A;RHOA;RAB7A	nsp7	3.41385
Endocytosis	5_244	0.000385608	0.118767	HSPA8;CAPZB;HGS;CAPZA1;ARPC4	S	3.41385
Ubiquitin mediated proteolysis	4_137	0.000410228	0.0315875	CUL2;ELOB;ELOC;RBX1	ORF10	3.38697
Insulin signaling pathway	4_137	0.000410228	0.0631751	PPP1CB;PRKAR2B;PRKAR2A;PRKACA	nsp13	3.38697
Endometrial cancer	3_58	0.000436609	0.0224126	CDKN1A;PTEN;MLH1	nsp5	3.35991
Parkinson disease	4_142	0.0004698	0.0482328	ATP5F1B;ATP5PB;ATP5F1D;ATP5F1E	nsp6	3.32809
Oxytocin signaling pathway	4_153	0.000622195	0.0112727	MYL6;CAMK2D;CALM2;EGFR	ORF1a	3.20607
Oxytocin signaling pathway	4_153	0.000622195	0.0273766	PPP1CB;CDKN1A;MYL6;MYLK	nsp5	3.20607
Ribosome	4_153	0.000622195	0.0958181	RPS4X;RPS5;RPSA;RPS10	nsp2	3.20607
Epithelial cell signaling in Helicobacter pylori infection	3_68	0.000696536	0.0119185	CDC42;PAK1;EGFR	ORF1a	3.15706
Amphetamine addiction	3_68	0.000696536	0.071511	PPP1CB;GNAS;PRKACA	nsp13	3.15706
Glycolysis _ Gluconeogenesis	3_68	0.000696536	0.071511	LDHA;ENO1;DLD	nsp8	3.15706
Wnt signaling pathway	4_158	0.000701899	0.0540462	CSNK2A1;CSNK2A2;CSNK2B;TP53	N	3.15373
Renal cell carcinoma	3_69	0.000726893	0.223883	AKT1;VHL;CRKL	nsp14	3.13853
Hippo signaling pathway	4_160	0.000735717	0.0188834	TGFB2;TGFB1;SERPINE1;TGFBR2	ORF8	3.13329
Cellular senescence	4_160	0.000735717	0.0283251	PPP1CB;CDKN1A;CDKN2A;PTEN	nsp5	3.13329
Hepatitis B	4_163	0.000788586	0.121442	SMAD3;MAP3K1;STAT6;MAPK3	nsp9	3.10315
Melanoma	3_72	0.000822986	0.013341	CDH1;PTEN;EGFR	ORF1a	3.08461
Melanoma	3_72	0.000822986	0.0281644	CDKN1A;CDKN2A;PTEN	nsp5	3.08461
Adherens junction	3_72	0.000822986	0.0506959	CSNK2A1;CSNK2A2;CSNK2B	N	3.08461
RNA transport	4_165	0.000825291	0.0181564	XPO1;XPOT;GEMIN4;DDX20	ORF8	3.08339
Protein processing in endoplasmic reticulum	4_165	0.000825291	0.019553	PDIA3;DNAJA1;OS9;HYOU1	ORF8	3.08339
RNA transport	4_165	0.000825291	0.0423649	XPO1;XPOT;GEMIN4;DDX20	M	3.08339
Protein processing in endoplasmic reticulum	4_165	0.000825291	0.0508379	DNAJA1;SELENOS;LMAN2;MOGS	nsp7	3.08339
RNA transport	4_165	0.000825291	0.0508379	XPO1;XPOT;GEMIN4;DDX20	ORF7a	3.08339
Hepatocellular carcinoma	4_168	0.000882589	0.0271837	CDKN1A;CDKN2A;PTEN;BCL2L1	nsp5	3.05424
Leishmaniasis	3_74	0.000891322	0.0183018	ITGB1;TGFB2;TGFB1	ORF8	3.04997
Tight junction	4_170	0.000922313	0.0258248	CDC42;PPP2CB;MYL6;MYL12A	nsp5	3.03512
Tight junction	4_170	0.000922313	0.0355091	ACTR3;CTTN;HCLS1;WASL	nsp16	3.03512
Tight junction	4_170	0.000922313	0.0710181	ACTR3;RDX;PRKACA;MYL12A	nsp13	3.03512
Pancreatic cancer	3_75	0.000926799	0.0178409	TGFB2;TGFB1;TGFBR2	ORF8	3.03301
Glioma	3_75	0.000926799	0.0237878	CDKN1A;CDKN2A;PTEN	nsp5	3.03301
Alzheimer disease	4_171	0.000942641	0.0241944	APP;ATP2A2;GAPDH;TNFRSF1A	ORF3a	3.02565
Alzheimer disease	4_171	0.000942641	0.0414762	APP;ATP5F1A;ATP5F1B;ATP2A2	M	3.02565
Alzheimer disease	4_171	0.000942641	0.0725833	ATP5F1B;ATP5PB;ATP5F1D;ATP5F1E	nsp6	3.02565
Alzheimer disease	4_171	0.000942641	0.0967778	APP;ATP5F1A;ATP5F1B;FAS	NS7b	3.02565
Influenza A	4_171	0.000942641	0.0967778	NXF1;XPO1;NUP98;RAE1	ORF6	3.02565
Chronic myeloid leukemia	3_76	0.00096316	0.0174502	TGFB2;TGFB1;TGFBR2	ORF8	3.0163
Chronic myeloid leukemia	3_76	0.00096316	0.0228195	SHC1;PTPN11;TGFBR1	ORF3a	3.0163
Synaptic vesicle cycle	3_78	0.00103857	0.0228485	NAPA;SNAP25;VAMP2	ORF3a	2.98356
Synaptic vesicle cycle	3_78	0.00103857	0.0799698	NAPA;SNAP25;STX2	NS7b	2.98356
RNA degradation	3_79	0.00107763	0.0553185	HSPA9;PABPC4;PABPC1	N	2.96753
Peroxisome	3_83	0.00124316	0.127631	PEX5;ABCD1;SLC27A2	nsp2	2.90547
Transcriptional misregulation in cancer	4_186	0.00128672	0.0220173	PLAU;IGFBP3;PLAT;TGFBR2	ORF8	2.89051
ErbB signaling pathway	3_85	0.00133159	0.0205065	CAMK2D;PAK1;EGFR	ORF1a	2.87563
ErbB signaling pathway	3_85	0.00133159	0.0315485	CDKN1A;ABL1;ABL2	nsp5	2.87563
Colorectal cancer	3_86	0.00137725	0.022326	TGFB2;TGFB1;TGFBR2	ORF8	2.86099
Insulin secretion	3_86	0.00137725	0.0282796	SNAP25;ATP1A1;VAMP2	ORF3a	2.86099
Colorectal cancer	3_86	0.00137725	0.141398	SMAD3;APC;MAPK3	nsp9	2.86099
Huntington disease	4_193	0.00147401	0.0907989	ATP5F1B;ATP5PB;ATP5F1D;ATP5F1E	nsp6	2.8315
Human papillomavirus infection	5_330	0.00149665	0.0219508	CDC42;APC;PTEN;UBE3A;EGFR	ORF1a	2.82488
Mismatch repair	2_23	0.00155858	0.0960084	RFC3;RFC1	nsp15	2.80727
Protein export	2_23	0.00155858	0.120011	SRP19;SRP72	nsp8	2.80727
mRNA surveillance pathway	3_91	0.00162034	0.0356475	PPP1CB;PPP2CB;NUDT21	nsp5	2.79039
mRNA surveillance pathway	3_91	0.00162034	0.0712951	UPF1;PABPC4;PABPC1	N	2.79039
Fc gamma R-mediated phagocytosis	3_91	0.00162034	0.249533	AKT1;ARPC4;CRKL	nsp14	2.79039
Focal adhesion	4_199	0.00164903	0.0230865	CDC42;PAK1;PTEN;EGFR	ORF1a	2.78277
Vitamin digestion and absorption	2_24	0.0016975	0.0871383	APOB;SLC19A2	nsp6	2.77019
Proteoglycans in cancer	4_201	0.00171046	0.026341	ITGB1;TGFB2;TGFB1;PLAU	ORF8	2.76689
Proteoglycans in cancer	4_201	0.00171046	0.0351213	PPP1CB;CDC42;CDKN1A;ESR1	nsp5	2.76689
Proteoglycans in cancer	4_201	0.00171046	0.0585356	PPP1CB;CTTN;HCLS1;FLNC	nsp16	2.76689
Epstein-Barr virus infection	4_201	0.00171046	0.105364	PSMD2;PSMC2;PSMD1;HLA-A	nsp8	2.76689
Proteoglycans in cancer	4_201	0.00171046	0.175607	HSPB2;AKT1;FLNC;ESR1	nsp14	2.76689
Small cell lung cancer	3_93	0.00172461	0.0331988	CDKN1A;PTEN;BCL2L1	nsp5	2.76331
NF-kappa B signaling pathway	3_95	0.00183299	0.0705702	CSNK2A1;CSNK2A2;CSNK2B	N	2.73684
Glycosylphosphatidylinositol (GPI)-anchor biosynthesis	2_25	0.00184211	0.0810527	PIGS;GPAA1	nsp6	2.73469
Rap1 signaling pathway	4_206	0.00187095	0.0250544	CDC42;CDH1;CALM2;EGFR	ORF1a	2.72794
Amoebiasis	3_96	0.00188874	0.0363583	RAB5B;RAB5A;RAB7A	ORF3a	2.72383
Pancreatic secretion	3_98	0.00200339	0.123409	GNAQ;ATP2A2;ATP1A1	ORF10	2.69823
PI3K-Akt signaling pathway	5_354	0.00203508	0.069645	ANGPT4;YWHAQ;TEK;IL7R;TP53	N	2.69142
PI3K-Akt signaling pathway	5_354	0.00203508	0.156701	YWHAQ;MDM2;EIF4E2;IL7R;TP53	nsp2	2.69142
Human immunodeficiency virus 1 infection	4_212	0.002077	0.0710794	CCNB1;RPS6KB1;CDK1;ATM	nsp1	2.68256
Human immunodeficiency virus 1 infection	4_212	0.002077	0.106619	GNAQ;ELOB;ELOC;RBX1	ORF10	2.68256
Inflammatory mediator regulation of TRP channels	3_100	0.0021223	0.108945	PPP1CB;GNAS;PRKACA	nsp13	2.67319
HIF-1 signaling pathway	3_100	0.0021223	0.130733	PFKFB3;ALDOA;GAPDH	nsp13	2.67319
AGE-RAGE signaling pathway in diabetic complications	3_100	0.0021223	0.163417	SMAD3;FN1;MAPK3	nsp9	2.67319
Biosynthesis of unsaturated fatty acids	2_27	0.00214826	0.0315078	TECR;HACD3	ORF8	2.66791
Biosynthesis of unsaturated fatty acids	2_27	0.00214826	0.082708	TECR;HACD3	M	2.66791
Biosynthesis of unsaturated fatty acids	2_27	0.00214826	0.110277	TECR;HACD3	ORF7a	2.66791
Fatty acid elongation	2_27	0.00214826	0.220555	TECR;HACD3	nsp3	2.66791
Biosynthesis of unsaturated fatty acids	2_27	0.00214826	0.220555	TECR;HACD3	ORF14	2.66791
Biosynthesis of unsaturated fatty acids	2_27	0.00214826	0.330832	TECR;HACD3	nsp3	2.66791
Regulation of actin cytoskeleton	4_214	0.00214903	0.0389354	PPP1CB;CDC42;MYL12A;MYLK	nsp5	2.66776
Regulation of actin cytoskeleton	4_214	0.00214903	0.0661902	PPP1CB;WASL;WASF1;WASF2	nsp16	2.66776
Ribosome biogenesis in eukaryotes	3_101	0.00218336	0.168119	NXF1;XPO1;CSNK2A1	ORF6	2.66087
Pathways in cancer	6_530	0.00220572	0.135872	SMAD3;APC;FN1;STAT6;ESR1;MAPK3	nsp9	2.65645
Human T-cell leukemia virus 1 infection	4_219	0.00233666	0.0327132	TGFB2;XPO1;TGFB1;TGFBR2	ORF8	2.63141
Human T-cell leukemia virus 1 infection	4_219	0.00233666	0.0399828	CDKN1A;CDKN2A;PTEN;BCL2L1	nsp5	2.63141
Th17 cell differentiation	3_107	0.00257272	0.132066	SMAD3;STAT6;MAPK3	nsp9	2.58961
Glyoxylate and dicarboxylate metabolism	2_30	0.00264941	0.0906686	PCCA;PCCB	M	2.57685
Citrate cycle (TCA cycle)	2_30	0.00264941	0.136003	ACLY;DLD	nsp8	2.57685
Citrate cycle (TCA cycle)	2_30	0.00264941	0.816017	OGDH;DLD	ORF9b	2.57685
Ras signaling pathway	4_232	0.00287685	0.0369195	CDC42;PAK1;CALM2;EGFR	ORF1a	2.54108
Ras signaling pathway	4_232	0.00287685	0.0466352	CDC42;ABL1;ABL2;BCL2L1	nsp5	2.54108
Ras signaling pathway	4_232	0.00287685	0.0521217	RAB5B;SHC1;PTPN11;RAB5A	ORF3a	2.54108
Leukocyte transendothelial migration	3_112	0.00292799	0.0501011	MSN;PTPN11;EZR	ORF3a	2.53343
Toxoplasmosis	3_113	0.00300248	0.0402071	ITGB1;TGFB2;TGFB1	ORF8	2.52252
Propanoate metabolism	2_32	0.00301112	0.132489	LDHA;DLD	nsp8	2.52127
Fructose and mannose metabolism	2_33	0.00320018	0.140808	PFKFB3;ALDOA	nsp13	2.49483
Base excision repair	2_33	0.00320018	0.246414	PCNA;PARP1	ORF14	2.49483
Thyroid hormone signaling pathway	3_116	0.00323292	0.0524074	NOTCH3;ATP2A2;ATP1A1	ORF3a	2.4904
Thyroid hormone signaling pathway	3_116	0.00323292	0.248935	AKT1;ATP1A1;ESR1	nsp14	2.4904
Endocytosis	4_244	0.00344644	0.212301	ITCH;HLA-A;RAB5A;RAB7A	NS7b	2.46263
Endocytosis	4_244	0.00344644	0.212301	WASHC4;WASHC5;MDM2;WASHC2C	nsp2	2.46263
Endocytosis	4_244	0.00344644	0.530752	CAPZA1;CHMP2A;ARPC4;HSPA1A	ORF9b	2.46263
Neurotrophin signaling pathway	3_119	0.00347396	0.0427992	CDC42;CAMK2D;CALM2	ORF1a	2.45918
DNA replication	2_36	0.00379982	0.195057	RFC3;RFC1	nsp15	2.42024
DNA replication	2_36	0.00379982	0.234069	PCNA;MCM3	ORF14	2.42024
Platelet activation	3_124	0.00389963	0.0500452	ITGB1;FGB;FGA	ORF8	2.40898
Platelet activation	3_124	0.00389963	0.0571945	PPP1CB;MYL12A;MYLK	nsp5	2.40898
Cell cycle	3_124	0.00389963	0.0600542	CDKN1A;CDKN2A;ABL1	nsp5	2.40898
Cell cycle	3_124	0.00389963	0.200181	YWHAQ;MDM2;TP53	nsp2	2.40898
Cell cycle	3_124	0.00389963	1	PRKDC;ATM;ATR	E	2.40898
Oocyte meiosis	3_125	0.0039884	0.122843	CCNB1;CDK2;CDK1	nsp1	2.3992
Oocyte meiosis	3_125	0.0039884	0.204738	YWHAQ;PPP2R1A;CDK1	ORF14	2.3992
Osteoclast differentiation	3_127	0.00416963	0.0513698	TGFB2;TGFB1;TGFBR2	ORF8	2.3799
Allograft rejection	2_38	0.00422636	0.216953	FAS;HLA-A	NS7b	2.37403
Autophagy	3_128	0.00426209	0.0596693	PPP2CB;PTEN;BCL2L1	nsp5	2.37038
Pyruvate metabolism	2_39	0.00444758	0.171232	LDHA;DLD	nsp8	2.35188
Natural killer cell mediated cytotoxicity	3_131	0.00454695	0.0700231	SHC1;HLA-C;PTPN11	ORF3a	2.34228
Dopaminergic synapse	3_131	0.00454695	0.175058	PPP1CB;GNAS;PRKACA	nsp13	2.34228
Natural killer cell mediated cytotoxicity	3_131	0.00454695	0.200066	FAS;PTPN11;HLA-A	NS7b	2.34228
Dopaminergic synapse	3_131	0.00454695	0.23341	GNG5;GNB1;COMT	nsp7	2.34228
FoxO signaling pathway	3_132	0.00464441	0.0550184	TGFB2;TGFB1;TGFBR2	ORF8	2.33307
Vascular smooth muscle contraction	3_132	0.00464441	0.0621947	PPP1CB;MYL6;MYLK	nsp5	2.33307
FoxO signaling pathway	3_132	0.00464441	0.130044	CCNB1;CDK2;ATM	nsp1	2.33307
Vascular smooth muscle contraction	3_132	0.00464441	0.158942	PPP1CB;GNAS;PRKACA	nsp13	2.33307
Vascular smooth muscle contraction	3_132	0.00464441	0.476826	PPP1CB;MYL6;CALM3	ORF9b	2.33307
Ferroptosis	2_40	0.00467406	0.287922	PCBP1;PCBP2	nsp14	2.33031
Spliceosome	3_134	0.00484311	0.149168	SNRNP70;RBMX;HSPA1A	N	2.31488
Spliceosome	3_134	0.00484311	1	SNRNP70;PCBP1;SLU7	nsp12	2.31488
Bladder cancer	2_41	0.00490578	0.0581146	CDH1;EGFR	ORF1a	2.30929
Bladder cancer	2_41	0.00490578	0.0629575	CDKN1A;CDKN2A	nsp5	2.30929
Graft-versus-host disease	2_41	0.00490578	0.188873	FAS;HLA-A	NS7b	2.30929
Bladder cancer	2_41	0.00490578	0.215854	MDM2;TP53	nsp2	2.30929
Ubiquitin mediated proteolysis	3_137	0.0051507	0.0721098	ITCH;STUB1;UBA1	ORF3a	2.28813
Apelin signaling pathway	3_137	0.0051507	0.0755436	GABARAPL2;NOTCH3;TGFBR1	ORF3a	2.28813
Insulin signaling pathway	3_137	0.0051507	0.264403	FASN;AKT1;CRKL	nsp14	2.28813
Estrogen signaling pathway	3_137	0.0051507	0.396604	HSP90AA1;CALM3;HSPA1A	ORF9b	2.28813
Measles	3_138	0.00525579	0.809392	HSPA8;CSNK2A1;RACK1	S	2.27936
Signaling pathways regulating pluripotency of stem cells	3_139	0.00536217	0.235935	SMAD3;APC;MAPK3	nsp9	2.27066
Type I diabetes mellitus	2_43	0.00538483	0.184281	FAS;HLA-A	NS7b	2.26883
Vasopressin-regulated water reabsorption	2_44	0.0056321	0.173469	STX4;RAB5A	NS7b	2.24933
Vasopressin-regulated water reabsorption	2_44	0.0056321	0.173469	GNAS;PRKACA	nsp13	2.24933
Carbohydrate digestion and absorption	2_44	0.0056321	0.247812	AKT1;ATP1A1	nsp14	2.24933
Parkinson disease	3_142	0.00568907	0.194693	ATP5F1A;ATP5F1B;UBA1	nsp8	2.24496
Parkinson disease	3_142	0.00568907	0.438058	ATP5F1A;ATP5F1B;UBA1	nsp3	2.24496
Proteasome	2_45	0.0058845	0.362485	PSMC5;PSMC2	nsp3	2.23029
Adrenergic signaling in cardiomyocytes	3_145	0.00602772	0.168776	PPP1CB;GNAS;PRKACA	nsp13	2.21985
Adrenergic signaling in cardiomyocytes	3_145	0.00602772	0.168776	PPP1CB;TPM4;ATP1A1	nsp16	2.21985
Adrenergic signaling in cardiomyocytes	3_145	0.00602772	0.185654	PPP1CB;ATP2A2;ATP1A1	nsp8	2.21985
Adrenergic signaling in cardiomyocytes	3_145	0.00602772	0.232067	ATP2A2;ATP1A1;PPP1CA	nsp2	2.21985
Adrenergic signaling in cardiomyocytes	3_145	0.00602772	0.26522	GNAQ;ATP2A2;ATP1A1	ORF10	2.21985
Adrenergic signaling in cardiomyocytes	3_145	0.00602772	0.26522	PPP2R1A;ATP2A2;ATP1A1	ORF14	2.21985
Adrenergic signaling in cardiomyocytes	3_145	0.00602772	0.26522	PPP2R1A;ATP2A2;ATP1A1	ORF7a	2.21985
Adrenergic signaling in cardiomyocytes	3_145	0.00602772	0.371307	ATP2A2;ATP1A1;CALM1	ORF6	2.21985
Adrenergic signaling in cardiomyocytes	3_145	0.00602772	0.928268	PPP1CB;TPM4;ATP1A1	nsp10	2.21985
Adrenergic signaling in cardiomyocytes	3_145	0.00602772	0.928268	PPP1CC;TPM3;GNAS	nsp12	2.21985
Breast cancer	3_147	0.00626006	0.0714111	APC;PTEN;EGFR	ORF1a	2.20342
Breast cancer	3_147	0.00626006	0.0771239	CDKN1A;PTEN;ESR1	nsp5	2.20342
Breast cancer	3_147	0.00626006	0.241012	APC;ESR1;MAPK3	nsp9	2.20342
Nucleotide excision repair	2_47	0.00640458	0.281801	RFC3;RFC1	nsp15	2.19351
Gastric cancer	3_149	0.0064977	0.0714747	APC;CDH1;EGFR	ORF1a	2.18724
Gastric cancer	3_149	0.0064977	0.074122	TGFB2;TGFB1;TGFBR2	ORF8	2.18724
Gastric cancer	3_149	0.0064977	0.166774	JUP;RPS6KB1;CDK2	nsp1	2.18724
Gastric cancer	3_149	0.0064977	0.222366	SMAD3;APC;MAPK3	nsp9	2.18724
Endocrine and other factor-regulated calcium reabsorption	2_48	0.0066722	0.171253	GNAS;PRKACA	nsp13	2.17573
Endocrine and other factor-regulated calcium reabsorption	2_48	0.0066722	0.171253	ATP1A1;AP2M1	nsp16	2.17573
Endocrine and other factor-regulated calcium reabsorption	2_48	0.0066722	0.25688	ATP1A1;ESR1	nsp14	2.17573
Endocrine and other factor-regulated calcium reabsorption	2_48	0.0066722	0.25688	GNAQ;ATP1A1	ORF10	2.17573
MAPK signaling pathway	4_295	0.00672592	0.0714339	CDC42;PAK1;JUND;EGFR	ORF1a	2.17225
MAPK signaling pathway	4_295	0.00672592	0.188326	ANGPT4;TEK;TP53;HSPA1A	N	2.17225
MAPK signaling pathway	4_295	0.00672592	0.414317	HSPB1;MAPT;FLNC;HSPA1A	ORF9b	2.17225
Phagosome	3_152	0.00686417	0.302024	SCARB1;RAB5C;RAB7A	nsp7	2.16341
Malaria	2_49	0.00694486	0.0763934	TGFB2;TGFB1	ORF8	2.15834
Ovarian steroidogenesis	2_49	0.00694486	0.152787	GNAS;PRKACA	nsp13	2.15834
Cocaine addiction	2_49	0.00694486	0.16454	GNAS;PRKACA	nsp13	2.15834
Oxytocin signaling pathway	3_153	0.00698901	0.143508	PPP1CB;GNAS;PRKACA	nsp13	2.15558
Oxytocin signaling pathway	3_153	0.00698901	0.358769	PPP1CB;MYL6;CALM3	ORF9b	2.15558
MicroRNAs in cancer	4_299	0.00704758	0.0834867	CDKN1A;CDKN2A;PTEN;ABL1	nsp5	2.15196
MicroRNAs in cancer	4_299	0.00704758	0.0943762	NOTCH3;BMPR2;SHC1;EZR	ORF3a	2.15196
Vibrio cholerae infection	2_50	0.0072225	0.139033	GNAS;PRKACA	nsp13	2.14131
Cushing syndrome	3_155	0.00724274	0.0743588	CAMK2D;APC;EGFR	ORF1a	2.1401
Hepatitis C	3_155	0.00724274	0.185897	YWHAQ;EIF2AK2;TP53	N	2.1401
Amyotrophic lateral sclerosis (ALS)	2_51	0.00750512	0.085614	GPX1;BCL2L1	nsp5	2.12464
Amyotrophic lateral sclerosis (ALS)	2_51	0.00750512	0.0963157	RAB5A;TNFRSF1A	ORF3a	2.12464
Hippo signaling pathway	3_160	0.00790082	0.0784985	PAK1;APC;CDH1	ORF1a	2.10233
Hippo signaling pathway	3_160	0.00790082	0.243345	YWHAQ;APC;PPP1CA	nsp2	2.10233
Cellular senescence	3_160	0.00790082	0.270384	MDM2;TP53;PPP1CA	nsp2	2.10233
Hippo signaling pathway	3_160	0.00790082	0.811151	PPP1CC;PAK1;YWHAG	nsp12	2.10233
Autoimmune thyroid disease	2_53	0.00808516	0.226385	FAS;HLA-A	NS7b	2.09231
Hepatitis B	3_163	0.0083121	0.0882803	TGFB2;TGFB1;TGFBR2	ORF8	2.08029
Fanconi anemia pathway	2_54	0.00838254	0.198602	RPA2;BRCA1	nsp1	2.07662
RNA transport	3_165	0.00859319	0.203592	UPF1;PABPC4;PABPC1	N	2.06585
RNA transport	3_165	0.00859319	0.294078	XPO1;XPOT;GEMIN4	ORF10	2.06585
RNA transport	3_165	0.00859319	0.330838	XPO1;XPOT;DDX20	ORF14	2.06585
Protein processing in endoplasmic reticulum	3_165	0.00859319	0.3781	PRKN;HSP90AA1;HSPA1A	ORF9b	2.06585
Pathogenic Escherichia coli infection	2_55	0.00868477	0.0955325	CDC42;ABL1	nsp5	2.06124
Regulation of lipolysis in adipocytes	2_55	0.00868477	0.157348	GNAS;PRKACA	nsp13	2.06124
Regulation of lipolysis in adipocytes	2_55	0.00868477	0.222909	ABHD5;PNPLA2	NS7b	2.06124
Pathogenic Escherichia coli infection	2_55	0.00868477	0.297212	YWHAQ;ARPC4	nsp14	2.06124
cGMP-PKG signaling pathway	3_166	0.00873581	0.244603	ATP2A2;ATP1A1;PPP1CA	nsp2	2.0587
cGMP-PKG signaling pathway	3_166	0.00873581	0.244603	PPP1CB;ATP2A2;ATP1A1	nsp8	2.0587
cGMP-PKG signaling pathway	3_166	0.00873581	0.269063	GNAQ;ATP2A2;ATP1A1	ORF10	2.0587
cGMP-PKG signaling pathway	3_166	0.00873581	0.336329	ATP2A2;ATP1A1;RHOA	nsp7	2.0587
cGMP-PKG signaling pathway	3_166	0.00873581	0.448438	ATP2A2;ATP1A1;CALM1	ORF6	2.0587
Hepatocellular carcinoma	3_168	0.00902523	0.0868678	APC;PTEN;EGFR	ORF1a	2.04454
Hepatocellular carcinoma	3_168	0.00902523	0.092659	TGFB2;TGFB1;TGFBR2	ORF8	2.04454
Hepatocellular carcinoma	3_168	0.00902523	0.277977	SMAD3;APC;MAPK3	nsp9	2.04454
Tight junction	3_170	0.00932023	0.114825	DLG1;MSN;EZR	ORF3a	2.03057
Tight junction	3_170	0.00932023	0.318959	ACTR3;PCNA;PPP2R1A	ORF14	2.03057
Tight junction	3_170	0.00932023	0.358829	SLC9A3R1;MYL6;MYL12A	ORF9b	2.03057
Tight junction	3_170	0.00932023	0.478438	ACTR3;MYL6;MYL12A	nsp3	2.03057
Tight junction	3_170	0.00932023	0.956877	ACTR3;MYL6;RAC1	S	2.03057
Alzheimer disease	3_171	0.00946983	0.0940873	ATP5F1A;ATP5F1B;ATP2A2	ORF8	2.02366
Alzheimer disease	3_171	0.00946983	0.243059	ATP5F1A;ATP5F1B;ATP2A2	nsp8	2.02366
Alzheimer disease	3_171	0.00946983	0.265155	APP;GNAQ;ATP2A2	ORF10	2.02366
Alzheimer disease	3_171	0.00946983	0.291671	NDUFB9;ATP2A2;GAPDH	ORF14	2.02366
Alzheimer disease	3_171	0.00946983	0.324078	ATP5F1A;ATP5F1B;ATP2A2	nsp7	2.02366
Alzheimer disease	3_171	0.00946983	0.324078	APP;CALM3;MAPT	ORF9b	2.02366
Alzheimer disease	3_171	0.00946983	0.364588	ATP5F1B;NDUFA12;ATP2A2	ORF7a	2.02366
Alzheimer disease	3_171	0.00946983	0.972235	APP;ATP5F1A;GAPDH	nsp10	2.02366
Endometrial cancer	2_58	0.00962043	0.246924	APC;TP53	nsp2	2.01681
Endometrial cancer	2_58	0.00962043	0.269372	APC;MAPK3	nsp9	2.01681
Endometrial cancer	2_58	0.00962043	0.423299	APC;ERBB2	ORF6	2.01681
Human papillomavirus infection	4_330	0.00989108	0.10505	CDC42;PPP2CB;CDKN1A;PTEN	nsp5	2.00476
Human papillomavirus infection	4_330	0.00989108	0.117171	NOTCH3;DLG1;HLA-C;TNFRSF1A	ORF3a	2.00476
Human papillomavirus infection	4_330	0.00989108	0.217604	CCNA2;RPS6KB1;CDK2;ATM	nsp1	2.00476
Human papillomavirus infection	4_330	0.00989108	0.234343	BCAP31;NOTCH3;FAS;HLA-A	NS7b	2.00476
Human papillomavirus infection	4_330	0.00989108	0.338495	PPP2R1A;PSMC1;ATM;ATR	ORF7a	2.00476
Lysine degradation	2_59	0.00994188	0.0956906	NSD3;SUV39H2	nsp5	2.00253
Viral myocarditis	2_59	0.00994188	0.0987774	ABL1;ABL2	nsp5	2.00253
VEGF signaling pathway	2_59	0.00994188	0.10207	CDC42;HSPB1	nsp5	2.00253
Lysine degradation	2_59	0.00994188	0.20414	SUV39H1;COLGALT1	nsp1	2.00253
Lysine degradation	2_59	0.00994188	0.235546	NSD2;DLD	nsp8	2.00253
Viral myocarditis	2_59	0.00994188	0.382762	HLA-DMB;CAV1	nsp6	2.00253
Tuberculosis	3_179	0.0107174	0.330096	RAB5C;RHOA;RAB7A	nsp7	1.96991
Alcoholism	3_180	0.0108797	0.186164	PPP1CB;GNAS;PRKACA	nsp13	1.96338
Axon guidance	3_181	0.0110435	0.103072	CDC42;ABL1;MYL12A	nsp5	1.95689
Axon guidance	3_181	0.0110435	0.103072	CDC42;CAMK2D;PAK1	ORF1a	1.95689
Axon guidance	3_181	0.0110435	0.125977	BMPR2;PTPN11;BMPR1B	ORF3a	1.95689
Pathways in cancer	5_530	0.0110561	0.106415	ITGB1;TGFB2;TGFB1;ITGA3;TGFBR2	ORF8	1.9564
Pathways in cancer	5_530	0.0110561	0.283772	GNAQ;CUL2;ELOB;ELOC;RBX1	ORF10	1.9564
Pathways in cancer	5_530	0.0110561	0.340527	TERT;AKT1;VHL;ESR1;CRKL	nsp14	1.9564
Basal cell carcinoma	2_63	0.0112748	0.267126	APC;TP53	nsp2	1.94789
Transcriptional misregulation in cancer	3_186	0.0118837	0.107653	CDKN1A;EWSR1;BCL2L1	nsp5	1.92505
Kaposi sarcoma-associated herpesvirus infection	3_186	0.0118837	0.130721	GABARAPL2;HLA-C;TNFRSF1A	ORF3a	1.92505
Shigellosis	2_65	0.0119692	0.105329	CDC42;ABL1	nsp5	1.92193
Central carbon metabolism in cancer	2_65	0.0119692	0.108427	PTEN;EGFR	ORF1a	1.92193
Inflammatory bowel disease (IBD)	2_65	0.0119692	0.111713	TGFB2;TGFB1	ORF8	1.92193
Mitophagy	2_65	0.0119692	0.127121	GABARAPL2;RAB7A	ORF3a	1.92193
Cortisol synthesis and secretion	2_65	0.0119692	0.194027	GNAS;PRKACA	nsp13	1.92193
Mitophagy	2_65	0.0119692	0.263323	BNIP3L;RAB7A	NS7b	1.92193
Inflammatory bowel disease (IBD)	2_65	0.0119692	0.30721	SMAD3;STAT6	nsp9	1.92193
Shigellosis	2_65	0.0119692	0.335138	ARPC4;CRKL	nsp14	1.92193
Mitophagy	2_65	0.0119692	0.409613	ATG9A;NBR1	nsp6	1.92193
Shigellosis	2_65	0.0119692	0.921629	ARPC4;RAC1	S	1.92193
Calcium signaling pathway	3_188	0.0122299	0.107623	CAMK2D;CALM2;EGFR	ORF1a	1.91258
Calcium signaling pathway	3_188	0.0122299	0.47085	ERBB2;ATP2A2;CALM1	ORF6	1.91258
Non-small cell lung cancer	2_66	0.0123233	0.105433	CDKN1A;CDKN2A	nsp5	1.90927
Acute myeloid leukemia	2_66	0.0123233	0.237224	JUP;RPS6KB1	nsp1	1.90927
PI3K-Akt signaling pathway	4_354	0.0125435	0.104416	PPP2CB;CDKN1A;PTEN;BCL2L1	nsp5	1.90158
Chemokine signaling pathway	3_190	0.0125818	0.107644	CDC42;PAK1;WASL	ORF1a	1.90026
Chemokine signaling pathway	3_190	0.0125818	0.352291	GNG5;GNB1;RHOA	nsp7	1.90026
Long-term potentiation	2_67	0.012682	0.105569	CAMK2D;CALM2	ORF1a	1.89681
Long-term potentiation	2_67	0.012682	0.195302	PPP1CB;PRKACA	nsp13	1.89681
Long-term potentiation	2_67	0.012682	0.390604	PPP1CB;CALM3	ORF9b	1.89681
Amphetamine addiction	2_68	0.0130452	0.105734	CAMK2D;CALM2	ORF1a	1.88455
Glycolysis _ Gluconeogenesis	2_68	0.0130452	0.191329	ALDOA;GAPDH	nsp13	1.88455
Amphetamine addiction	2_68	0.0130452	0.365264	PPP1CB;CALM3	ORF9b	1.88455
Amphetamine addiction	2_68	0.0130452	1	PPP1CC;GNAS	nsp12	1.88455
Huntington disease	3_193	0.0131206	0.404113	ATP5F1B;NDUFA12;POLR2B	ORF7a	1.88205
Huntington disease	3_193	0.0131206	0.449015	ATP5F1A;ATP5F1B;DCTN2	ORF6	1.88205
Huntington disease	3_193	0.0131206	1	ATP5F1A;AP2A2;AP2M1	nsp10	1.88205
Renal cell carcinoma	2_69	0.0134129	0.105927	CDC42;PAK1	ORF1a	1.87248
Renal cell carcinoma	2_69	0.0134129	0.108715	CDC42;CDKN1A	nsp5	1.87248
Renal cell carcinoma	2_69	0.0134129	0.121505	TGFB2;TGFB1	ORF8	1.87248
Adipocytokine signaling pathway	2_69	0.0134129	0.137705	PTPN11;TNFRSF1A	ORF3a	1.87248
Renin secretion	2_69	0.0134129	0.18778	GNAS;PRKACA	nsp13	1.87248
RIG-I-like receptor signaling pathway	2_70	0.0137851	0.1846	TBK1;TBKBP1	nsp13	1.86059
Prolactin signaling pathway	2_70	0.0137851	0.3266	ESR1;MAPK3	nsp9	1.86059
Prolactin signaling pathway	2_70	0.0137851	0.353817	AKT1;ESR1	nsp14	1.86059
Focal adhesion	3_199	0.0142373	0.337315	AKT1;FLNC;CRKL	nsp14	1.84657
Focal adhesion	3_199	0.0142373	0.337315	PPP1CB;ZYX;FLNC	nsp16	1.84657
Focal adhesion	3_199	0.0142373	0.365425	PPP1CB;FLNC;MYL12A	ORF9b	1.84657
Focal adhesion	3_199	0.0142373	0.87702	PPP1CB;ZYX;FLNC	nsp10	1.84657
p53 signaling pathway	2_72	0.0145428	0.127977	IGFBP3;SERPINE1	ORF8	1.83735
Bile secretion	2_72	0.0145428	0.186633	GNAS;PRKACA	nsp13	1.83735
Melanoma	2_72	0.0145428	0.298613	MDM2;TP53	nsp2	1.83735
p53 signaling pathway	2_72	0.0145428	0.319942	MDM2;TP53	nsp2	1.83735
Adherens junction	2_72	0.0145428	0.319942	SMAD3;MAPK3	nsp9	1.83735
Bile secretion	2_72	0.0145428	0.373266	SCARB1;ATP1A1	nsp7	1.83735
p53 signaling pathway	2_72	0.0145428	0.373266	ATM;ATR	ORF7a	1.83735
Arrhythmogenic right ventricular cardiomyopathy (ARVC)	2_72	0.0145428	0.407199	ATP2A2;EMD	ORF14	1.83735
Arrhythmogenic right ventricular cardiomyopathy (ARVC)	2_72	0.0145428	0.407199	DSP;ATP2A2	ORF6	1.83735
Arrhythmogenic right ventricular cardiomyopathy (ARVC)	2_72	0.0145428	0.407199	ATP2A2;EMD	ORF7a	1.83735
Arrhythmogenic right ventricular cardiomyopathy (ARVC)	2_72	0.0145428	0.447919	ATP2A2;EMD	M	1.83735
Adherens junction	2_72	0.0145428	0.447919	CSNK2A1;ERBB2	ORF6	1.83735
Adherens junction	2_72	0.0145428	0.895839	CSNK2A1;RAC1	S	1.83735
Arrhythmogenic right ventricular cardiomyopathy (ARVC)	2_72	0.0145428	1	ATP2A2;EMD	E	1.83735
p53 signaling pathway	2_72	0.0145428	1	ATM;ATR	E	1.83735
Viral carcinogenesis	3_201	0.0146213	0.115471	CDC42;CDKN1A;CDKN2A	nsp5	1.83501
Proteoglycans in cancer	3_201	0.0146213	0.145269	MSN;PTPN11;EZR	ORF3a	1.83501
Proteoglycans in cancer	3_201	0.0146213	0.180134	PPP1CB;RDX;PRKACA	nsp13	1.83501
Viral carcinogenesis	3_201	0.0146213	0.264903	CCNA2;CDK2;CDK1	nsp1	1.83501
Proteoglycans in cancer	3_201	0.0146213	0.264903	MDM2;TP53;PPP1CA	nsp2	1.83501
Proteoglycans in cancer	3_201	0.0146213	0.281459	ERBB2;FAS;PTPN11	NS7b	1.83501
Viral carcinogenesis	3_201	0.0146213	0.281459	YWHAQ;MDM2;TP53	nsp2	1.83501
Epstein-Barr virus infection	3_201	0.0146213	0.300223	FAS;HLA-A;B2M	NS7b	1.83501
Proteoglycans in cancer	3_201	0.0146213	0.300223	FN1;ESR1;MAPK3	nsp9	1.83501
Viral carcinogenesis	3_201	0.0146213	0.321668	YWHAQ;EIF2AK2;TP53	N	1.83501
Proteoglycans in cancer	3_201	0.0146213	0.450335	CAV2;CAV1;MSN	nsp6	1.83501
Thyroid hormone synthesis	2_74	0.0153183	0.181463	GNAS;PRKACA	nsp13	1.81479
PPAR signaling pathway	2_74	0.0153183	0.262113	UBC;SLC27A2	nsp2	1.81479
Bacterial invasion of epithelial cells	2_74	0.0153183	0.337002	ARPC4;CRKL	nsp14	1.81479
Thyroid hormone synthesis	2_74	0.0153183	0.362925	GNAQ;ATP1A1	ORF10	1.81479
Bacterial invasion of epithelial cells	2_74	0.0153183	0.428912	CAV2;CAV1	nsp6	1.81479
Thyroid hormone synthesis	2_74	0.0153183	0.786339	HSPA5;ATP1A1	nsp4	1.81479
Bacterial invasion of epithelial cells	2_74	0.0153183	0.786339	ARPC4;RAC1	S	1.81479
Pancreatic cancer	2_75	0.0157126	0.118036	CDC42;EGFR	ORF1a	1.80375
Gastric acid secretion	2_75	0.0157126	0.120987	CAMK2D;CALM2	ORF1a	1.80375
Gastric acid secretion	2_75	0.0157126	0.151234	ATP1A1;EZR	ORF3a	1.80375
Gastric acid secretion	2_75	0.0157126	0.17924	GNAS;PRKACA	nsp13	1.80375
Glioma	2_75	0.0157126	0.254709	MDM2;TP53	nsp2	1.80375
Pancreatic cancer	2_75	0.0157126	0.302467	SMAD3;MAPK3	nsp9	1.80375
Gastric acid secretion	2_75	0.0157126	0.345677	GNAQ;ATP1A1	ORF10	1.80375
Gastric acid secretion	2_75	0.0157126	0.403289	ATP1A1;CALM1	ORF6	1.80375
Pertussis	2_76	0.0161112	0.13784	ITGB1;C5	ORF8	1.79287
Chronic myeloid leukemia	2_76	0.0161112	0.248113	MDM2;TP53	nsp2	1.79287
Chronic myeloid leukemia	2_76	0.0161112	0.291897	SMAD3;MAPK3	nsp9	1.79287
Chronic myeloid leukemia	2_76	0.0161112	0.330817	AKT1;CRKL	nsp14	1.79287
Pertussis	2_76	0.0161112	0.381712	IRF3;CALM3	ORF9b	1.79287
Antigen processing and presentation	2_77	0.0165142	0.154132	HLA-C;B2M	ORF3a	1.78214
Antigen processing and presentation	2_77	0.0165142	0.299198	HLA-A;B2M	NS7b	1.78214
Antigen processing and presentation	2_77	0.0165142	0.363312	HSP90AA1;HSPA1A	ORF9b	1.78214
Antigen processing and presentation	2_77	0.0165142	0.726623	HSPA5;HLA-C	nsp4	1.78214
cAMP signaling pathway	3_212	0.0168379	0.123478	CAMK2D;PAK1;CALM2	ORF1a	1.77371
Human immunodeficiency virus 1 infection	3_212	0.0168379	0.152532	HLA-C;B2M;TNFRSF1A	ORF3a	1.77371
cAMP signaling pathway	3_212	0.0168379	0.185217	PPP1CB;GNAS;PRKACA	nsp13	1.77371
cAMP signaling pathway	3_212	0.0168379	0.246956	ATP2A2;ATP1A1;PPP1CA	nsp2	1.77371
Human immunodeficiency virus 1 infection	3_212	0.0168379	0.288116	FAS;HLA-A;B2M	NS7b	1.77371
cAMP signaling pathway	3_212	0.0168379	0.370434	PPP1CB;ATP2A2;ATP1A1	nsp8	1.77371
cAMP signaling pathway	3_212	0.0168379	0.398929	ATP2A2;ATP1A1;RHOA	nsp7	1.77371
cAMP signaling pathway	3_212	0.0168379	0.398929	ATP2A2;ATP1A1;CALM1	ORF6	1.77371
cAMP signaling pathway	3_212	0.0168379	1	PPP1CC;PAK1;GNAS	nsp12	1.77371
Cardiac muscle contraction	2_78	0.0169214	0.140859	ATP2A2;ATP1A1	ORF8	1.77156
Cardiac muscle contraction	2_78	0.0169214	0.148908	ATP2A2;ATP1A1	ORF3a	1.77156
Cardiac muscle contraction	2_78	0.0169214	0.2369	ATP2A2;ATP1A1	nsp2	1.77156
Cardiac muscle contraction	2_78	0.0169214	0.347453	ATP2A2;ATP1A1	nsp8	1.77156
Cardiac muscle contraction	2_78	0.0169214	0.347453	ATP2A2;ATP1A1	ORF10	1.77156
Cardiac muscle contraction	2_78	0.0169214	0.372271	TPM4;ATP1A1	nsp16	1.77156
Cardiac muscle contraction	2_78	0.0169214	0.372271	ATP2A2;ATP1A1	nsp7	1.77156
Cardiac muscle contraction	2_78	0.0169214	0.372271	ATP2A2;ATP1A1	ORF6	1.77156
Cardiac muscle contraction	2_78	0.0169214	0.400907	ATP2A2;ATP1A1	ORF7a	1.77156
Cardiac muscle contraction	2_78	0.0169214	0.434316	ATP2A2;ATP1A1	ORF14	1.77156
Cardiac muscle contraction	2_78	0.0169214	0.4738	ATP2A2;ATP1A1	M	1.77156
Cardiac muscle contraction	2_78	0.0169214	0.651474	ATP2A2;ATP1A1	nsp4	1.77156
Cardiac muscle contraction	2_78	0.0169214	0.744542	TPM4;ATP1A1	nsp10	1.77156
Cardiac muscle contraction	2_78	0.0169214	0.744542	ATP2A2;ATP1A1	nsp3	1.77156
Synaptic vesicle cycle	2_78	0.0169214	0.868633	AP2A2;AP2M1	nsp10	1.77156
Cardiac muscle contraction	2_78	0.0169214	1	ATP2A2;ATP1A1	E	1.77156
Regulation of actin cytoskeleton	3_214	0.0172601	0.183314	PPP1CB;RDX;MYL12A	nsp13	1.76296
Regulation of actin cytoskeleton	3_214	0.0172601	0.29534	APC;FN1;MAPK3	nsp9	1.76296
Regulation of actin cytoskeleton	3_214	0.0172601	0.354408	PPP1CB;ARPC4;MYL12A	ORF9b	1.76296
Regulation of actin cytoskeleton	3_214	0.0172601	0.759445	PPP1CC;ARPC4;RAC1	S	1.76296
Human T-cell leukemia virus 1 infection	3_219	0.0183415	0.297326	XPO1;HLA-A;B2M	NS7b	1.73656
Human T-cell leukemia virus 1 infection	3_219	0.0183415	0.297326	SMAD3;MAP3K1;MAPK3	nsp9	1.73656
Human T-cell leukemia virus 1 infection	3_219	0.0183415	0.313844	CCNA2;CDK2;ATM	nsp1	1.73656
Human T-cell leukemia virus 1 infection	3_219	0.0183415	0.403514	XPO1;ATM;ATR	ORF7a	1.73656
Human T-cell leukemia virus 1 infection	3_219	0.0183415	1	TBP;ATM;ATR	E	1.73656
ECM-receptor interaction	2_82	0.0185929	0.150701	ITGB1;ITGA3	ORF8	1.73065
Peroxisome	2_83	0.0190213	0.390571	AGPS;ACSL3	nsp7	1.72076
Human cytomegalovirus infection	3_225	0.0196882	0.168443	HLA-C;B2M;TNFRSF1A	ORF3a	1.70579
Human cytomegalovirus infection	3_225	0.0196882	0.202132	TBK1;GNAS;PRKACA	nsp13	1.70579
Human cytomegalovirus infection	3_225	0.0196882	0.303198	FAS;HLA-A;B2M	NS7b	1.70579
Human cytomegalovirus infection	3_225	0.0196882	0.378997	GNG5;GNB1;RHOA	nsp7	1.70579
ErbB signaling pathway	2_85	0.0198906	0.382893	AKT1;CRKL	nsp14	1.70135
Hypertrophic cardiomyopathy (HCM)	2_85	0.0198906	0.408419	ATP2A2;EMD	ORF7a	1.70135
Hypertrophic cardiomyopathy (HCM)	2_85	0.0198906	0.471253	ATP2A2;EMD	ORF14	1.70135
Hypertrophic cardiomyopathy (HCM)	2_85	0.0198906	0.510524	ATP2A2;EMD	M	1.70135
Hypertrophic cardiomyopathy (HCM)	2_85	0.0198906	1	ATP2A2;EMD	E	1.70135
Riboflavin metabolism	1_8	0.0202222	0.366379	BLVRB	nsp7	1.69417
Colorectal cancer	2_86	0.0203314	0.145629	APC;EGFR	ORF1a	1.69183
Colorectal cancer	2_86	0.0203314	0.156551	CDKN1A;MLH1	nsp5	1.69183
Insulin secretion	2_86	0.0203314	0.202002	GNAS;PRKACA	nsp13	1.69183
Colorectal cancer	2_86	0.0203314	0.272263	APC;TP53	nsp2	1.69183
Insulin secretion	2_86	0.0203314	0.298193	SNAP25;ATP1A1	NS7b	1.69183
Colorectal cancer	2_86	0.0203314	0.347892	RALA;RHOA	nsp7	1.69183
Salmonella infection	2_86	0.0203314	0.368356	ARPC4;FLNC	nsp14	1.69183
Insulin secretion	2_86	0.0203314	0.391379	GNAQ;ATP1A1	ORF10	1.69183
Salmonella infection	2_86	0.0203314	0.391379	ARPC4;FLNC	ORF9b	1.69183
Salmonella infection	2_86	0.0203314	0.782757	ARPC4;RAC1	S	1.69183
Thermogenesis	3_231	0.0210884	0.295237	ATP5F1A;ATP5F1B;PNPLA2	NS7b	1.67596
Thermogenesis	3_231	0.0210884	0.341854	ATP5F1A;ATP5F1B;ACSL3	nsp7	1.67596
Gap junction	2_88	0.0212252	0.204292	GNAS;PRKACA	nsp13	1.67315
GABAergic synapse	2_89	0.0216782	0.333844	GNG5;GNB1	nsp7	1.66398
Salivary secretion	2_90	0.0221352	0.18426	ATP1A1;VAMP2	ORF3a	1.65492
Salivary secretion	2_90	0.0221352	0.206595	GNAS;PRKACA	nsp13	1.65492
TGF-beta signaling pathway	2_90	0.0221352	0.340882	SMAD3;MAPK3	nsp9	1.65492
TGF-beta signaling pathway	2_90	0.0221352	0.358823	RPS6KB1;SMAD9	nsp1	1.65492
Salivary secretion	2_90	0.0221352	0.401037	GNAQ;ATP1A1	ORF10	1.65492
Salivary secretion	2_90	0.0221352	0.454509	MUC7;ATP1A1	nsp16	1.65492
Salivary secretion	2_90	0.0221352	0.454509	ATP1A1;CALM1	ORF6	1.65492
Rheumatoid arthritis	2_91	0.0225962	0.178452	TGFB2;TGFB1	ORF8	1.64596
Morphine addiction	2_91	0.0225962	0.198847	GNAS;PRKACA	nsp13	1.64596
Dilated cardiomyopathy (DCM)	2_91	0.0225962	0.204695	GNAS;PRKACA	nsp13	1.64596
Morphine addiction	2_91	0.0225962	0.331411	GNG5;GNB1	nsp7	1.64596
Dilated cardiomyopathy (DCM)	2_91	0.0225962	0.434977	ATP2A2;EMD	ORF7a	1.64596
Dilated cardiomyopathy (DCM)	2_91	0.0225962	0.497116	ATP2A2;EMD	ORF14	1.64596
Dilated cardiomyopathy (DCM)	2_91	0.0225962	0.535356	ATP2A2;EMD	M	1.64596
Rheumatoid arthritis	2_91	0.0225962	0.579969	HLA-DMB;ATP6AP1	nsp6	1.64596
Fc gamma R-mediated phagocytosis	2_91	0.0225962	0.773292	ARPC4;RAC1	S	1.64596
Dilated cardiomyopathy (DCM)	2_91	0.0225962	0.994233	ATP2A2;EMD	E	1.64596
Dilated cardiomyopathy (DCM)	2_91	0.0225962	1	TPM3;GNAS	nsp12	1.64596
Th1 and Th2 cell differentiation	2_92	0.0230612	0.338231	STAT6;MAPK3	nsp9	1.63712
Small cell lung cancer	2_93	0.0235301	0.181182	ITGB1;ITGA3	ORF8	1.62838
GnRH signaling pathway	2_93	0.0235301	0.201313	GNAS;PRKACA	nsp13	1.62838
GnRH signaling pathway	2_93	0.0235301	0.329422	MAP3K1;MAPK3	nsp9	1.62838
IL-17 signaling pathway	2_93	0.0235301	0.452955	JUND;MUC5AC	nsp16	1.62838
Endocytosis	3_244	0.0243062	0.415906	CAPZB;CAPZA2;ARPC4	nsp14	1.61428
Endocytosis	3_244	0.0243062	0.440371	CAPZB;WASL;AP2M1	nsp16	1.61428
Endocytosis	3_244	0.0243062	0.467894	CAPZB;CAPZA1;HLA-A	nsp8	1.61428
Endocytosis	3_244	0.0243062	0.935789	CAPZB;AP2A2;AP2M1	nsp10	1.61428
NF-kappa B signaling pathway	2_95	0.0244798	0.376988	PARP1;ATM	nsp1	1.61119
NF-kappa B signaling pathway	2_95	0.0244798	0.753977	CSNK2A1;TNFSF11	S	1.61119
Amoebiasis	2_96	0.0249604	0.187508	TGFB2;TGFB1	ORF8	1.60275
Amoebiasis	2_96	0.0249604	0.207779	GNAS;PRKACA	nsp13	1.60275
Amoebiasis	2_96	0.0249604	0.334253	RAB5A;RAB7A	NS7b	1.60275
Amoebiasis	2_96	0.0249604	0.349446	RAB5C;RAB7A	nsp7	1.60275
Prostate cancer	2_97	0.0254449	0.174156	PTEN;EGFR	ORF1a	1.5944
Circadian entrainment	2_97	0.0254449	0.178115	CAMK2D;CALM2	ORF1a	1.5944
Prostate cancer	2_97	0.0254449	0.186596	PLAU;PLAT	ORF8	1.5944
Prostate cancer	2_97	0.0254449	0.191147	CDKN1A;PTEN	nsp5	1.5944
Circadian entrainment	2_97	0.0254449	0.206238	GNAS;PRKACA	nsp13	1.5944
Prostate cancer	2_97	0.0254449	0.326543	MDM2;TP53	nsp2	1.5944
Circadian entrainment	2_97	0.0254449	0.340741	GNG5;GNB1	nsp7	1.5944
Aldosterone synthesis and secretion	2_98	0.0259333	0.17364	CAMK2D;CALM2	ORF1a	1.58614
Pancreatic secretion	2_98	0.0259333	0.185755	ATP2A2;ATP1A1	ORF8	1.58614
Aldosterone synthesis and secretion	2_98	0.0259333	0.204807	GNAS;PRKACA	nsp13	1.58614
Pancreatic secretion	2_98	0.0259333	0.210196	ATP2A2;ATP1A1	ORF3a	1.58614
Pancreatic secretion	2_98	0.0259333	0.319498	ATP2A2;ATP1A1	nsp2	1.58614
Aldosterone synthesis and secretion	2_98	0.0259333	0.332811	ATP1A1;DAGLB	NS7b	1.58614
Aldosterone synthesis and secretion	2_98	0.0259333	0.332811	SCARB1;ATP1A1	nsp7	1.58614
Aldosterone synthesis and secretion	2_98	0.0259333	0.443748	GNAQ;ATP1A1	ORF10	1.58614
Pancreatic secretion	2_98	0.0259333	0.469851	ATP2A2;ATP1A1	nsp8	1.58614
Pancreatic secretion	2_98	0.0259333	0.469851	ATP2A2;ATP1A1	ORF6	1.58614
Pancreatic secretion	2_98	0.0259333	0.469851	ATP2A2;ATP1A1	ORF7a	1.58614
Aldosterone synthesis and secretion	2_98	0.0259333	0.499216	ATP1A1;CALM1	ORF6	1.58614
Pancreatic secretion	2_98	0.0259333	0.532497	ATP2A2;ATP1A1	ORF14	1.58614
Pancreatic secretion	2_98	0.0259333	0.570533	ATP2A2;ATP1A1	M	1.58614
Pancreatic secretion	2_98	0.0259333	0.887495	ATP2A2;ATP1A1	nsp4	1.58614
Pancreatic secretion	2_98	0.0259333	0.998432	ATP2A2;ATP1A1	E	1.58614
Pancreatic secretion	2_98	0.0259333	0.998432	ATP2A2;ATP1A1	nsp3	1.58614
Phosphatidylinositol signaling system	2_99	0.0264255	0.173171	PTEN;CALM2	ORF1a	1.57798
Inflammatory mediator regulation of TRP channels	2_100	0.0269215	0.169221	CAMK2D;CALM2	ORF1a	1.5699
HIF-1 signaling pathway	2_100	0.0269215	0.172746	CAMK2D;EGFR	ORF1a	1.5699
HIF-1 signaling pathway	2_100	0.0269215	0.436411	AKT1;VHL	nsp14	1.5699
HIF-1 signaling pathway	2_100	0.0269215	0.460656	LDHA;ENO1	nsp8	1.5699
Inflammatory mediator regulation of TRP channels	2_100	0.0269215	0.487754	PPP1CB;CALM3	ORF9b	1.5699
HIF-1 signaling pathway	2_100	0.0269215	0.552788	ANGPT4;TEK	N	1.5699
HIF-1 signaling pathway	2_100	0.0269215	0.921313	PFKFB3;GAPDH	nsp3	1.5699
Inflammatory mediator regulation of TRP channels	2_100	0.0269215	1	PPP1CC;GNAS	nsp12	1.5699
Melanogenesis	2_101	0.0274212	0.165603	CAMK2D;CALM2	ORF1a	1.56191
T cell receptor signaling pathway	2_101	0.0274212	0.168915	CDC42;PAK1	ORF1a	1.56191
Melanogenesis	2_101	0.0274212	0.211144	GNAS;PRKACA	nsp13	1.56191
Ribosome biogenesis in eukaryotes	2_101	0.0274212	0.324836	NAT10;GTPBP4	nsp2	1.56191
Longevity regulating pathway	2_102	0.0279248	0.318549	EIF4E2;TP53	nsp2	1.55401
Longevity regulating pathway	2_102	0.0279248	0.537552	TP53;HSPA1A	N	1.55401
Glucagon signaling pathway	2_103	0.028432	0.168405	CAMK2D;CALM2	ORF1a	1.54619
Glucagon signaling pathway	2_103	0.028432	0.213587	GNAS;PRKACA	nsp13	1.54619
Chagas disease (American trypanosomiasis)	2_103	0.028432	0.22454	TGFBR1;TNFRSF1A	ORF3a	1.54619
Chagas disease (American trypanosomiasis)	2_103	0.028432	0.380742	SMAD3;MAPK3	nsp9	1.54619
C-type lectin receptor signaling pathway	2_104	0.028943	0.168197	PAK1;CALM2	ORF1a	1.53846
Parathyroid hormone synthesis, secretion and action	2_106	0.0299759	0.170974	JUND;EGFR	ORF1a	1.52323
Parathyroid hormone synthesis, secretion and action	2_106	0.0299759	0.219824	GNAS;PRKACA	nsp13	1.52323
Th17 cell differentiation	2_107	0.0304979	0.213485	TGFB1;TGFBR2	ORF8	1.51573
Insulin resistance	2_108	0.0310235	0.227506	PPP1CB;PTEN	nsp5	1.50831
Insulin resistance	2_108	0.0310235	0.238881	PTPN11;TNFRSF1A	ORF3a	1.50831
Insulin resistance	2_108	0.0310235	0.341258	SLC27A2;PPP1CA	nsp2	1.50831
TNF signaling pathway	2_110	0.0320855	0.241032	ITCH;TNFRSF1A	ORF3a	1.49369
TNF signaling pathway	2_110	0.0320855	0.395293	ITCH;FAS	NS7b	1.49369
TNF signaling pathway	2_110	0.0320855	1	ITCH;RIPK1	nsp12	1.49369
Fatty acid biosynthesis	1_13	0.032657	0.402334	ACSL3	nsp7	1.48602
Fatty acid biosynthesis	1_13	0.032657	0.502917	FASN	nsp14	1.48602
Non-homologous end-joining	1_13	0.032657	0.670556	PRKDC	M	1.48602
Non-homologous end-joining	1_13	0.032657	1	PRKDC	E	1.48602
Leukocyte transendothelial migration	2_112	0.0331617	0.23753	CDC42;MYL12A	nsp5	1.47936
Cholinergic synapse	2_112	0.0331617	0.392839	GNG5;GNB1	nsp7	1.47936
Serotonergic synapse	2_113	0.0337051	0.241423	GNAS;PRKACA	nsp13	1.4723
Serotonergic synapse	2_113	0.0337051	0.384488	GNG5;GNB1	nsp7	1.4723
Serotonergic synapse	2_113	0.0337051	0.432549	APP;MAPK3	nsp9	1.4723
Serotonergic synapse	2_113	0.0337051	0.546378	APP;GNAQ	ORF10	1.4723
Serotonergic synapse	2_113	0.0337051	1	APP;GNAS	nsp12	1.4723
Glutamatergic synapse	2_114	0.034252	0.239764	GNAS;PRKACA	nsp13	1.46531
Glutamatergic synapse	2_114	0.034252	0.376772	GNG5;GNB1	nsp7	1.46531
Thyroid hormone signaling pathway	2_116	0.0353563	0.241994	ATP2A2;ATP1A1	ORF8	1.45153
Thyroid hormone signaling pathway	2_116	0.0353563	0.375508	ATP2A2;ATP1A1	nsp7	1.45153
Thyroid hormone signaling pathway	2_116	0.0353563	0.418836	NOTCH3;ATP1A1	NS7b	1.45153
Thyroid hormone signaling pathway	2_116	0.0353563	0.435589	ESR1;MAPK3	nsp9	1.45153
Thyroid hormone signaling pathway	2_116	0.0353563	0.544487	ATP2A2;ATP1A1	ORF10	1.45153
Thyroid hormone signaling pathway	2_116	0.0353563	0.573144	ATP2A2;ATP1A1	nsp8	1.45153
Thyroid hormone signaling pathway	2_116	0.0353563	0.604985	ATP2A2;ATP1A1	ORF6	1.45153
Thyroid hormone signaling pathway	2_116	0.0353563	0.604985	ATP2A2;ATP1A1	ORF7a	1.45153
Thyroid hormone signaling pathway	2_116	0.0353563	0.680608	ATP2A2;ATP1A1	M	1.45153
Thyroid hormone signaling pathway	2_116	0.0353563	0.680608	ATP2A2;ATP1A1	ORF14	1.45153
Thyroid hormone signaling pathway	2_116	0.0353563	1	ATP2A2;ATP1A1	E	1.45153
Thyroid hormone signaling pathway	2_116	0.0353563	1	ATP2A2;ATP1A1	nsp3	1.45153
Thyroid hormone signaling pathway	2_116	0.0353563	1	ATP2A2;ATP1A1	nsp4	1.45153
Herpes simplex virus 1 infection	4_492	0.0364554	0.26734	HLA-C;PTPN11;B2M;TNFRSF1A	ORF3a	1.43824
Herpes simplex virus 1 infection	4_492	0.0364554	0.415862	FAS;PTPN11;HLA-A;B2M	NS7b	1.43824
Neurotrophin signaling pathway	2_119	0.0370384	0.253507	CDC42;ABL1	nsp5	1.43135
Sphingolipid signaling pathway	2_119	0.0370384	0.259269	PPP2CB;PTEN	nsp5	1.43135
Neurotrophin signaling pathway	2_119	0.0370384	0.265298	SHC1;PTPN11	ORF3a	1.43135
Neurotrophin signaling pathway	2_119	0.0370384	0.438763	MAP3K1;MAPK3	nsp9	1.43135
Neurotrophin signaling pathway	2_119	0.0370384	0.54323	AKT1;CRKL	nsp14	1.43135
Sphingolipid signaling pathway	2_119	0.0370384	0.671049	ABCC1;PPP2R1A	ORF14	1.43135
Thiamine metabolism	1_15	0.0375874	0.551282	THTPA	ORF10	1.42496
AMPK signaling pathway	2_120	0.0376059	0.526482	FASN;AKT1	nsp14	1.42474
AMPK signaling pathway	2_120	0.0376059	0.551553	CCNA2;RPS6KB1	nsp1	1.42474
Cytokine-cytokine receptor interaction	3_294	0.0390219	0.261277	TGFB2;TGFB1;TGFBR2	ORF8	1.40869
MAPK signaling pathway	3_295	0.0393537	0.257892	TGFB2;TGFB1;TGFBR2	ORF8	1.40501
MAPK signaling pathway	3_295	0.0393537	0.526997	AKT1;FLNC;CRKL	nsp14	1.40501
Cell cycle	2_124	0.0399092	0.256084	TGFB2;TGFB1	ORF8	1.39893
Platelet activation	2_124	0.0399092	0.585335	PPP1CB;MYL12A	nsp8	1.39893
Cell cycle	2_124	0.0399092	0.614602	YWHAQ;MCM3	nsp8	1.39893
Cell cycle	2_124	0.0399092	0.646949	ATM;ATR	ORF7a	1.39893
Cell cycle	2_124	0.0399092	0.682891	YWHAQ;MCM3	nsp16	1.39893
Platelet activation	2_124	0.0399092	0.682891	PPP1CB;MYL12A	ORF9b	1.39893
Cell cycle	2_124	0.0399092	0.723061	YWHAQ;TP53	N	1.39893
Cell cycle	2_124	0.0399092	1	YWHAQ;MCM3	nsp10	1.39893
Cell cycle	2_124	0.0399092	1	MCM3;YWHAG	nsp12	1.39893
Platelet activation	2_124	0.0399092	1	PPP1CC;GNAS	nsp12	1.39893
Oocyte meiosis	2_125	0.0404933	0.226762	CAMK2D;CALM2	ORF1a	1.39262
Oocyte meiosis	2_125	0.0404933	0.271129	PPP1CB;PPP2CB	nsp5	1.39262
Oocyte meiosis	2_125	0.0404933	0.277154	PPP1CB;PRKACA	nsp13	1.39262
Oocyte meiosis	2_125	0.0404933	0.430067	YWHAQ;PPP1CA	nsp2	1.39262
Oocyte meiosis	2_125	0.0404933	0.566906	PPP1CB;YWHAQ	nsp8	1.39262
Oocyte meiosis	2_125	0.0404933	0.656418	PPP1CB;YWHAQ	nsp16	1.39262
Oocyte meiosis	2_125	0.0404933	0.656418	YWHAQ;CALM1	ORF6	1.39262
Oocyte meiosis	2_125	0.0404933	0.656418	PPP1CB;CALM3	ORF9b	1.39262
Oocyte meiosis	2_125	0.0404933	1	PPP1CB;YWHAQ	nsp10	1.39262
Oocyte meiosis	2_125	0.0404933	1	PPP1CC;YWHAG	nsp12	1.39262
MicroRNAs in cancer	3_299	0.0406954	0.223825	APC;PTEN;EGFR	ORF1a	1.39045
MicroRNAs in cancer	3_299	0.0406954	0.417806	APC;MDM2;TP53	nsp2	1.39045
Osteoclast differentiation	2_127	0.0416712	0.291698	TGFBR1;TNFRSF1A	ORF3a	1.38016
Osteoclast differentiation	2_127	0.0416712	1	TNFSF11;RAC1	S	1.38016
Autophagy	2_128	0.042265	0.28928	GABARAPL2;RAB7A	ORF3a	1.37402
Relaxin signaling pathway	2_130	0.0434622	0.273191	TGFB1;TGFBR2	ORF8	1.36189
Relaxin signaling pathway	2_130	0.0434622	0.291008	GNAS;PRKACA	nsp13	1.36189
Relaxin signaling pathway	2_130	0.0434622	0.291008	SHC1;TGFBR1	ORF3a	1.36189
Relaxin signaling pathway	2_130	0.0434622	0.446212	GNG5;GNB1	nsp7	1.36189
Relaxin signaling pathway	2_130	0.0434622	0.495791	SMAD3;MAPK3	nsp9	1.36189
Dopaminergic synapse	2_131	0.0440655	0.238108	CAMK2D;CALM2	ORF1a	1.3559
Dopaminergic synapse	2_131	0.0440655	0.28877	PPP1CB;PPP2CB	nsp5	1.3559
Dopaminergic synapse	2_131	0.0440655	0.678609	KIF5B;CALM1	ORF6	1.3559
Dopaminergic synapse	2_131	0.0440655	0.678609	PPP1CB;CALM3	ORF9b	1.3559
Dopaminergic synapse	2_131	0.0440655	1	PPP1CC;GNAS	nsp12	1.3559
FoxO signaling pathway	2_132	0.044672	0.233203	PTEN;EGFR	ORF1a	1.34996
Vascular smooth muscle contraction	2_132	0.044672	0.237224	MYL6;CALM2	ORF1a	1.34996
FoxO signaling pathway	2_132	0.044672	0.286645	CDKN1A;PTEN	nsp5	1.34996
FoxO signaling pathway	2_132	0.044672	0.292744	GABARAPL2;TGFBR1	ORF3a	1.34996
FoxO signaling pathway	2_132	0.044672	0.443838	MDM2;IL7R	nsp2	1.34996
FoxO signaling pathway	2_132	0.044672	0.491392	SMAD3;MAPK3	nsp9	1.34996
Vascular smooth muscle contraction	2_132	0.044672	0.982784	PPP1CC;GNAS	nsp12	1.34996
Vascular smooth muscle contraction	2_132	0.044672	1	PPP1CC;MYL6	S	1.34996
Oxidative phosphorylation	2_133	0.0452816	0.278935	ATP5F1A;ATP5F1B	ORF8	1.34408
Oxidative phosphorylation	2_133	0.0452816	0.449895	ATP5F1A;ATP5F1B	nsp7	1.34408
Oxidative phosphorylation	2_133	0.0452816	0.498098	ATP5F1A;ATP5F1B	NS7b	1.34408
Oxidative phosphorylation	2_133	0.0452816	0.60638	ATP5F1A;ATP5F1B	nsp8	1.34408
Oxidative phosphorylation	2_133	0.0452816	0.66413	ATP5F1A;ATP5F1B	ORF6	1.34408
Oxidative phosphorylation	2_133	0.0452816	0.697337	ATP5F1B;NDUFA12	ORF7a	1.34408
Oxidative phosphorylation	2_133	0.0452816	0.820396	ATP5F1A;ATP5F1B	M	1.34408
Oxidative phosphorylation	2_133	0.0452816	1	ATP5F1A;ATP5F1B	nsp3	1.34408
Pathways in cancer	4_530	0.0458247	0.441063	APC;MDM2;IL7R;TP53	nsp2	1.3389
Pathways in cancer	4_530	0.0458247	0.441063	RALA;GNG5;GNB1;RHOA	nsp7	1.3389
Spliceosome	2_134	0.0458943	0.64252	PRPF40A;BCAS2	ORF6	1.33824
Spliceosome	2_134	0.0458943	1	HSPA8;SNRNP70	S	1.33824
Pantothenate and CoA biosynthesis	1_19	0.0473746	1	AASDHPPT	nsp10	1.32445
Steroid biosynthesis	1_19	0.0473746	1	EBP	nsp6	1.32445
Estrogen signaling pathway	2_137	0.0477508	0.241103	CALM2;EGFR	ORF1a	1.32102
Apelin signaling pathway	2_137	0.0477508	0.245121	CDH1;CALM2	ORF1a	1.32102
Apelin signaling pathway	2_137	0.0477508	0.288378	SERPINE1;PLAT	ORF8	1.32102
Estrogen signaling pathway	2_137	0.0477508	0.31292	GNAS;PRKACA	nsp13	1.32102
Insulin signaling pathway	2_137	0.0477508	0.445675	EIF4E2;PPP1CA	nsp2	1.32102
Apelin signaling pathway	2_137	0.0477508	0.445675	GNG5;GNB1	nsp7	1.32102
Estrogen signaling pathway	2_137	0.0477508	0.490242	ESR1;MAPK3	nsp9	1.32102
Ubiquitin mediated proteolysis	2_137	0.0477508	0.507147	ITCH;WWP2	NS7b	1.32102
Apelin signaling pathway	2_137	0.0477508	0.507147	SMAD3;MAPK3	nsp9	1.32102
Estrogen signaling pathway	2_137	0.0477508	0.58829	AKT1;ESR1	nsp14	1.32102
Ubiquitin mediated proteolysis	2_137	0.0477508	0.612803	UBA1;VHL	nsp14	1.32102
Ubiquitin mediated proteolysis	2_137	0.0477508	0.612803	HERC1;UBA1	nsp8	1.32102
Ubiquitin mediated proteolysis	2_137	0.0477508	0.700346	UBE3C;UBR5	ORF7a	1.32102
Insulin signaling pathway	2_137	0.0477508	0.700346	PPP1CB;CALM3	ORF9b	1.32102
Measles	2_138	0.0483758	0.310411	TBK1;RACK1	nsp13	1.31537
Measles	2_138	0.0483758	0.677261	IRF3;HSPA1A	ORF9b	1.31537
Measles	2_138	0.0483758	1	CSNK2A1;RACK1	nsp3	1.31537
Fluid shear stress and atherosclerosis	2_139	0.0490037	0.656224	HSP90AA1;CALM3	ORF9b	1.30977
Fluid shear stress and atherosclerosis	2_139	0.0490037	1	CAV2;CAV1	nsp6	1.30977
One carbon pool by folate	1_20	0.0498061	0.494847	MTHFD1	nsp9	1.30272
One carbon pool by folate	1_20	0.0498061	0.59001	MTHFD1	nsp14	1.30272
Parkinson disease	2_142	0.0509054	0.301517	ATP5F1A;ATP5F1B	ORF8	1.29324
Parkinson disease	2_142	0.0509054	0.461143	ATP5F1A;ATP5F1B	nsp7	1.29324
Parkinson disease	2_142	0.0509054	0.522629	ATP5F1A;ATP5F1B	NS7b	1.29324
Parkinson disease	2_142	0.0509054	0.68169	ATP5F1A;ATP5F1B	ORF6	1.29324
Parkinson disease	2_142	0.0509054	0.712675	ATP5F1B;NDUFA12	ORF7a	1.29324
Parkinson disease	2_142	0.0509054	0.871048	ATP5F1A;ATP5F1B	M	1.29324
Apoptosis	2_143	0.0515452	0.721632	PARP1;ATM	nsp1	1.28781
Human papillomavirus infection	3_330	0.0518699	0.32604	TBK1;GNAS;PRKACA	nsp13	1.28508
Human papillomavirus infection	3_330	0.0518699	0.469881	APC;MDM2;TP53	nsp2	1.28508
Human papillomavirus infection	3_330	0.0518699	0.499248	APC;FN1;MAPK3	nsp9	1.28508
Human papillomavirus infection	3_330	0.0518699	1	TBP;ATM;ATR	E	1.28508
Adrenergic signaling in cardiomyocytes	2_145	0.0528335	0.262463	CAMK2D;CALM2	ORF1a	1.27709
Cell adhesion molecules (CAMs)	2_145	0.0528335	0.301346	ITGB1;PVR	ORF8	1.27709
Adrenergic signaling in cardiomyocytes	2_145	0.0528335	0.307032	ATP2A2;ATP1A1	ORF8	1.27709
Adrenergic signaling in cardiomyocytes	2_145	0.0528335	0.332096	PPP1CB;PPP2CB	nsp5	1.27709
Cell adhesion molecules (CAMs)	2_145	0.0528335	0.332096	HLA-C;PVR	ORF3a	1.27709
Adrenergic signaling in cardiomyocytes	2_145	0.0528335	0.339015	ATP2A2;ATP1A1	ORF3a	1.27709
Adrenergic signaling in cardiomyocytes	2_145	0.0528335	0.464935	ATP2A2;ATP1A1	nsp7	1.27709
Adrenergic signaling in cardiomyocytes	2_145	0.0528335	0.602693	AKT1;ATP1A1	nsp14	1.27709
Adrenergic signaling in cardiomyocytes	2_145	0.0528335	0.67803	PPP1CB;CALM3	ORF9b	1.27709
Adrenergic signaling in cardiomyocytes	2_145	0.0528335	0.856458	ATP2A2;ATP1A1	M	1.27709
Adrenergic signaling in cardiomyocytes	2_145	0.0528335	1	ATP2A2;ATP1A1	E	1.27709
Adrenergic signaling in cardiomyocytes	2_145	0.0528335	1	ATP2A2;ATP1A1	nsp3	1.27709
Adrenergic signaling in cardiomyocytes	2_145	0.0528335	1	ATP2A2;ATP1A1	nsp4	1.27709
Breast cancer	2_147	0.0541333	0.333461	NOTCH3;SHC1	ORF3a	1.26654
Breast cancer	2_147	0.0541333	0.476373	APC;TP53	nsp2	1.26654
Breast cancer	2_147	0.0541333	0.53784	NOTCH3;ERBB2	NS7b	1.26654
Breast cancer	2_147	0.0541333	0.595466	AKT1;ESR1	nsp14	1.26654
Breast cancer	2_147	0.0541333	0.694711	APC;ERBB2	ORF6	1.26654
Breast cancer	2_147	0.0541333	0.724915	RPS6KB1;BRCA1	nsp1	1.26654
Other types of O-glycan biosynthesis	1_22	0.0546508	0.701352	COLGALT1	nsp1	1.2624
Terpenoid backbone biosynthesis	1_22	0.0546508	1	HMGCR	nsp6	1.2624
Phospholipase D signaling pathway	2_148	0.0547875	0.330873	SHC1;PTPN11	ORF3a	1.26132
Retrograde endocannabinoid signaling	2_148	0.0547875	0.456069	GNG5;GNB1	nsp7	1.26132
Phospholipase D signaling pathway	2_148	0.0547875	0.468737	RALA;RHOA	nsp7	1.26132
Non-alcoholic fatty liver disease (NAFLD)	2_149	0.0554445	0.322206	ITCH;TNFRSF1A	ORF3a	1.25614
Gastric cancer	2_149	0.0554445	0.328402	SHC1;TGFBR1	ORF3a	1.25614
Gastric cancer	2_149	0.0554445	0.341538	CDKN1A;MLH1	nsp5	1.25614
Gastric cancer	2_149	0.0554445	0.474358	APC;TP53	nsp2	1.25614
Non-alcoholic fatty liver disease (NAFLD)	2_149	0.0554445	0.533653	ITCH;FAS	NS7b	1.25614
Gastric cancer	2_149	0.0554445	0.588859	TERT;AKT1	nsp14	1.25614
Gastric cancer	2_149	0.0554445	0.683076	APC;ERBB2	ORF6	1.25614
Proximal tubule bicarbonate reclamation	1_23	0.0570641	0.319559	ATP1A1	ORF8	1.24364
Proximal tubule bicarbonate reclamation	1_23	0.0570641	0.325477	ATP1A1	ORF3a	1.24364
Mismatch repair	1_23	0.0570641	0.344623	MLH1	nsp5	1.24364
Proximal tubule bicarbonate reclamation	1_23	0.0570641	0.46252	ATP1A1	nsp2	1.24364
Proximal tubule bicarbonate reclamation	1_23	0.0570641	0.46252	ATP1A1	nsp7	1.24364
Mismatch repair	1_23	0.0570641	0.47502	RFC1	nsp2	1.24364
Proximal tubule bicarbonate reclamation	1_23	0.0570641	0.532599	ATP1A1	NS7b	1.24364
Mismatch repair	1_23	0.0570641	0.532599	RFC3	nsp9	1.24364
Proximal tubule bicarbonate reclamation	1_23	0.0570641	0.585858	ATP1A1	nsp14	1.24364
Proximal tubule bicarbonate reclamation	1_23	0.0570641	0.67599	ATP1A1	ORF6	1.24364
Mismatch repair	1_23	0.0570641	0.70303	RPA2	nsp1	1.24364
Proximal tubule bicarbonate reclamation	1_23	0.0570641	0.70303	ATP1A1	nsp8	1.24364
Proximal tubule bicarbonate reclamation	1_23	0.0570641	0.764163	ATP1A1	ORF7a	1.24364
Proximal tubule bicarbonate reclamation	1_23	0.0570641	0.798898	ATP1A1	ORF10	1.24364
Proximal tubule bicarbonate reclamation	1_23	0.0570641	0.878788	ATP1A1	M	1.24364
Proximal tubule bicarbonate reclamation	1_23	0.0570641	0.878788	ATP1A1	nsp16	1.24364
Proximal tubule bicarbonate reclamation	1_23	0.0570641	0.92504	ATP1A1	ORF14	1.24364
Mismatch repair	1_23	0.0570641	0.976431	SSBP1	N	1.24364
Mismatch repair	1_23	0.0570641	0.976431	PCNA	ORF14	1.24364
Proximal tubule bicarbonate reclamation	1_23	0.0570641	1	ATP1A1	E	1.24364
Proximal tubule bicarbonate reclamation	1_23	0.0570641	1	ATP1A1	nsp10	1.24364
Proximal tubule bicarbonate reclamation	1_23	0.0570641	1	ATP1A1	nsp3	1.24364
Protein export	1_23	0.0570641	1	HSPA5	nsp4	1.24364
Proximal tubule bicarbonate reclamation	1_23	0.0570641	1	ATP1A1	nsp4	1.24364
Renin-angiotensin system	1_23	0.0570641	1	ACE2	S	1.24364
mTOR signaling pathway	2_152	0.0574323	0.453568	GRB10;EIF4E2	nsp2	1.24084
Phagosome	2_152	0.0574323	1	HLA-DMB;ATP6AP1	nsp6	1.24084
Phagosome	2_152	0.0574323	1	HGS;RAC1	S	1.24084
Ribosome	2_153	0.0581004	0.894746	RPS27;RPS18	ORF14	1.23582
Ribosome	2_153	0.0581004	0.941838	RPL18A;RPL36	N	1.23582
Oxytocin signaling pathway	2_153	0.0581004	1	PPP1CC;GNAS	nsp12	1.23582
Ribosome	2_153	0.0581004	1	RPS5;RPS12	nsp4	1.23582
Oxytocin signaling pathway	2_153	0.0581004	1	PPP1CC;MYL6	S	1.23582
Hepatitis C	2_155	0.0594448	0.345453	PPP2CB;CDKN1A	nsp5	1.22589
Cushing syndrome	2_155	0.0594448	0.352096	CDKN1A;CDKN2A	nsp5	1.22589
Cushing syndrome	2_155	0.0594448	0.36618	GNAS;PRKACA	nsp13	1.22589
Hepatitis C	2_155	0.0594448	0.457725	YWHAQ;TP53	nsp2	1.22589
Cushing syndrome	2_155	0.0594448	0.5385	APC;MAPK3	nsp9	1.22589
Hepatitis C	2_155	0.0594448	0.590613	YWHAQ;AKT1	nsp14	1.22589
Hepatitis C	2_155	0.0594448	0.704192	CDK2;EIF3E	nsp1	1.22589
Hepatitis C	2_155	0.0594448	0.871857	YWHAQ;PPP2R1A	ORF14	1.22589
Hepatitis C	2_155	0.0594448	1	RIPK1;YWHAG	nsp12	1.22589
Vitamin digestion and absorption	1_24	0.0594714	0.469671	SCARB1	nsp7	1.22569
Vitamin digestion and absorption	1_24	0.0594714	0.832599	ABCC1	ORF14	1.22569
PI3K-Akt signaling pathway	3_354	0.061441	0.700883	RPS6KB1;CDK2;BRCA1	nsp1	1.21154
Wnt signaling pathway	2_158	0.0614817	0.300577	CAMK2D;APC	ORF1a	1.21125
Wnt signaling pathway	2_158	0.0614817	0.461862	APC;TP53	nsp2	1.21125
Wnt signaling pathway	2_158	0.0614817	0.541039	SMAD3;APC	nsp9	1.21125
Wnt signaling pathway	2_158	0.0614817	0.701346	CSNK2A1;APC	ORF6	1.21125
Wnt signaling pathway	2_158	0.0614817	1	CSNK2A1;RAC1	S	1.21125
Glycosylphosphatidylinositol (GPI)-anchor biosynthesis	1_25	0.0618726	0.907465	PIGT	M	1.2085
Glycosylphosphatidylinositol (GPI)-anchor biosynthesis	1_25	0.0618726	1	PIGT	nsp4	1.2085
Cellular senescence	2_160	0.0628528	0.302479	PTEN;CALM2	ORF1a	1.20168
Cellular senescence	2_160	0.0628528	0.351976	HLA-C;TGFBR1	ORF3a	1.20168
Hippo signaling pathway	2_160	0.0628528	0.358494	PPP1CB;PPP2CB	nsp5	1.20168
Hippo signaling pathway	2_160	0.0628528	0.523207	SMAD3;APC	nsp9	1.20168
Cellular senescence	2_160	0.0628528	0.537741	SMAD3;MAPK3	nsp9	1.20168
Hippo signaling pathway	2_160	0.0628528	0.691381	YWHAQ;APC	ORF6	1.20168
Hippo signaling pathway	2_160	0.0628528	0.716988	PPP1CB;YWHAQ	nsp8	1.20168
Cellular senescence	2_160	0.0628528	0.744564	PPP1CB;HLA-A	nsp8	1.20168
Cellular senescence	2_160	0.0628528	0.774347	PPP1CB;CALM3	ORF9b	1.20168
Cellular senescence	2_160	0.0628528	0.806611	ATM;ATR	ORF7a	1.20168
Hippo signaling pathway	2_160	0.0628528	0.841682	YWHAQ;PPP2R1A	ORF14	1.20168
Hippo signaling pathway	2_160	0.0628528	0.921842	PPP1CB;YWHAQ	nsp16	1.20168
Cellular senescence	2_160	0.0628528	1	ATM;ATR	E	1.20168
Hippo signaling pathway	2_160	0.0628528	1	PPP1CB;YWHAQ	nsp10	1.20168
JAK-STAT signaling pathway	2_162	0.0642345	0.359713	CDKN1A;BCL2L1	nsp5	1.19223
Necroptosis	2_162	0.0642345	0.760931	HSP90AA1;CHMP2A	ORF9b	1.19223
Folate biosynthesis	1_26	0.0642678	1	GGH	nsp4	1.19201
Hepatitis B	2_163	0.0649292	0.476147	YWHAQ;TP53	nsp2	1.18756
Hepatitis B	2_163	0.0649292	0.624943	YWHAQ;AKT1	nsp14	1.18756
Hepatitis B	2_163	0.0649292	0.714221	CCNA2;CDK2	nsp1	1.18756
Hepatitis B	2_163	0.0649292	0.833257	PCNA;YWHAQ	ORF14	1.18756
Hepatitis B	2_163	0.0649292	0.999909	YWHAQ;TP53	N	1.18756
RNA transport	2_165	0.0663262	0.364794	SMN2;RPP14	nsp5	1.17831
Protein processing in endoplasmic reticulum	2_165	0.0663262	0.364794	UBQLN1;STUB1	ORF3a	1.17831
RNA transport	2_165	0.0663262	0.510712	XPO1;XPOT	nsp7	1.17831
Protein processing in endoplasmic reticulum	2_165	0.0663262	0.928567	DNAJA1;BAG2	M	1.17831
Protein processing in endoplasmic reticulum	2_165	0.0663262	0.972784	EIF2AK2;HSPA1A	N	1.17831
Fatty acid elongation	1_27	0.066657	0.488818	TECR	nsp7	1.17615
Biosynthesis of unsaturated fatty acids	1_27	0.066657	0.500741	TECR	nsp7	1.17615
Fatty acid elongation	1_27	0.066657	0.586582	TECR	NS7b	1.17615
Biosynthesis of unsaturated fatty acids	1_27	0.066657	0.603834	TECR	NS7b	1.17615
Fatty acid elongation	1_27	0.066657	0.707944	HACD3	nsp8	1.17615
Biosynthesis of unsaturated fatty acids	1_27	0.066657	0.733227	HACD3	nsp8	1.17615
Fatty acid elongation	1_27	0.066657	0.892625	TECR	nsp16	1.17615
Biosynthesis of unsaturated fatty acids	1_27	0.066657	0.892625	HACD3	ORF10	1.17615
Biosynthesis of unsaturated fatty acids	1_27	0.066657	0.933198	TECR	nsp16	1.17615
Biosynthesis of unsaturated fatty acids	1_27	0.066657	1	HACD3	E	1.17615
Fatty acid elongation	1_27	0.066657	1	HACD3	E	1.17615
Biosynthesis of unsaturated fatty acids	1_27	0.066657	1	TECR	nsp10	1.17615
Fatty acid elongation	1_27	0.066657	1	TECR	nsp10	1.17615
Biosynthesis of unsaturated fatty acids	1_27	0.066657	1	HACD3	nsp4	1.17615
Fatty acid elongation	1_27	0.066657	1	HACD3	nsp4	1.17615
Biosynthesis of unsaturated fatty acids	1_27	0.066657	1	HACD2	nsp6	1.17615
Fatty acid elongation	1_27	0.066657	1	HACD2	nsp6	1.17615
cGMP-PKG signaling pathway	2_166	0.0670285	0.362189	PPP1CB;MYLK	nsp5	1.17374
cGMP-PKG signaling pathway	2_166	0.0670285	0.362189	ATP2A2;ATP1A1	ORF3a	1.17374
cGMP-PKG signaling pathway	2_166	0.0670285	0.368657	ATP2A2;ATP1A1	ORF8	1.17374
cGMP-PKG signaling pathway	2_166	0.0670285	0.6256	AKT1;ATP1A1	nsp14	1.17374
cGMP-PKG signaling pathway	2_166	0.0670285	0.764622	PPP1CB;CALM3	ORF9b	1.17374
cGMP-PKG signaling pathway	2_166	0.0670285	0.825791	ATP2A2;ATP1A1	ORF14	1.17374
cGMP-PKG signaling pathway	2_166	0.0670285	0.825791	ATP2A2;ATP1A1	ORF7a	1.17374
cGMP-PKG signaling pathway	2_166	0.0670285	0.860199	PPP1CB;ATP1A1	nsp16	1.17374
cGMP-PKG signaling pathway	2_166	0.0670285	0.897599	ATP2A2;ATP1A1	M	1.17374
cGMP-PKG signaling pathway	2_166	0.0670285	1	ATP2A2;ATP1A1	E	1.17374
cGMP-PKG signaling pathway	2_166	0.0670285	1	PPP1CB;ATP1A1	nsp10	1.17374
cGMP-PKG signaling pathway	2_166	0.0670285	1	ATP2A2;ATP1A1	nsp3	1.17374
cGMP-PKG signaling pathway	2_166	0.0670285	1	ATP2A2;ATP1A1	nsp4	1.17374
Hepatocellular carcinoma	2_168	0.0684407	0.363444	SHC1;TGFBR1	ORF3a	1.16469
Hepatocellular carcinoma	2_168	0.0684407	0.490226	APC;TP53	nsp2	1.16469
Hepatocellular carcinoma	2_168	0.0684407	0.619992	TERT;AKT1	nsp14	1.16469
Phototransduction	1_28	0.0690403	0.327145	CALM2	ORF1a	1.1609
Butanoate metabolism	1_28	0.0690403	0.37306	HADHA	ORF8	1.1609
Phototransduction	1_28	0.0690403	0.494521	GNB1	nsp7	1.1609
Phototransduction	1_28	0.0690403	0.733255	CALM1	ORF6	1.1609
Phototransduction	1_28	0.0690403	0.759443	CALM3	ORF9b	1.1609
Butanoate metabolism	1_28	0.0690403	0.817862	HADHA	ORF14	1.1609
Butanoate metabolism	1_28	0.0690403	0.817862	HADHA	ORF7a	1.1609
Butanoate metabolism	1_28	0.0690403	0.886017	HADHA	M	1.1609
Tight junction	2_170	0.0698628	0.489039	RAB8A;RHOA	nsp7	1.15575
Tight junction	2_170	0.0698628	0.614792	ACTR3;MYL6	nsp14	1.15575
Tight junction	2_170	0.0698628	0.796953	PPP2R1A;HSPA4	ORF7a	1.15575
Alzheimer disease	2_171	0.0705775	0.329361	APP;CALM2	ORF1a	1.15133
Influenza A	2_171	0.0705775	0.368438	XPO1;TNFRSF1A	ORF3a	1.15133
Alzheimer disease	2_171	0.0705775	0.374791	APP;SNCA	nsp5	1.15133
Alzheimer disease	2_171	0.0705775	0.494042	APP;ATP2A2	nsp2	1.15133
Influenza A	2_171	0.0705775	0.557381	NUP98;MAPK3	nsp9	1.15133
Alzheimer disease	2_171	0.0705775	0.572049	APP;MAPK3	nsp9	1.15133
Influenza A	2_171	0.0705775	0.603829	XPO1;FAS	NS7b	1.15133
Influenza A	2_171	0.0705775	0.749581	IRF3;HSPA1A	ORF9b	1.15133
Influenza A	2_171	0.0705775	0.805106	XPO1;NLRX1	ORF14	1.15133
Influenza A	2_171	0.0705775	0.869514	XPO1;NLRX1	M	1.15133
Alzheimer disease	2_171	0.0705775	0.869514	ATP5F1A;GAPDH	nsp16	1.15133
Influenza A	2_171	0.0705775	0.988084	EIF2AK2;HSPA1A	N	1.15133
Alzheimer disease	2_171	0.0705775	1	APP;ATP5F1B	nsp12	1.15133
Alzheimer disease	2_171	0.0705775	1	ATP2A2;IDE	nsp4	1.15133
Influenza A	2_171	0.0705775	1	HSPA8;FURIN	S	1.15133
Pentose phosphate pathway	1_30	0.0737889	0.445627	ALDOA	nsp13	1.13201
Citrate cycle (TCA cycle)	1_30	0.0737889	0.631305	ACLY	nsp14	1.13201
Glyoxylate and dicarboxylate metabolism	1_30	0.0737889	0.757566	DLD	nsp8	1.13201
Citrate cycle (TCA cycle)	1_30	0.0737889	0.757566	ACLY	ORF6	1.13201
Glyoxylate and dicarboxylate metabolism	1_30	0.0737889	0.757566	DLD	ORF9b	1.13201
Citrate cycle (TCA cycle)	1_30	0.0737889	0.811677	PC	ORF7a	1.13201
Citrate cycle (TCA cycle)	1_30	0.0737889	0.874114	PC	M	1.13201
Citrate cycle (TCA cycle)	1_30	0.0737889	0.874114	ACLY	nsp16	1.13201
Glyoxylate and dicarboxylate metabolism	1_30	0.0737889	0.946957	DLD	N	1.13201
Citrate cycle (TCA cycle)	1_30	0.0737889	0.988129	DLD	N	1.13201
Citrate cycle (TCA cycle)	1_30	0.0737889	1	ACLY	nsp10	1.13201
Citrate cycle (TCA cycle)	1_30	0.0737889	1	DLD	nsp12	1.13201
Glyoxylate and dicarboxylate metabolism	1_30	0.0737889	1	DLD	nsp12	1.13201
NOD-like receptor signaling pathway	2_178	0.0756475	0.751594	HSP90AA1;IRF3	ORF9b	1.12121
beta-Alanine metabolism	1_31	0.0761542	0.404405	HADHA	ORF8	1.11831
Galactose metabolism	1_31	0.0761542	0.633933	GLA	nsp14	1.11831
RNA polymerase	1_31	0.0761542	0.78185	POLR2B	ORF7a	1.11831
RNA polymerase	1_31	0.0761542	0.808811	POLR3A	nsp1	1.11831
RNA polymerase	1_31	0.0761542	0.808811	POLR2B	ORF14	1.11831
beta-Alanine metabolism	1_31	0.0761542	0.808811	HADHA	ORF7a	1.11831
Galactose metabolism	1_31	0.0761542	0.837697	GALK1	nsp16	1.11831
beta-Alanine metabolism	1_31	0.0761542	0.837697	HADHA	ORF14	1.11831
beta-Alanine metabolism	1_31	0.0761542	0.868722	HADHA	M	1.11831
Mucin type O-glycan biosynthesis	1_31	0.0761542	0.868722	GALNT14	nsp16	1.11831
Circadian rhythm	1_31	0.0761542	0.977313	RBX1	ORF10	1.11831
Galactose metabolism	1_31	0.0761542	1	GALK1	nsp10	1.11831
Asthma	1_31	0.0761542	1	HLA-DMB	nsp6	1.11831
Mucin type O-glycan biosynthesis	1_31	0.0761542	1	GCNT3	nsp6	1.11831
Tuberculosis	2_179	0.0763812	0.351125	CAMK2D;CALM2	ORF1a	1.11701
Tuberculosis	2_179	0.0763812	0.398736	TGFB2;TGFB1	ORF8	1.11701
Tuberculosis	2_179	0.0763812	0.635822	RAB5A;RAB7A	NS7b	1.11701
Tuberculosis	2_179	0.0763812	1	HLA-DMB;ATP6AP1	nsp6	1.11701
Alcoholism	2_180	0.0771171	0.527824	GNG5;GNB1	nsp7	1.11285
Alcoholism	2_180	0.0771171	0.742252	PPP1CB;CALM3	ORF9b	1.11285
Alcoholism	2_180	0.0771171	1	PPP1CC;GNAS	nsp12	1.11285
Propanoate metabolism	1_32	0.0785137	0.403037	HADHA	ORF8	1.10505
Propanoate metabolism	1_32	0.0785137	0.732795	DLD	ORF9b	1.10505
Propanoate metabolism	1_32	0.0785137	0.780072	HADHA	ORF7a	1.10505
Propanoate metabolism	1_32	0.0785137	0.806074	HADHA	ORF14	1.10505
Propanoate metabolism	1_32	0.0785137	0.967289	DLD	N	1.10505
Propanoate metabolism	1_32	0.0785137	1	DLD	nsp12	1.10505
Propanoate metabolism	1_32	0.0785137	1	LDHB	S	1.10505
Base excision repair	1_33	0.0808673	0.830237	PARP1	nsp1	1.09223
Fructose and mannose metabolism	1_33	0.0808673	1	PFKFB3	nsp12	1.09223
Fructose and mannose metabolism	1_33	0.0808673	1	PFKFB3	nsp3	1.09223
Kaposi sarcoma-associated herpesvirus infection	2_186	0.0815803	0.369511	UBB;CALM2	ORF1a	1.08841
Kaposi sarcoma-associated herpesvirus infection	2_186	0.0815803	0.546234	GNG5;GNB1	nsp7	1.08841
Transcriptional misregulation in cancer	2_186	0.0815803	0.558372	MDM2;TP53	nsp2	1.08841
Kaposi sarcoma-associated herpesvirus infection	2_186	0.0815803	0.66123	FAS;HLA-A	NS7b	1.08841
Kaposi sarcoma-associated herpesvirus infection	2_186	0.0815803	0.739022	IRF3;CALM3	ORF9b	1.08841
Transcriptional misregulation in cancer	2_186	0.0815803	0.81054	JUP;ATM	nsp1	1.08841
Kaposi sarcoma-associated herpesvirus infection	2_186	0.0815803	0.966413	EIF2AK2;TP53	N	1.08841
Calcium signaling pathway	2_188	0.0830857	0.492123	GNAS;PRKACA	nsp13	1.08047
Calcium signaling pathway	2_188	0.0830857	1	GNAQ;ATP2A2	ORF10	1.08047
Chemokine signaling pathway	2_190	0.0845998	0.685703	AKT1;CRKL	nsp14	1.07263
Prion diseases	1_35	0.0855567	0.431991	C5	ORF8	1.06775
Prion diseases	1_35	0.0855567	0.497197	PRKACA	nsp13	1.06775
Prion diseases	1_35	0.0855567	0.658787	MAPK3	nsp9	1.06775
Prion diseases	1_35	0.0855567	0.752899	HSPA1A	ORF9b	1.06775
Prion diseases	1_35	0.0855567	0.941124	C5	M	1.06775
Prion diseases	1_35	0.0855567	0.97598	HSPA1A	N	1.06775
Prion diseases	1_35	0.0855567	1	HSPA5	nsp4	1.06775
Huntington disease	2_193	0.0868867	0.431631	ATP5F1A;ATP5F1B	ORF8	1.06105
Huntington disease	2_193	0.0868867	0.569385	ATP5F1A;ATP5F1B	nsp7	1.06105
Huntington disease	2_193	0.0868867	0.686182	ATP5F1A;ATP5F1B	NS7b	1.06105
Huntington disease	2_193	0.0868867	0.863262	ATP5F1A;ATP5F1B	nsp8	1.06105
Huntington disease	2_193	0.0868867	0.863262	NDUFB9;POLR2B	ORF14	1.06105
Huntington disease	2_193	0.0868867	0.922797	ATP5F1A;ATP5F1B	M	1.06105
Huntington disease	2_193	0.0868867	0.922797	ATP5F1A;AP2M1	nsp16	1.06105
Huntington disease	2_193	0.0868867	1	ATP5F1A;ATP5F1B	nsp3	1.06105
Tyrosine metabolism	1_36	0.0878926	0.563978	COMT	nsp7	1.05605
DNA replication	1_36	0.0878926	0.588498	RFC1	nsp2	1.05605
DNA replication	1_36	0.0878926	0.660266	RFC3	nsp9	1.05605
DNA replication	1_36	0.0878926	0.845966	MCM3	nsp8	1.05605
DNA replication	1_36	0.0878926	0.902364	MCM3	nsp16	1.05605
DNA replication	1_36	0.0878926	0.966819	SSBP1	N	1.05605
DNA replication	1_36	0.0878926	1	MCM3	nsp10	1.05605
DNA replication	1_36	0.0878926	1	MCM3	nsp12	1.05605
DNA replication	1_36	0.0878926	1	MCM3	nsp3	1.05605
Thyroid cancer	1_37	0.0902227	0.402733	CDH1	ORF1a	1.04468
Aldosterone-regulated sodium reabsorption	1_37	0.0902227	0.441089	ATP1A1	ORF8	1.04468
Aldosterone-regulated sodium reabsorption	1_37	0.0902227	0.463143	ATP1A1	ORF3a	1.04468
Thyroid cancer	1_37	0.0902227	0.470993	CDKN1A	nsp5	1.04468
Primary immunodeficiency	1_37	0.0902227	0.567114	IL7R	nsp2	1.04468
Aldosterone-regulated sodium reabsorption	1_37	0.0902227	0.567114	ATP1A1	nsp7	1.04468
Thyroid cancer	1_37	0.0902227	0.578929	TP53	nsp2	1.04468
Aldosterone-regulated sodium reabsorption	1_37	0.0902227	0.591246	ATP1A1	nsp2	1.04468
Thyroid cancer	1_37	0.0902227	0.646246	MAPK3	nsp9	1.04468
Aldosterone-regulated sodium reabsorption	1_37	0.0902227	0.661633	MAPK3	nsp9	1.04468
Aldosterone-regulated sodium reabsorption	1_37	0.0902227	0.67777	ATP1A1	NS7b	1.04468
African trypanosomiasis	1_37	0.0902227	0.694715	FAS	NS7b	1.04468
Aldosterone-regulated sodium reabsorption	1_37	0.0902227	0.712528	ATP1A1	nsp14	1.04468
Aldosterone-regulated sodium reabsorption	1_37	0.0902227	0.842078	ATP1A1	nsp8	1.04468
Aldosterone-regulated sodium reabsorption	1_37	0.0902227	0.868393	ATP1A1	ORF14	1.04468
Aldosterone-regulated sodium reabsorption	1_37	0.0902227	0.868393	ATP1A1	ORF7a	1.04468
Aldosterone-regulated sodium reabsorption	1_37	0.0902227	0.896406	ATP1A1	nsp16	1.04468
Aldosterone-regulated sodium reabsorption	1_37	0.0902227	0.896406	ATP1A1	ORF6	1.04468
Aldosterone-regulated sodium reabsorption	1_37	0.0902227	0.926286	ATP1A1	M	1.04468
Primary immunodeficiency	1_37	0.0902227	0.926286	IL7R	N	1.04468
Thyroid cancer	1_37	0.0902227	0.958227	TP53	N	1.04468
Aldosterone-regulated sodium reabsorption	1_37	0.0902227	1	ATP1A1	E	1.04468
Aldosterone-regulated sodium reabsorption	1_37	0.0902227	1	ATP1A1	nsp10	1.04468
Thyroid cancer	1_37	0.0902227	1	TPM3	nsp12	1.04468
Aldosterone-regulated sodium reabsorption	1_37	0.0902227	1	ATP1A1	nsp3	1.04468
Aldosterone-regulated sodium reabsorption	1_37	0.0902227	1	ATP1A1	nsp4	1.04468
African trypanosomiasis	1_37	0.0902227	1	GNAQ	ORF10	1.04468
Aldosterone-regulated sodium reabsorption	1_37	0.0902227	1	ATP1A1	ORF10	1.04468
Focal adhesion	2_199	0.0915164	0.440423	ITGB1;ITGA3	ORF8	1.0385
Focal adhesion	2_199	0.0915164	0.521982	PPP1CB;MYL12A	nsp13	1.0385
Focal adhesion	2_199	0.0915164	0.640615	FN1;MAPK3	nsp9	1.0385
Focal adhesion	2_199	0.0915164	0.829031	PPP1CB;MYL12A	nsp8	1.0385
Focal adhesion	2_199	0.0915164	1	PPP1CC;PAK1	nsp12	1.0385
Focal adhesion	2_199	0.0915164	1	PTEN;MYL12A	nsp3	1.0385
Focal adhesion	2_199	0.0915164	1	CAV2;CAV1	nsp6	1.0385
Focal adhesion	2_199	0.0915164	1	PPP1CC;RAC1	S	1.0385
Allograft rejection	1_38	0.0925469	0.467286	HLA-C	ORF3a	1.03364
Allograft rejection	1_38	0.0925469	0.814413	HLA-A	nsp8	1.03364
Allograft rejection	1_38	0.0925469	1	HLA-C	nsp4	1.03364
Allograft rejection	1_38	0.0925469	1	HLA-DMB	nsp6	1.03364
Viral carcinogenesis	2_201	0.0930757	0.409533	CDC42;UBE3A	ORF1a	1.03116
Epstein-Barr virus infection	2_201	0.0930757	0.455037	HLA-C;B2M	ORF3a	1.03116
Viral carcinogenesis	2_201	0.0930757	0.462376	DLG1;HLA-C	ORF3a	1.03116
Epstein-Barr virus infection	2_201	0.0930757	0.573346	MDM2;TP53	nsp2	1.03116
Viral carcinogenesis	2_201	0.0930757	0.796314	YWHAQ;HLA-A	nsp8	1.03116
Proteoglycans in cancer	2_201	0.0930757	0.796314	PPP1CB;FLNC	ORF9b	1.03116
Proteoglycans in cancer	2_201	0.0930757	0.868706	RPS6KB1;HSPB2	nsp1	1.03116
Viral carcinogenesis	2_201	0.0930757	0.868706	YWHAQ;CDK1	ORF14	1.03116
Epstein-Barr virus infection	2_201	0.0930757	0.895853	CCNA2;CDK2	nsp1	1.03116
Viral carcinogenesis	2_201	0.0930757	0.895853	YWHAQ;UBE3A	nsp16	1.03116
Epstein-Barr virus infection	2_201	0.0930757	0.924752	EIF2AK2;TP53	N	1.03116
Proteoglycans in cancer	2_201	0.0930757	1	PPP1CB;FLNC	nsp10	1.03116
Proteoglycans in cancer	2_201	0.0930757	1	PPP1CC;PAK1	nsp12	1.03116
Epstein-Barr virus infection	2_201	0.0930757	1	PSMC5;PSMC2	nsp3	1.03116
Proteoglycans in cancer	2_201	0.0930757	1	PPP1CC;RAC1	S	1.03116
Pyruvate metabolism	1_39	0.0948653	0.78969	DLD	ORF9b	1.02289
Pyruvate metabolism	1_39	0.0948653	0.885409	PC	ORF7a	1.02289
Pyruvate metabolism	1_39	0.0948653	0.913079	DLD	N	1.02289
Pyruvate metabolism	1_39	0.0948653	0.942533	PC	M	1.02289
Pyruvate metabolism	1_39	0.0948653	1	DLD	nsp12	1.02289
Pyruvate metabolism	1_39	0.0948653	1	LDHB	S	1.02289
Rap1 signaling pathway	2_206	0.097008	0.597569	RALA;RHOA	nsp7	1.01319
Rap1 signaling pathway	2_206	0.097008	0.746962	AKT1;CRKL	nsp14	1.01319
Rap1 signaling pathway	2_206	0.097008	0.905408	ANGPT4;TEK	N	1.01319
Ferroptosis	1_40	0.0971779	0.586878	TP53	nsp2	1.01243
Ferroptosis	1_40	0.0971779	0.586878	ACSL3	nsp7	1.01243
Glycine, serine and threonine metabolism	1_40	0.0971779	0.787652	DLD	ORF9b	1.01243
Glycine, serine and threonine metabolism	1_40	0.0971779	0.80894	DLD	nsp8	1.01243
Glycine, serine and threonine metabolism	1_40	0.0971779	0.855166	DLD	N	1.01243
Ferroptosis	1_40	0.0971779	0.880317	TP53	N	1.01243
Ferroptosis	1_40	0.0971779	0.880317	PCBP1	ORF14	1.01243
Ferroptosis	1_40	0.0971779	0.906994	PCBP2	nsp16	1.01243
Ferroptosis	1_40	0.0971779	1	PCBP2	nsp10	1.01243
Ferroptosis	1_40	0.0971779	1	PCBP1	nsp12	1.01243
Glycine, serine and threonine metabolism	1_40	0.0971779	1	DLD	nsp12	1.01243
Ferroptosis	1_40	0.0971779	1	MAP1LC3B	S	1.01243
Graft-versus-host disease	1_41	0.0994847	0.47877	HLA-C	ORF3a	1.00224
Fat digestion and absorption	1_41	0.0994847	0.589256	SCARB1	nsp7	1.00224
Bladder cancer	1_41	0.0994847	0.680918	MAPK3	nsp9	1.00224
Bladder cancer	1_41	0.0994847	0.729555	ERBB2	NS7b	1.00224
Graft-versus-host disease	1_41	0.0994847	0.80635	HLA-A	nsp8	1.00224
Homologous recombination	1_41	0.0994847	0.828143	SSBP1	N	1.00224
Bladder cancer	1_41	0.0994847	0.851147	TP53	N	1.00224
Homologous recombination	1_41	0.0994847	0.901214	ATM	ORF7a	1.00224
Bladder cancer	1_41	0.0994847	0.95754	ERBB2	ORF6	1.00224
Homologous recombination	1_41	0.0994847	1	ATM	E	1.00224
Graft-versus-host disease	1_41	0.0994847	1	HLA-C	nsp4	1.00224
Fat digestion and absorption	1_41	0.0994847	1	APOB	nsp6	1.00224
Graft-versus-host disease	1_41	0.0994847	1	HLA-DMB	nsp6	1.00224
Tryptophan metabolism	1_42	0.101786	0.482308	HADHA	ORF8	0.992313
Porphyrin and chlorophyll metabolism	1_42	0.101786	0.59151	BLVRB	nsp7	0.992313
Tryptophan metabolism	1_42	0.101786	0.803846	DLD	nsp8	0.992313
Tryptophan metabolism	1_42	0.101786	0.803846	DLD	ORF9b	0.992313
Tryptophan metabolism	1_42	0.101786	0.825	DLD	N	0.992313
Tryptophan metabolism	1_42	0.101786	0.895714	HADHA	ORF14	0.992313
Tryptophan metabolism	1_42	0.101786	0.895714	HADHA	ORF7a	0.992313
Tryptophan metabolism	1_42	0.101786	0.979688	HADHA	M	0.992313
Tryptophan metabolism	1_42	0.101786	1	DLD	nsp12	0.992313
Human immunodeficiency virus 1 infection	2_212	0.101789	0.441564	PAK1;CALM2	ORF1a	0.992299
cAMP signaling pathway	2_212	0.101789	0.475015	ATP2A2;ATP1A1	ORF8	0.992299
cAMP signaling pathway	2_212	0.101789	0.482323	ATP2A2;ATP1A1	ORF3a	0.992299
cAMP signaling pathway	2_212	0.101789	0.522517	GLP1R;PPP1CB	nsp5	0.992299
Human immunodeficiency virus 1 infection	2_212	0.101789	0.580574	GNG5;GNB1	nsp7	0.992299
Human immunodeficiency virus 1 infection	2_212	0.101789	0.746453	AKT1;CRKL	nsp14	0.992299
cAMP signaling pathway	2_212	0.101789	0.764659	AKT1;ATP1A1	nsp14	0.992299
Human immunodeficiency virus 1 infection	2_212	0.101789	0.764659	IRF3;CALM3	ORF9b	0.992299
cAMP signaling pathway	2_212	0.101789	0.783776	PPP1CB;CALM3	ORF9b	0.992299
cAMP signaling pathway	2_212	0.101789	0.847325	ATP2A2;ATP1A1	ORF7a	0.992299
cAMP signaling pathway	2_212	0.101789	0.870862	ATP2A2;ATP1A1	ORF14	0.992299
Human immunodeficiency virus 1 infection	2_212	0.101789	0.870862	ATM;ATR	ORF7a	0.992299
cAMP signaling pathway	2_212	0.101789	0.922089	PPP1CB;ATP1A1	nsp16	0.992299
cAMP signaling pathway	2_212	0.101789	0.950031	ATP2A2;ATP1A1	M	0.992299
Human immunodeficiency virus 1 infection	2_212	0.101789	1	ATM;ATR	E	0.992299
cAMP signaling pathway	2_212	0.101789	1	ATP2A2;ATP1A1	E	0.992299
cAMP signaling pathway	2_212	0.101789	1	PPP1CB;ATP1A1	nsp10	0.992299
Human immunodeficiency virus 1 infection	2_212	0.101789	1	PAK1;RIPK1	nsp12	0.992299
cAMP signaling pathway	2_212	0.101789	1	ATP2A2;ATP1A1	nsp3	0.992299
cAMP signaling pathway	2_212	0.101789	1	ATP2A2;ATP1A1	nsp4	0.992299
cAMP signaling pathway	2_212	0.101789	1	ATP2A2;ATP1A1	ORF10	0.992299
cAMP signaling pathway	2_212	0.101789	1	PPP1CC;RAC1	S	0.992299
Regulation of actin cytoskeleton	2_214	0.103397	0.475319	ITGB1;ITGA3	ORF8	0.985491
Regulation of actin cytoskeleton	2_214	0.103397	0.482521	MSN;EZR	ORF3a	0.985491
Regulation of actin cytoskeleton	2_214	0.103397	0.61243	APC;PPP1CA	nsp2	0.985491
Regulation of actin cytoskeleton	2_214	0.103397	0.740613	ARPC4;CRKL	nsp14	0.985491
Regulation of actin cytoskeleton	2_214	0.103397	0.796159	PPP1CB;MYL12A	nsp8	0.985491
Regulation of actin cytoskeleton	2_214	0.103397	0.995199	PPP1CC;PAK1	nsp12	0.985491
Type I diabetes mellitus	1_43	0.104081	0.478462	HLA-C	ORF3a	0.982629
Type I diabetes mellitus	1_43	0.104081	0.781877	HLA-A	nsp8	0.982629
Type I diabetes mellitus	1_43	0.104081	1	HLA-C	nsp4	0.982629
Type I diabetes mellitus	1_43	0.104081	1	HLA-DMB	nsp6	0.982629
Fatty acid degradation	1_44	0.106371	0.474813	HADHA	ORF8	0.973179
Carbohydrate digestion and absorption	1_44	0.106371	0.481796	ATP1A1	ORF3a	0.973179
Carbohydrate digestion and absorption	1_44	0.106371	0.481796	ATP1A1	ORF8	0.973179
Fatty acid degradation	1_44	0.106371	0.574774	ACSL3	nsp7	0.973179
Carbohydrate digestion and absorption	1_44	0.106371	0.585038	ATP1A1	nsp7	0.973179
Vasopressin-regulated water reabsorption	1_44	0.106371	0.595675	RAB5C	nsp7	0.973179
Carbohydrate digestion and absorption	1_44	0.106371	0.618153	ATP1A1	nsp2	0.973179
Carbohydrate digestion and absorption	1_44	0.106371	0.76191	ATP1A1	NS7b	0.973179
Carbohydrate digestion and absorption	1_44	0.106371	0.78005	ATP1A1	nsp8	0.973179
Fatty acid degradation	1_44	0.106371	0.840054	HADHA	ORF7a	0.973179
Fatty acid degradation	1_44	0.106371	0.862161	HADHA	ORF14	0.973179
Carbohydrate digestion and absorption	1_44	0.106371	0.862161	ATP1A1	ORF7a	0.973179
Carbohydrate digestion and absorption	1_44	0.106371	0.885463	ATP1A1	ORF14	0.973179
Fatty acid degradation	1_44	0.106371	0.93606	HADHA	M	0.973179
Carbohydrate digestion and absorption	1_44	0.106371	0.93606	ATP1A1	nsp16	0.973179
Carbohydrate digestion and absorption	1_44	0.106371	0.963592	ATP1A1	M	0.973179
Carbohydrate digestion and absorption	1_44	0.106371	0.963592	ATP1A1	ORF6	0.973179
Vasopressin-regulated water reabsorption	1_44	0.106371	0.992791	GNAS	nsp12	0.973179
Vasopressin-regulated water reabsorption	1_44	0.106371	0.992791	DCTN2	ORF6	0.973179
Carbohydrate digestion and absorption	1_44	0.106371	1	ATP1A1	E	0.973179
Carbohydrate digestion and absorption	1_44	0.106371	1	ATP1A1	nsp10	0.973179
Carbohydrate digestion and absorption	1_44	0.106371	1	ATP1A1	nsp3	0.973179
Carbohydrate digestion and absorption	1_44	0.106371	1	ATP1A1	nsp4	0.973179
Carbohydrate digestion and absorption	1_44	0.106371	1	ATP1A1	ORF10	0.973179
Fatty acid degradation	1_44	0.106371	1	HADHB	ORF10	0.973179
Human T-cell leukemia virus 1 infection	2_219	0.107449	0.752141	TERT;AKT1	nsp14	0.968799
Proteasome	1_45	0.108654	0.608464	PSMA4	nsp13	0.963953
ABC transporters	1_45	0.108654	0.619732	ABCD1	nsp2	0.963953
Basal transcription factors	1_45	0.108654	0.727511	GTF2F2	nsp9	0.963953
Glycosphingolipid biosynthesis	1_45	0.108654	0.743678	GLA	nsp14	0.963953
Proteasome	1_45	0.108654	0.836638	PSMD11	ORF14	0.963953
ABC transporters	1_45	0.108654	0.85809	ABCC1	ORF14	0.963953
Proteasome	1_45	0.108654	0.98428	PSMA4	nsp12	0.963953
Basal transcription factors	1_45	0.108654	1	TBP	E	0.963953
Type II diabetes mellitus	1_46	0.110932	0.726961	MAPK3	nsp9	0.954942
Human cytomegalovirus infection	2_225	0.112367	0.48068	CALM2;EGFR	ORF1a	0.949362
Human cytomegalovirus infection	2_225	0.112367	0.56736	CDKN1A;CDKN2A	nsp5	0.949362
Human cytomegalovirus infection	2_225	0.112367	0.629254	MDM2;TP53	nsp2	0.949362
Human cytomegalovirus infection	2_225	0.112367	0.752369	AKT1;CRKL	nsp14	0.949362
Human cytomegalovirus infection	2_225	0.112367	0.824023	IRF3;CALM3	ORF9b	0.949362
Human cytomegalovirus infection	2_225	0.112367	0.988827	GNAS;RIPK1	nsp12	0.949362
Ether lipid metabolism	1_47	0.113205	0.601156	AGPS	nsp7	0.946136
Hedgehog signaling pathway	1_47	0.113205	0.622626	PRKACA	nsp13	0.946136
Nucleotide excision repair	1_47	0.113205	0.622626	RFC1	nsp2	0.946136
Nucleotide excision repair	1_47	0.113205	0.711572	RFC3	nsp9	0.946136
Cysteine and methionine metabolism	1_47	0.113205	0.726397	MAT2B	nsp9	0.946136
Sphingolipid metabolism	1_47	0.113205	0.741852	GLA	nsp14	0.946136
Cysteine and methionine metabolism	1_47	0.113205	0.810861	LDHA	nsp8	0.946136
Nucleotide excision repair	1_47	0.113205	0.850416	PCNA	ORF14	0.946136
Nucleotide excision repair	1_47	0.113205	1	RPA2	nsp1	0.946136
Sphingolipid metabolism	1_47	0.113205	1	CERS2	nsp6	0.946136
Nucleotide excision repair	1_47	0.113205	1	RBX1	ORF10	0.946136
Cysteine and methionine metabolism	1_47	0.113205	1	LDHB	S	0.946136
Endocrine and other factor-regulated calcium reabsorption	1_48	0.115471	0.487194	AP2A1	ORF1a	0.937526
Intestinal immune network for IgA production	1_48	0.115471	0.493961	TGFB1	ORF8	0.937526
Endocrine and other factor-regulated calcium reabsorption	1_48	0.115471	0.500918	ATP1A1	ORF8	0.937526
Notch signaling pathway	1_48	0.115471	0.508074	NOTCH3	ORF3a	0.937526
Valine, leucine and isoleucine degradation	1_48	0.115471	0.508074	HADHA	ORF8	0.937526
Endocrine and other factor-regulated calcium reabsorption	1_48	0.115471	0.515437	ATP1A1	ORF3a	0.937526
Endocrine and other factor-regulated calcium reabsorption	1_48	0.115471	0.573632	ESR1	nsp5	0.937526
Endocrine and other factor-regulated calcium reabsorption	1_48	0.115471	0.592753	ATP1A1	nsp7	0.937526
Amino sugar and nucleotide sugar metabolism	1_48	0.115471	0.6028	CYB5R3	nsp7	0.937526
Endocrine and other factor-regulated calcium reabsorption	1_48	0.115471	0.62395	ATP1A1	nsp2	0.937526
Endocrine and other factor-regulated calcium reabsorption	1_48	0.115471	0.711303	ESR1	nsp9	0.937526
Notch signaling pathway	1_48	0.115471	0.790337	NOTCH3	NS7b	0.937526
Endocrine and other factor-regulated calcium reabsorption	1_48	0.115471	0.790337	ATP1A1	nsp8	0.937526
Endocrine and other factor-regulated calcium reabsorption	1_48	0.115471	0.808299	ATP1A1	NS7b	0.937526
Valine, leucine and isoleucine degradation	1_48	0.115471	0.808299	DLD	nsp8	0.937526
Endocrine and other factor-regulated calcium reabsorption	1_48	0.115471	0.827097	ATP1A1	ORF14	0.937526
Valine, leucine and isoleucine degradation	1_48	0.115471	0.827097	DLD	ORF9b	0.937526
Valine, leucine and isoleucine degradation	1_48	0.115471	0.84679	HADHA	ORF14	0.937526
Endocrine and other factor-regulated calcium reabsorption	1_48	0.115471	0.867443	ATP1A1	ORF7a	0.937526
Valine, leucine and isoleucine degradation	1_48	0.115471	0.889129	HADHA	ORF7a	0.937526
Valine, leucine and isoleucine degradation	1_48	0.115471	0.911927	DLD	N	0.937526
Endocrine and other factor-regulated calcium reabsorption	1_48	0.115471	0.961221	GNAS	nsp12	0.937526
Endocrine and other factor-regulated calcium reabsorption	1_48	0.115471	0.987921	ATP1A1	M	0.937526
Valine, leucine and isoleucine degradation	1_48	0.115471	0.987921	DLD	nsp12	0.937526
Amino sugar and nucleotide sugar metabolism	1_48	0.115471	0.987921	GALK1	nsp16	0.937526
Endocrine and other factor-regulated calcium reabsorption	1_48	0.115471	1	ATP1A1	E	0.937526
Amino sugar and nucleotide sugar metabolism	1_48	0.115471	1	GALK1	nsp10	0.937526
Endocrine and other factor-regulated calcium reabsorption	1_48	0.115471	1	ATP1A1	nsp3	0.937526
Endocrine and other factor-regulated calcium reabsorption	1_48	0.115471	1	ATP1A1	nsp4	0.937526
Intestinal immune network for IgA production	1_48	0.115471	1	HLA-DMB	nsp6	0.937526
Valine, leucine and isoleucine degradation	1_48	0.115471	1	HADHB	ORF10	0.937526
Endocrine and other factor-regulated calcium reabsorption	1_48	0.115471	1	ATP1A1	ORF6	0.937526
Notch signaling pathway	1_48	0.115471	1	DTX1	S	0.937526
Thermogenesis	2_231	0.117343	0.495092	ATP5F1A;ATP5F1B	ORF8	0.930542
Thermogenesis	2_231	0.117343	0.634066	GNAS;PRKACA	nsp13	0.930542
Thermogenesis	2_231	0.117343	0.78569	ATP5F1A;ATP5F1B	nsp8	0.930542
Thermogenesis	2_231	0.117343	0.860518	ATP5F1B;NDUFA12	ORF7a	0.930542
Thermogenesis	2_231	0.117343	0.951098	ATP5F1B;GNAS	nsp12	0.930542
Thermogenesis	2_231	0.117343	0.976804	ATP5F1A;ATP5F1B	M	0.930542
Thermogenesis	2_231	0.117343	1	KDM1A;RPS6KB1	nsp1	0.930542
Thermogenesis	2_231	0.117343	1	ATP5F1A;ATP5F1B	nsp3	0.930542
Thermogenesis	2_231	0.117343	1	ATP5F1A;ATP5F1B	ORF6	0.930542
Ovarian steroidogenesis	1_49	0.117732	0.594452	SCARB1	nsp7	0.929104
Ovarian steroidogenesis	1_49	0.117732	0.906539	GNAS	nsp12	0.929104
Cocaine addiction	1_49	0.117732	0.929783	GNAS	nsp12	0.929104
Malaria	1_49	0.117732	0.980042	KLRK1	ORF6	0.929104
Ras signaling pathway	2_232	0.118178	0.627567	TBK1;PRKACA	nsp13	0.927462
Ras signaling pathway	2_232	0.118178	0.79128	PTPN11;RAB5A	NS7b	0.927462
Ras signaling pathway	2_232	0.118178	0.909972	ANGPT4;TEK	N	0.927462
N-Glycan biosynthesis	1_50	0.119988	0.586606	MOGS	nsp7	0.920864
Cholesterol metabolism	1_50	0.119988	0.596067	SCARB1	nsp7	0.920864
Vibrio cholerae infection	1_50	0.119988	0.90137	GNAS	nsp12	0.920864
N-Glycan biosynthesis	1_50	0.119988	1	DOLK	nsp6	0.920864
Vibrio cholerae infection	1_50	0.119988	1	ATP6AP1	nsp6	0.920864
Cholesterol metabolism	1_50	0.119988	1	APOB	nsp6	0.920864
Mineral absorption	1_51	0.122237	0.508771	ATP1A1	ORF8	0.912796
Mineral absorption	1_51	0.122237	0.530269	ATP1A1	ORF3a	0.912796
Mineral absorption	1_51	0.122237	0.588267	ATP1A1	nsp7	0.912796
Mineral absorption	1_51	0.122237	0.63812	ATP1A1	nsp2	0.912796
Amyotrophic lateral sclerosis (ALS)	1_51	0.122237	0.649122	TP53	nsp2	0.912796
Mineral absorption	1_51	0.122237	0.784356	ATP1A1	NS7b	0.912796
Mineral absorption	1_51	0.122237	0.784356	ATP1A1	nsp14	0.912796
Amyotrophic lateral sclerosis (ALS)	1_51	0.122237	0.801044	RAB5A	NS7b	0.912796
Mineral absorption	1_51	0.122237	0.801044	ATP1A1	nsp8	0.912796
Mineral absorption	1_51	0.122237	0.855661	ATP1A1	ORF14	0.912796
Mineral absorption	1_51	0.122237	0.87556	ATP1A1	ORF7a	0.912796
Amyotrophic lateral sclerosis (ALS)	1_51	0.122237	0.91827	TP53	N	0.912796
Mineral absorption	1_51	0.122237	0.990765	ATP1A1	M	0.912796
Mineral absorption	1_51	0.122237	0.990765	ATP1A1	ORF6	0.912796
Mineral absorption	1_51	0.122237	1	ATP1A1	E	0.912796
Mineral absorption	1_51	0.122237	1	ATP1A1	nsp10	0.912796
Mineral absorption	1_51	0.122237	1	ATP1A1	nsp16	0.912796
Mineral absorption	1_51	0.122237	1	ATP1A1	nsp3	0.912796
Mineral absorption	1_51	0.122237	1	ATP1A1	nsp4	0.912796
Mineral absorption	1_51	0.122237	1	ATP1A1	ORF10	0.912796
Amyotrophic lateral sclerosis (ALS)	1_51	0.122237	1	RAC1	S	0.912796
Autoimmune thyroid disease	1_53	0.12672	0.542079	HLA-C	ORF3a	0.897156
Glycosaminoglycan biosynthesis	1_53	0.12672	0.600456	HS2ST1	nsp7	0.897156
Autoimmune thyroid disease	1_53	0.12672	0.813118	HLA-A	nsp8	0.897156
Autoimmune thyroid disease	1_53	0.12672	1	HLA-C	nsp4	0.897156
Autoimmune thyroid disease	1_53	0.12672	1	HLA-DMB	nsp6	0.897156
Endocytosis	2_244	0.128314	0.66984	CAPZB;CAPZA1	nsp13	0.891728
Endocytosis	2_244	0.128314	0.774913	SPART;SMAD3	nsp9	0.891728
Endocytosis	2_244	0.128314	0.940966	ITCH;CAPZB	nsp12	0.891728
Endocytosis	2_244	0.128314	1	ARF5;ARF6	E	0.891728
Endocytosis	2_244	0.128314	1	RNF41;ARF6	nsp15	0.891728
Endocytosis	2_244	0.128314	1	CAV2;CAV1	nsp6	0.891728
Endocytosis	2_244	0.128314	1	HGS;KIF5B	ORF6	0.891728
Fanconi anemia pathway	1_54	0.128952	0.630434	MLH1	nsp5	0.88957
Fanconi anemia pathway	1_54	0.128952	1	ATR	E	0.88957
Pathogenic Escherichia coli infection	1_55	0.13118	0.538711	ITGB1	ORF8	0.882134
Pathogenic Escherichia coli infection	1_55	0.13118	0.545991	EZR	ORF3a	0.882134
Legionellosis	1_55	0.13118	0.55347	RAB1A	ORF3a	0.882134
Pathogenic Escherichia coli infection	1_55	0.13118	0.603035	RHOA	nsp7	0.882134
Legionellosis	1_55	0.13118	0.612172	RAB1A	nsp7	0.882134
Pathogenic Escherichia coli infection	1_55	0.13118	0.673389	YWHAQ	nsp2	0.882134
Regulation of lipolysis in adipocytes	1_55	0.13118	0.808066	AKT1	nsp14	0.882134
Legionellosis	1_55	0.13118	0.824558	RAB1A	NS7b	0.882134
Legionellosis	1_55	0.13118	0.824558	CLK1	nsp14	0.882134
Pathogenic Escherichia coli infection	1_55	0.13118	0.824558	YWHAQ	nsp8	0.882134
Pathogenic Escherichia coli infection	1_55	0.13118	0.897852	YWHAQ	ORF14	0.882134
Pathogenic Escherichia coli infection	1_55	0.13118	0.897852	ARPC4	ORF9b	0.882134
Legionellosis	1_55	0.13118	0.918257	HSPA1A	ORF9b	0.882134
Pathogenic Escherichia coli infection	1_55	0.13118	0.939612	YWHAQ	N	0.882134
Regulation of lipolysis in adipocytes	1_55	0.13118	0.939612	GNAS	nsp12	0.882134
Legionellosis	1_55	0.13118	0.961984	HSPA1A	N	0.882134
Legionellosis	1_55	0.13118	1	CLK1	E	0.882134
Pathogenic Escherichia coli infection	1_55	0.13118	1	KRT18	nsp1	0.882134
Pathogenic Escherichia coli infection	1_55	0.13118	1	YWHAQ	nsp10	0.882134
Pathogenic Escherichia coli infection	1_55	0.13118	1	ARHGEF2	nsp15	0.882134
Pathogenic Escherichia coli infection	1_55	0.13118	1	YWHAQ	ORF6	0.882134
Legionellosis	1_55	0.13118	1	HSPA8	S	0.882134
Pathogenic Escherichia coli infection	1_55	0.13118	1	ARPC4	S	0.882134
Glutathione metabolism	1_56	0.133401	0.641993	GPX1	nsp5	0.87484
Pyrimidine metabolism	1_57	0.135617	0.642617	TK1	nsp5	0.867685
Pyrimidine metabolism	1_57	0.135617	0.908046	DCTPP1	ORF9b	0.867685
Endometrial cancer	1_58	0.137828	0.832371	AKT1	nsp14	0.860663
Endometrial cancer	1_58	0.137828	0.849019	ERBB2	NS7b	0.860663
Endometrial cancer	1_58	0.137828	0.964794	TP53	N	0.860663
Endometrial cancer	1_58	0.137828	1	PTEN	nsp3	0.860663
Lysine degradation	1_59	0.140033	0.567501	HADHA	ORF8	0.853771
Viral myocarditis	1_59	0.140033	0.575067	HLA-C	ORF3a	0.853771
VEGF signaling pathway	1_59	0.140033	0.582839	CDC42	ORF1a	0.853771
Lysine degradation	1_59	0.140033	0.813775	SETD2	nsp9	0.853771
VEGF signaling pathway	1_59	0.140033	0.829424	AKT1	nsp14	0.853771
VEGF signaling pathway	1_59	0.140033	0.829424	MAPK3	nsp9	0.853771
Viral myocarditis	1_59	0.140033	0.845687	HLA-A	NS7b	0.853771
Viral myocarditis	1_59	0.140033	0.862601	HLA-A	nsp8	0.853771
Lysine degradation	1_59	0.140033	0.898543	DLD	ORF9b	0.853771
VEGF signaling pathway	1_59	0.140033	0.917661	HSPB1	ORF9b	0.853771
Lysine degradation	1_59	0.140033	0.93761	HADHA	ORF14	0.853771
Lysine degradation	1_59	0.140033	0.958446	DLD	N	0.853771
Lysine degradation	1_59	0.140033	0.980229	DLD	nsp12	0.853771
Lysine degradation	1_59	0.140033	0.980229	HADHA	ORF7a	0.853771
Lysine degradation	1_59	0.140033	1	HADHA	M	0.853771
Viral myocarditis	1_59	0.140033	1	HLA-C	nsp4	0.853771
VEGF signaling pathway	1_59	0.140033	1	RAC1	S	0.853771
Viral myocarditis	1_59	0.140033	1	RAC1	S	0.853771
Steroid hormone biosynthesis	1_60	0.142232	0.644228	COMT	nsp7	0.847003
Long-term depression	1_60	0.142232	0.66375	PPP2CB	nsp5	0.847003
Long-term depression	1_60	0.142232	0.730125	GNAS	nsp13	0.847003
Long-term depression	1_60	0.142232	0.811249	MAPK3	nsp9	0.847003
Long-term depression	1_60	0.142232	0.932074	PPP2R1A	ORF14	0.847003
Long-term depression	1_60	0.142232	0.973499	GNAS	nsp12	0.847003
Long-term depression	1_60	0.142232	0.973499	PPP2R1A	ORF7a	0.847003
Long-term depression	1_60	0.142232	1	GNAQ	ORF10	0.847003
Glycerolipid metabolism	1_61	0.144426	0.839305	GLA	nsp14	0.840355
Glycerolipid metabolism	1_61	0.144426	0.855446	PNPLA2	NS7b	0.840355
Basal cell carcinoma	1_63	0.148797	0.611061	APC	ORF1a	0.827405
Arachidonic acid metabolism	1_63	0.148797	0.664196	PTGES2	nsp7	0.827405
Basal cell carcinoma	1_63	0.148797	0.673964	CDKN1A	nsp5	0.827405
Arachidonic acid metabolism	1_63	0.148797	0.684023	GPX1	nsp5	0.827405
Cytosolic DNA-sensing pathway	1_63	0.148797	0.751304	TBK1	nsp13	0.827405
Basal cell carcinoma	1_63	0.148797	0.833264	APC	nsp9	0.827405
Cytosolic DNA-sensing pathway	1_63	0.148797	0.935297	IRF3	ORF9b	0.827405
Basal cell carcinoma	1_63	0.148797	0.996294	TP53	N	0.827405
Cytosolic DNA-sensing pathway	1_63	0.148797	0.996294	RIPK1	nsp12	0.827405
Cytosolic DNA-sensing pathway	1_63	0.148797	1	POLR3A	nsp1	0.827405
Basal cell carcinoma	1_63	0.148797	1	APC	ORF6	0.827405
Pathways in cancer	3_530	0.152611	0.886869	NOTCH3;ERBB2;FAS	NS7b	0.816416
Pathways in cancer	3_530	0.152611	1	JUP;RPS6KB1;CDK2	nsp1	0.816416
Pathways in cancer	3_530	0.152611	1	APC;ERBB2;CALM1	ORF6	0.816416
Shigellosis	1_65	0.153147	0.612586	ITGB1	ORF8	0.814893
Mitophagy	1_65	0.153147	0.664354	RAB7A	nsp7	0.814893
Mitophagy	1_65	0.153147	0.673845	BCL2L1	nsp5	0.814893
Cortisol synthesis and secretion	1_65	0.153147	0.673845	SCARB1	nsp7	0.814893
Central carbon metabolism in cancer	1_65	0.153147	0.683611	PTEN	nsp5	0.814893
Mitophagy	1_65	0.153147	0.760793	TBK1	nsp13	0.814893
Mitophagy	1_65	0.153147	0.760793	TP53	nsp2	0.814893
Central carbon metabolism in cancer	1_65	0.153147	0.773265	TP53	nsp2	0.814893
Shigellosis	1_65	0.153147	0.813261	MAPK3	nsp9	0.814893
Mitophagy	1_65	0.153147	0.827529	TAX1BP1	nsp9	0.814893
Central carbon metabolism in cancer	1_65	0.153147	0.842306	MAPK3	nsp9	0.814893
Central carbon metabolism in cancer	1_65	0.153147	0.873503	ERBB2	NS7b	0.814893
Central carbon metabolism in cancer	1_65	0.153147	0.873503	AKT1	nsp14	0.814893
Central carbon metabolism in cancer	1_65	0.153147	0.924885	LDHA	nsp8	0.814893
Shigellosis	1_65	0.153147	0.924885	ARPC4	ORF9b	0.814893
Mitophagy	1_65	0.153147	0.943383	PRKN	ORF9b	0.814893
Central carbon metabolism in cancer	1_65	0.153147	1	TP53	N	0.814893
Cortisol synthesis and secretion	1_65	0.153147	1	GNAS	nsp12	0.814893
Mitophagy	1_65	0.153147	1	CSNK2A1	nsp3	0.814893
Central carbon metabolism in cancer	1_65	0.153147	1	PTEN	nsp3	0.814893
Inflammatory bowel disease (IBD)	1_65	0.153147	1	HLA-DMB	nsp6	0.814893
Cortisol synthesis and secretion	1_65	0.153147	1	GNAQ	ORF10	0.814893
Central carbon metabolism in cancer	1_65	0.153147	1	ERBB2	ORF6	0.814893
Mitophagy	1_65	0.153147	1	CSNK2A1	ORF6	0.814893
Mitophagy	1_65	0.153147	1	CSNK2A1	S	0.814893
Non-small cell lung cancer	1_66	0.155313	0.629427	EGFR	ORF1a	0.808792
Non-small cell lung cancer	1_66	0.155313	0.759309	TP53	nsp2	0.808792
Non-small cell lung cancer	1_66	0.155313	0.797274	MAPK3	nsp9	0.808792
Acute myeloid leukemia	1_66	0.155313	0.810787	MAPK3	nsp9	0.808792
Non-small cell lung cancer	1_66	0.155313	0.854222	AKT1	nsp14	0.808792
Non-small cell lung cancer	1_66	0.155313	0.869753	ERBB2	NS7b	0.808792
Acute myeloid leukemia	1_66	0.155313	0.869753	AKT1	nsp14	0.808792
Aminoacyl-tRNA biosynthesis	1_66	0.155313	0.919932	NARS2	nsp8	0.808792
Non-small cell lung cancer	1_66	0.155313	0.996593	TP53	N	0.808792
Non-small cell lung cancer	1_66	0.155313	1	ERBB2	ORF6	0.808792
Long-term potentiation	1_67	0.157474	0.683128	PPP1CB	nsp5	0.802791
Long-term potentiation	1_67	0.157474	0.757845	PPP1CA	nsp2	0.802791
Long-term potentiation	1_67	0.157474	0.795116	MAPK3	nsp9	0.802791
Long-term potentiation	1_67	0.157474	0.915133	PPP1CB	nsp8	0.802791
Long-term potentiation	1_67	0.157474	1	PPP1CB	nsp10	0.802791
Long-term potentiation	1_67	0.157474	1	PPP1CC	nsp12	0.802791
Long-term potentiation	1_67	0.157474	1	PPP1CB	nsp16	0.802791
Long-term potentiation	1_67	0.157474	1	GNAQ	ORF10	0.802791
Long-term potentiation	1_67	0.157474	1	CALM1	ORF6	0.802791
Long-term potentiation	1_67	0.157474	1	PPP1CC	S	0.802791
Staphylococcus aureus infection	1_68	0.15963	0.630333	C5	ORF8	0.796886
Glycolysis _ Gluconeogenesis	1_68	0.15963	0.638519	GAPDH	ORF3a	0.796886
Epithelial cell signaling in Helicobacter pylori infection	1_68	0.15963	0.646921	PTPN11	ORF3a	0.796886
Epithelial cell signaling in Helicobacter pylori infection	1_68	0.15963	0.673507	CDC42	nsp5	0.796886
Amphetamine addiction	1_68	0.15963	0.682861	PPP1CB	nsp5	0.796886
Amphetamine addiction	1_68	0.15963	0.7564	PPP1CA	nsp2	0.796886
Fc epsilon RI signaling pathway	1_68	0.15963	0.793	MAPK3	nsp9	0.796886
Fc epsilon RI signaling pathway	1_68	0.15963	0.862561	AKT1	nsp14	0.796886
Epithelial cell signaling in Helicobacter pylori infection	1_68	0.15963	0.877964	PTPN11	NS7b	0.796886
Amphetamine addiction	1_68	0.15963	0.910481	PPP1CB	nsp8	0.796886
Glycolysis _ Gluconeogenesis	1_68	0.15963	0.9455	DLD	ORF9b	0.796886
Glycolysis _ Gluconeogenesis	1_68	0.15963	0.98332	DLD	nsp12	0.796886
Staphylococcus aureus infection	1_68	0.15963	1	C5	M	0.796886
Glycolysis _ Gluconeogenesis	1_68	0.15963	1	DLD	N	0.796886
Staphylococcus aureus infection	1_68	0.15963	1	DSG1	nsp1	0.796886
Amphetamine addiction	1_68	0.15963	1	PPP1CB	nsp10	0.796886
Glycolysis _ Gluconeogenesis	1_68	0.15963	1	GAPDH	nsp10	0.796886
Epithelial cell signaling in Helicobacter pylori infection	1_68	0.15963	1	PAK1	nsp12	0.796886
Amphetamine addiction	1_68	0.15963	1	PPP1CB	nsp16	0.796886
Glycolysis _ Gluconeogenesis	1_68	0.15963	1	GAPDH	nsp16	0.796886
Glycolysis _ Gluconeogenesis	1_68	0.15963	1	GAPDH	nsp3	0.796886
Staphylococcus aureus infection	1_68	0.15963	1	HLA-DMB	nsp6	0.796886
Epithelial cell signaling in Helicobacter pylori infection	1_68	0.15963	1	ATP6AP1	nsp6	0.796886
Glycolysis _ Gluconeogenesis	1_68	0.15963	1	GAPDH	ORF14	0.796886
Amphetamine addiction	1_68	0.15963	1	CALM1	ORF6	0.796886
Staphylococcus aureus infection	1_68	0.15963	1	DEFA5	S	0.796886
Amphetamine addiction	1_68	0.15963	1	PPP1CC	S	0.796886
Epithelial cell signaling in Helicobacter pylori infection	1_68	0.15963	1	RAC1	S	0.796886
Fc epsilon RI signaling pathway	1_68	0.15963	1	RAC1	S	0.796886
Glycolysis _ Gluconeogenesis	1_68	0.15963	1	LDHB	S	0.796886
Renal cell carcinoma	1_69	0.16178	0.638824	PTPN11	ORF3a	0.791075
Renin secretion	1_69	0.16178	0.64712	CALM2	ORF1a	0.791075
Adipocytokine signaling pathway	1_69	0.16178	0.692059	ACSL3	nsp7	0.791075
Renal cell carcinoma	1_69	0.16178	0.790925	MAPK3	nsp9	0.791075
Renal cell carcinoma	1_69	0.16178	0.859108	PTPN11	NS7b	0.791075
Adipocytokine signaling pathway	1_69	0.16178	0.859108	AKT1	nsp14	0.791075
Adipocytokine signaling pathway	1_69	0.16178	0.87418	PTPN11	NS7b	0.791075
Renin secretion	1_69	0.16178	0.940156	CALM3	ORF9b	0.791075
Renin secretion	1_69	0.16178	0.958236	GNAS	nsp12	0.791075
Renal cell carcinoma	1_69	0.16178	0.977025	PAK1	nsp12	0.791075
Renin secretion	1_69	0.16178	1	GNAQ	ORF10	0.791075
Renin secretion	1_69	0.16178	1	CALM1	ORF6	0.791075
Renal cell carcinoma	1_69	0.16178	1	RAC1	S	0.791075
Prolactin signaling pathway	1_70	0.163925	0.6391	SHC1	ORF3a	0.785355
Prolactin signaling pathway	1_70	0.163925	0.682282	ESR1	nsp5	0.785355
RIG-I-like receptor signaling pathway	1_70	0.163925	0.788889	MAP3K1	nsp9	0.785355
RIG-I-like receptor signaling pathway	1_70	0.163925	0.934979	IRF3	ORF9b	0.785355
RIG-I-like receptor signaling pathway	1_70	0.163925	0.952621	RIPK1	nsp12	0.785355
RIG-I-like receptor signaling pathway	1_70	0.163925	1	NLRX1	M	0.785355
RIG-I-like receptor signaling pathway	1_70	0.163925	1	PIN1	N	0.785355
RIG-I-like receptor signaling pathway	1_70	0.163925	1	NLRX1	ORF14	0.785355
Prolactin signaling pathway	1_70	0.163925	1	TNFSF11	S	0.785355
B cell receptor signaling pathway	1_71	0.166064	0.78689	MAPK3	nsp9	0.779723
B cell receptor signaling pathway	1_71	0.166064	0.866913	AKT1	nsp14	0.779723
B cell receptor signaling pathway	1_71	0.166064	1	RAC1	S	0.779723
Bile secretion	1_72	0.168199	0.63177	ATP1A1	ORF3a	0.774178
Arrhythmogenic right ventricular cardiomyopathy (ARVC)	1_72	0.168199	0.63957	ATP2A2	ORF3a	0.774178
Adherens junction	1_72	0.168199	0.647564	TGFBR1	ORF3a	0.774178
Bile secretion	1_72	0.168199	0.647564	ATP1A1	ORF8	0.774178
Adherens junction	1_72	0.168199	0.655761	TGFBR2	ORF8	0.774178
p53 signaling pathway	1_72	0.168199	0.664169	PTEN	ORF1a	0.774178
Adherens junction	1_72	0.168199	0.690735	CDC42	nsp5	0.774178
Arrhythmogenic right ventricular cardiomyopathy (ARVC)	1_72	0.168199	0.70007	ATP2A2	nsp7	0.774178
Adherens junction	1_72	0.168199	0.70966	RHOA	nsp7	0.774178
Bile secretion	1_72	0.168199	0.773211	ATP1A1	nsp2	0.774178
Arrhythmogenic right ventricular cardiomyopathy (ARVC)	1_72	0.168199	0.784927	ATP2A2	nsp2	0.774178
Melanoma	1_72	0.168199	0.784927	MAPK3	nsp9	0.774178
p53 signaling pathway	1_72	0.168199	0.849265	FAS	NS7b	0.774178
Melanoma	1_72	0.168199	0.849265	AKT1	nsp14	0.774178
Bile secretion	1_72	0.168199	0.863419	ATP1A1	NS7b	0.774178
Bile secretion	1_72	0.168199	0.863419	ATP1A1	nsp14	0.774178
Adherens junction	1_72	0.168199	0.878053	ERBB2	NS7b	0.774178
Bile secretion	1_72	0.168199	0.925092	ATP1A1	nsp8	0.774178
Arrhythmogenic right ventricular cardiomyopathy (ARVC)	1_72	0.168199	0.941912	ATP2A2	nsp8	0.774178
Bile secretion	1_72	0.168199	0.959355	GNAS	nsp12	0.774178
p53 signaling pathway	1_72	0.168199	0.996253	TP53	N	0.774178
Bile secretion	1_72	0.168199	1	ATP1A1	E	0.774178
Bile secretion	1_72	0.168199	1	ATP1A1	M	0.774178
Melanoma	1_72	0.168199	1	TP53	N	0.774178
Bile secretion	1_72	0.168199	1	ATP1A1	nsp10	0.774178
Bile secretion	1_72	0.168199	1	ATP1A1	nsp16	0.774178
Adherens junction	1_72	0.168199	1	CSNK2A1	nsp3	0.774178
Arrhythmogenic right ventricular cardiomyopathy (ARVC)	1_72	0.168199	1	ATP2A2	nsp3	0.774178
Melanoma	1_72	0.168199	1	PTEN	nsp3	0.774178
Bile secretion	1_72	0.168199	1	ATP1A1	nsp3	0.774178
p53 signaling pathway	1_72	0.168199	1	PTEN	nsp3	0.774178
Arrhythmogenic right ventricular cardiomyopathy (ARVC)	1_72	0.168199	1	ATP2A2	nsp4	0.774178
Bile secretion	1_72	0.168199	1	ATP1A1	nsp4	0.774178
Bile secretion	1_72	0.168199	1	HMGCR	nsp6	0.774178
Arrhythmogenic right ventricular cardiomyopathy (ARVC)	1_72	0.168199	1	ATP2A2	ORF10	0.774178
Bile secretion	1_72	0.168199	1	ATP1A1	ORF10	0.774178
Bile secretion	1_72	0.168199	1	ATP1A1	ORF14	0.774178
p53 signaling pathway	1_72	0.168199	1	CDK1	ORF14	0.774178
Bile secretion	1_72	0.168199	1	ATP1A1	ORF6	0.774178
Bile secretion	1_72	0.168199	1	ATP1A1	ORF7a	0.774178
Bacterial invasion of epithelial cells	1_74	0.172451	0.632319	SHC1	ORF3a	0.763335
Thyroid hormone synthesis	1_74	0.172451	0.639938	ATP1A1	ORF3a	0.763335
Bacterial invasion of epithelial cells	1_74	0.172451	0.647742	ITGB1	ORF8	0.763335
Thyroid hormone synthesis	1_74	0.172451	0.655739	ATP1A1	ORF8	0.763335
PPAR signaling pathway	1_74	0.172451	0.663935	UBC	ORF1a	0.763335
Inositol phosphate metabolism	1_74	0.172451	0.67234	PTEN	ORF1a	0.763335
Inositol phosphate metabolism	1_74	0.172451	0.680959	PTEN	nsp5	0.763335
Bacterial invasion of epithelial cells	1_74	0.172451	0.689803	CDC42	nsp5	0.763335
PPAR signaling pathway	1_74	0.172451	0.689803	ACSL3	nsp7	0.763335
Thyroid hormone synthesis	1_74	0.172451	0.698879	GPX1	nsp5	0.763335
Bacterial invasion of epithelial cells	1_74	0.172451	0.698879	RHOA	nsp7	0.763335
Thyroid hormone synthesis	1_74	0.172451	0.708198	ATP1A1	nsp7	0.763335
Thyroid hormone synthesis	1_74	0.172451	0.7811	ATP1A1	nsp2	0.763335
Leishmaniasis	1_74	0.172451	0.7811	MAPK3	nsp9	0.763335
Bacterial invasion of epithelial cells	1_74	0.172451	0.792759	FN1	nsp9	0.763335
PPAR signaling pathway	1_74	0.172451	0.843092	UBC	nsp14	0.763335
Thyroid hormone synthesis	1_74	0.172451	0.856691	ATP1A1	NS7b	0.763335
Thyroid hormone synthesis	1_74	0.172451	0.856691	ATP1A1	nsp14	0.763335
Thyroid hormone synthesis	1_74	0.172451	0.931839	ATP1A1	nsp8	0.763335
Thyroid hormone synthesis	1_74	0.172451	0.965724	GNAS	nsp12	0.763335
Bacterial invasion of epithelial cells	1_74	0.172451	0.965724	ARPC4	ORF9b	0.763335
Thyroid hormone synthesis	1_74	0.172451	1	ATP1A1	E	0.763335
Thyroid hormone synthesis	1_74	0.172451	1	ATP1A1	M	0.763335
PPAR signaling pathway	1_74	0.172451	1	UBC	N	0.763335
Thyroid hormone synthesis	1_74	0.172451	1	ATP1A1	nsp10	0.763335
PPAR signaling pathway	1_74	0.172451	1	UBC	nsp10	0.763335
Thyroid hormone synthesis	1_74	0.172451	1	ATP1A1	nsp16	0.763335
Inositol phosphate metabolism	1_74	0.172451	1	PTEN	nsp3	0.763335
Thyroid hormone synthesis	1_74	0.172451	1	ATP1A1	nsp3	0.763335
PPAR signaling pathway	1_74	0.172451	1	UBC	nsp3	0.763335
Leishmaniasis	1_74	0.172451	1	HLA-DMB	nsp6	0.763335
Thyroid hormone synthesis	1_74	0.172451	1	ATP1A1	ORF14	0.763335
Thyroid hormone synthesis	1_74	0.172451	1	ATP1A1	ORF6	0.763335
PPAR signaling pathway	1_74	0.172451	1	UBC	ORF6	0.763335
Thyroid hormone synthesis	1_74	0.172451	1	ATP1A1	ORF7a	0.763335
PPAR signaling pathway	1_74	0.172451	1	UBC	S	0.763335
Cytokine-cytokine receptor interaction	2_294	0.172463	0.843154	ACVR1;FAS	NS7b	0.763303
MAPK signaling pathway	2_295	0.173372	0.628218	TGFBR1;TNFRSF1A	ORF3a	0.761021
MAPK signaling pathway	2_295	0.173372	0.675931	CDC42;HSPB1	nsp5	0.761021
MAPK signaling pathway	2_295	0.173372	0.773892	MAP3K1;MAPK3	nsp9	0.761021
MAPK signaling pathway	2_295	0.173372	0.834353	ERBB2;FAS	NS7b	0.761021
MAPK signaling pathway	2_295	0.173372	0.847596	PPM1B;PRKACA	nsp13	0.761021
MAPK signaling pathway	2_295	0.173372	1	JUND;FLNC	nsp16	0.761021
MAPK signaling pathway	2_295	0.173372	1	HSPA8;RAC1	S	0.761021
Pancreatic cancer	1_75	0.174569	0.618014	TGFBR1	ORF3a	0.758033
Glioma	1_75	0.174569	0.6252	SHC1	ORF3a	0.758033
Gastric acid secretion	1_75	0.174569	0.647797	ATP1A1	ORF8	0.758033
Gastric acid secretion	1_75	0.174569	0.67209	MYLK	nsp5	0.758033
Pancreatic cancer	1_75	0.174569	0.680597	RALA	nsp7	0.758033
Gastric acid secretion	1_75	0.174569	0.689323	ATP1A1	nsp7	0.758033
Pancreatic cancer	1_75	0.174569	0.768103	TP53	nsp2	0.758033
Glioma	1_75	0.174569	0.768103	MAPK3	nsp9	0.758033
Gastric acid secretion	1_75	0.174569	0.779235	ATP1A1	nsp2	0.758033
Pancreatic cancer	1_75	0.174569	0.814654	ERBB2	NS7b	0.758033
Pancreatic cancer	1_75	0.174569	0.814654	AKT1	nsp14	0.758033
Gastric acid secretion	1_75	0.174569	0.827188	ATP1A1	NS7b	0.758033
Glioma	1_75	0.174569	0.827188	AKT1	nsp14	0.758033
Gastric acid secretion	1_75	0.174569	0.840112	ATP1A1	nsp14	0.758033
Gastric acid secretion	1_75	0.174569	0.927021	ATP1A1	nsp8	0.758033
Glioma	1_75	0.174569	0.943284	CALM3	ORF9b	0.758033
Gastric acid secretion	1_75	0.174569	0.960128	GNAS	nsp12	0.758033
Gastric acid secretion	1_75	0.174569	0.960128	CALM3	ORF9b	0.758033
Glioma	1_75	0.174569	0.977585	TP53	N	0.758033
Pancreatic cancer	1_75	0.174569	0.995689	TP53	N	0.758033
Gastric acid secretion	1_75	0.174569	1	ATP1A1	E	0.758033
Gastric acid secretion	1_75	0.174569	1	ATP1A1	M	0.758033
Pancreatic cancer	1_75	0.174569	1	RPS6KB1	nsp1	0.758033
Gastric acid secretion	1_75	0.174569	1	ATP1A1	nsp10	0.758033
Gastric acid secretion	1_75	0.174569	1	ATP1A1	nsp16	0.758033
Gastric acid secretion	1_75	0.174569	1	ATP1A1	nsp3	0.758033
Glioma	1_75	0.174569	1	PTEN	nsp3	0.758033
Gastric acid secretion	1_75	0.174569	1	ATP1A1	nsp4	0.758033
Gastric acid secretion	1_75	0.174569	1	ATP1A1	ORF14	0.758033
Glioma	1_75	0.174569	1	CALM1	ORF6	0.758033
Pancreatic cancer	1_75	0.174569	1	ERBB2	ORF6	0.758033
Gastric acid secretion	1_75	0.174569	1	ATP1A1	ORF7a	0.758033
Pancreatic cancer	1_75	0.174569	1	RAC1	S	0.758033
Pertussis	1_76	0.176682	0.671826	CALM2	ORF1a	0.752809
Pertussis	1_76	0.176682	0.680224	RHOA	nsp7	0.752809
Pertussis	1_76	0.176682	0.76645	MAPK3	nsp9	0.752809
Chronic myeloid leukemia	1_76	0.176682	0.812208	PTPN11	NS7b	0.752809
Chronic myeloid leukemia	1_76	0.176682	0.971749	TP53	N	0.752809
Pertussis	1_76	0.176682	1	C5	M	0.752809
Pertussis	1_76	0.176682	1	CALM1	ORF6	0.752809
MicroRNAs in cancer	2_299	0.177014	0.649053	TGFB2;PLAU	ORF8	0.751991
MicroRNAs in cancer	2_299	0.177014	0.801771	NOTCH3;ERBB2	NS7b	0.751991
MicroRNAs in cancer	2_299	0.177014	0.991281	APC;ERBB2	ORF6	0.751991
MicroRNAs in cancer	2_299	0.177014	1	ATM;BRCA1	nsp1	0.751991
Antigen processing and presentation	1_77	0.178789	0.647847	PDIA3	ORF8	0.747659
Antigen processing and presentation	1_77	0.178789	0.775592	HSPA4	nsp2	0.747659
Antigen processing and presentation	1_77	0.178789	0.933339	HLA-A	nsp8	0.747659
Antigen processing and presentation	1_77	0.178789	0.966088	HSPA1A	N	0.747659
Antigen processing and presentation	1_77	0.178789	1	HSPA4	M	0.747659
Antigen processing and presentation	1_77	0.178789	1	HLA-DMB	nsp6	0.747659
Antigen processing and presentation	1_77	0.178789	1	HSPA4	ORF7a	0.747659
Antigen processing and presentation	1_77	0.178789	1	HSPA8	S	0.747659
Synaptic vesicle cycle	1_78	0.180891	0.679445	AP2A1	ORF1a	0.742583
Cardiac muscle contraction	1_78	0.180891	0.807456	ATP1A1	NS7b	0.742583
Cardiac muscle contraction	1_78	0.180891	0.83156	ATP1A1	nsp14	0.742583
Cardiac muscle contraction	1_78	0.180891	0.977447	TPM3	nsp12	0.742583
Synaptic vesicle cycle	1_78	0.180891	1	AP2M1	nsp16	0.742583
Complement and coagulation cascades	1_79	0.182988	1	C5	M	0.737577
RNA degradation	1_79	0.182988	1	EDC4	ORF6	0.737577
ECM-receptor interaction	1_82	0.189247	0.809558	FN1	nsp9	0.72297
Peroxisome	1_83	0.191323	0.841822	PEX10	NS7b	0.718232
Taste transduction	1_83	0.191323	0.920743	PRKACA	nsp13	0.718232
Peroxisome	1_83	0.191323	1	PEX6	M	0.718232
Peroxisome	1_83	0.191323	1	PEX2	nsp6	0.718232
Hypertrophic cardiomyopathy (HCM)	1_85	0.195459	0.676422	ATP2A2	ORF3a	0.708943
ErbB signaling pathway	1_85	0.195459	0.684108	SHC1	ORF3a	0.708943
Hypertrophic cardiomyopathy (HCM)	1_85	0.195459	0.743229	ATP2A2	nsp7	0.708943
ErbB signaling pathway	1_85	0.195459	0.824678	MAPK3	nsp9	0.708943
Hypertrophic cardiomyopathy (HCM)	1_85	0.195459	0.836132	ATP2A2	nsp2	0.708943
ErbB signaling pathway	1_85	0.195459	0.847909	ERBB2	NS7b	0.708943
ErbB signaling pathway	1_85	0.195459	1	RPS6KB1	nsp1	0.708943
Hypertrophic cardiomyopathy (HCM)	1_85	0.195459	1	TPM4	nsp10	0.708943
ErbB signaling pathway	1_85	0.195459	1	PAK1	nsp12	0.708943
Hypertrophic cardiomyopathy (HCM)	1_85	0.195459	1	TPM3	nsp12	0.708943
Hypertrophic cardiomyopathy (HCM)	1_85	0.195459	1	TPM4	nsp16	0.708943
Hypertrophic cardiomyopathy (HCM)	1_85	0.195459	1	ATP2A2	nsp3	0.708943
Hypertrophic cardiomyopathy (HCM)	1_85	0.195459	1	ATP2A2	nsp4	0.708943
Hypertrophic cardiomyopathy (HCM)	1_85	0.195459	1	ATP2A2	nsp8	0.708943
Hypertrophic cardiomyopathy (HCM)	1_85	0.195459	1	ATP2A2	ORF10	0.708943
ErbB signaling pathway	1_85	0.195459	1	ERBB2	ORF6	0.708943
Hypertrophic cardiomyopathy (HCM)	1_85	0.195459	1	ATP2A2	ORF6	0.708943
Salmonella infection	1_86	0.19752	0.668529	RAB7A	ORF3a	0.704389
Colorectal cancer	1_86	0.19752	0.675957	TGFBR1	ORF3a	0.704389
Insulin secretion	1_86	0.19752	0.707396	ATP1A1	ORF8	0.704389
Salmonella infection	1_86	0.19752	0.732965	RAB7A	nsp7	0.704389
Insulin secretion	1_86	0.19752	0.732965	CAMK2D	ORF1a	0.704389
Salmonella infection	1_86	0.19752	0.741904	CDC42	nsp5	0.704389
Insulin secretion	1_86	0.19752	0.741904	ATP1A1	nsp7	0.704389
Insulin secretion	1_86	0.19752	0.751063	GLP1R	nsp5	0.704389
Salmonella infection	1_86	0.19752	0.822109	MAPK3	nsp9	0.704389
Insulin secretion	1_86	0.19752	0.833371	ATP1A1	nsp2	0.704389
Salmonella infection	1_86	0.19752	0.844946	RAB7A	NS7b	0.704389
Insulin secretion	1_86	0.19752	0.881683	ATP1A1	nsp14	0.704389
Colorectal cancer	1_86	0.19752	0.894648	AKT1	nsp14	0.704389
Insulin secretion	1_86	0.19752	0.997313	ATP1A1	nsp8	0.704389
Insulin secretion	1_86	0.19752	1	ATP1A1	E	0.704389
Insulin secretion	1_86	0.19752	1	ATP1A1	M	0.704389
Colorectal cancer	1_86	0.19752	1	TP53	N	0.704389
Colorectal cancer	1_86	0.19752	1	RPS6KB1	nsp1	0.704389
Insulin secretion	1_86	0.19752	1	ATP1A1	nsp10	0.704389
Salmonella infection	1_86	0.19752	1	FLNC	nsp10	0.704389
Insulin secretion	1_86	0.19752	1	GNAS	nsp12	0.704389
Insulin secretion	1_86	0.19752	1	ATP1A1	nsp16	0.704389
Insulin secretion	1_86	0.19752	1	ATP1A1	nsp3	0.704389
Insulin secretion	1_86	0.19752	1	ATP1A1	nsp4	0.704389
Insulin secretion	1_86	0.19752	1	ATP1A1	ORF14	0.704389
Colorectal cancer	1_86	0.19752	1	APC	ORF6	0.704389
Insulin secretion	1_86	0.19752	1	ATP1A1	ORF6	0.704389
Insulin secretion	1_86	0.19752	1	ATP1A1	ORF7a	0.704389
Colorectal cancer	1_86	0.19752	1	RAC1	S	0.704389
Gap junction	1_88	0.201625	0.739292	EGFR	ORF1a	0.695456
Gap junction	1_88	0.201625	0.828006	MAPK3	nsp9	0.695456
Gap junction	1_88	0.201625	1	CDK1	nsp1	0.695456
Gap junction	1_88	0.201625	1	GNAS	nsp12	0.695456
Gap junction	1_88	0.201625	1	GNAQ	ORF10	0.695456
Gap junction	1_88	0.201625	1	CDK1	ORF14	0.695456
GABAergic synapse	1_89	0.20367	0.681851	GABARAPL2	ORF3a	0.691073
GABAergic synapse	1_89	0.20367	0.965082	PRKACA	nsp13	0.691073
Human papillomavirus infection	2_330	0.205624	0.727956	ITGB1;ITGA3	ORF8	0.686926
Human papillomavirus infection	2_330	0.205624	0.904745	TERT;AKT1	nsp14	0.686926
Human papillomavirus infection	2_330	0.205624	1	EIF2AK2;TP53	N	0.686926
Human papillomavirus infection	2_330	0.205624	1	SLC9A3R1;IRF3	ORF9b	0.686926
Protein digestion and absorption	1_90	0.20571	0.681275	ATP1A1	ORF3a	0.686746
Salivary secretion	1_90	0.20571	0.711894	ATP1A1	ORF8	0.686746
Protein digestion and absorption	1_90	0.20571	0.719983	ATP1A1	ORF8	0.686746
Salivary secretion	1_90	0.20571	0.736727	ATP1A1	nsp7	0.686746
Protein digestion and absorption	1_90	0.20571	0.745395	ATP1A1	nsp7	0.686746
Salivary secretion	1_90	0.20571	0.745395	CALM2	ORF1a	0.686746
TGF-beta signaling pathway	1_90	0.20571	0.754268	RHOA	nsp7	0.686746
TGF-beta signaling pathway	1_90	0.20571	0.763356	PPP2CB	nsp5	0.686746
Protein digestion and absorption	1_90	0.20571	0.833665	ELN	nsp9	0.686746
Salivary secretion	1_90	0.20571	0.84478	ATP1A1	NS7b	0.686746
Salivary secretion	1_90	0.20571	0.84478	ATP1A1	nsp2	0.686746
Protein digestion and absorption	1_90	0.20571	0.856196	ATP1A1	NS7b	0.686746
Protein digestion and absorption	1_90	0.20571	0.856196	ATP1A1	nsp2	0.686746
TGF-beta signaling pathway	1_90	0.20571	0.867925	ACVR1	NS7b	0.686746
Salivary secretion	1_90	0.20571	0.87998	ATP1A1	nsp14	0.686746
Protein digestion and absorption	1_90	0.20571	0.892374	ATP1A1	nsp14	0.686746
Protein digestion and absorption	1_90	0.20571	1	ATP1A1	E	0.686746
Salivary secretion	1_90	0.20571	1	ATP1A1	E	0.686746
Protein digestion and absorption	1_90	0.20571	1	ATP1A1	M	0.686746
Salivary secretion	1_90	0.20571	1	ATP1A1	M	0.686746
Protein digestion and absorption	1_90	0.20571	1	ATP1A1	nsp10	0.686746
Salivary secretion	1_90	0.20571	1	ATP1A1	nsp10	0.686746
Salivary secretion	1_90	0.20571	1	GNAS	nsp12	0.686746
Protein digestion and absorption	1_90	0.20571	1	ATP1A1	nsp16	0.686746
Protein digestion and absorption	1_90	0.20571	1	ATP1A1	nsp3	0.686746
Salivary secretion	1_90	0.20571	1	ATP1A1	nsp3	0.686746
TGF-beta signaling pathway	1_90	0.20571	1	BMPR1B	nsp4	0.686746
Protein digestion and absorption	1_90	0.20571	1	ATP1A1	nsp4	0.686746
Salivary secretion	1_90	0.20571	1	ATP1A1	nsp4	0.686746
Protein digestion and absorption	1_90	0.20571	1	ATP1A1	nsp8	0.686746
Salivary secretion	1_90	0.20571	1	ATP1A1	nsp8	0.686746
TGF-beta signaling pathway	1_90	0.20571	1	RBX1	ORF10	0.686746
Protein digestion and absorption	1_90	0.20571	1	ATP1A1	ORF10	0.686746
TGF-beta signaling pathway	1_90	0.20571	1	PPP2R1A	ORF14	0.686746
Protein digestion and absorption	1_90	0.20571	1	ATP1A1	ORF14	0.686746
Salivary secretion	1_90	0.20571	1	ATP1A1	ORF14	0.686746
Protein digestion and absorption	1_90	0.20571	1	ATP1A1	ORF6	0.686746
TGF-beta signaling pathway	1_90	0.20571	1	PPP2R1A	ORF7a	0.686746
Protein digestion and absorption	1_90	0.20571	1	ATP1A1	ORF7a	0.686746
Salivary secretion	1_90	0.20571	1	ATP1A1	ORF7a	0.686746
Salivary secretion	1_90	0.20571	1	CALM3	ORF9b	0.686746
Protein digestion and absorption	1_90	0.20571	1	ACE2	S	0.686746
Dilated cardiomyopathy (DCM)	1_91	0.207744	0.680693	ATP2A2	ORF3a	0.682471
Dilated cardiomyopathy (DCM)	1_91	0.207744	0.735462	ATP2A2	nsp7	0.682471
Fc gamma R-mediated phagocytosis	1_91	0.207744	0.761728	CDC42	nsp5	0.682471
Dilated cardiomyopathy (DCM)	1_91	0.207744	0.830976	ATP2A2	nsp2	0.682471
Fc gamma R-mediated phagocytosis	1_91	0.207744	0.830976	MAPK3	nsp9	0.682471
mRNA surveillance pathway	1_91	0.207744	0.84191	PPP1CA	nsp2	0.682471
mRNA surveillance pathway	1_91	0.207744	0.969473	PPP1CB	nsp13	0.682471
Morphine addiction	1_91	0.207744	0.984387	GNAS	nsp12	0.682471
Dilated cardiomyopathy (DCM)	1_91	0.207744	0.984387	ATP2A2	nsp8	0.682471
Fc gamma R-mediated phagocytosis	1_91	0.207744	0.999769	PAK1	nsp12	0.682471
mRNA surveillance pathway	1_91	0.207744	0.999769	PPP1CB	nsp8	0.682471
mRNA surveillance pathway	1_91	0.207744	1	NCBP2	E	0.682471
Fc gamma R-mediated phagocytosis	1_91	0.207744	1	ARF6	E	0.682471
Rheumatoid arthritis	1_91	0.207744	1	TEK	N	0.682471
Fc gamma R-mediated phagocytosis	1_91	0.207744	1	RPS6KB1	nsp1	0.682471
mRNA surveillance pathway	1_91	0.207744	1	PPP1CB	nsp10	0.682471
Dilated cardiomyopathy (DCM)	1_91	0.207744	1	TPM4	nsp10	0.682471
mRNA surveillance pathway	1_91	0.207744	1	PPP1CC	nsp12	0.682471
Fc gamma R-mediated phagocytosis	1_91	0.207744	1	ARF6	nsp15	0.682471
mRNA surveillance pathway	1_91	0.207744	1	PPP1CB	nsp16	0.682471
Dilated cardiomyopathy (DCM)	1_91	0.207744	1	TPM4	nsp16	0.682471
Dilated cardiomyopathy (DCM)	1_91	0.207744	1	ATP2A2	nsp3	0.682471
Dilated cardiomyopathy (DCM)	1_91	0.207744	1	ATP2A2	nsp4	0.682471
Dilated cardiomyopathy (DCM)	1_91	0.207744	1	ATP2A2	ORF10	0.682471
mRNA surveillance pathway	1_91	0.207744	1	PPP2R1A	ORF14	0.682471
mRNA surveillance pathway	1_91	0.207744	1	NXF1	ORF6	0.682471
Dilated cardiomyopathy (DCM)	1_91	0.207744	1	ATP2A2	ORF6	0.682471
mRNA surveillance pathway	1_91	0.207744	1	PPP2R1A	ORF7a	0.682471
mRNA surveillance pathway	1_91	0.207744	1	PPP1CB	ORF9b	0.682471
Fc gamma R-mediated phagocytosis	1_91	0.207744	1	ARPC4	ORF9b	0.682471
mRNA surveillance pathway	1_91	0.207744	1	PPP1CC	S	0.682471
Rheumatoid arthritis	1_91	0.207744	1	TNFSF11	S	0.682471
Th1 and Th2 cell differentiation	1_92	0.209774	0.680108	NOTCH3	ORF3a	0.678249
Th1 and Th2 cell differentiation	1_92	0.209774	0.850135	NOTCH3	NS7b	0.678249
Th1 and Th2 cell differentiation	1_92	0.209774	1	HLA-DMB	nsp6	0.678249
Small cell lung cancer	1_93	0.211798	0.749814	PTEN	ORF1a	0.674078
IL-17 signaling pathway	1_93	0.211798	0.758532	MAPK6	nsp5	0.674078
IL-17 signaling pathway	1_93	0.211798	0.758532	JUND	ORF1a	0.674078
GnRH signaling pathway	1_93	0.211798	0.767456	CDC42	nsp5	0.674078
Small cell lung cancer	1_93	0.211798	0.825744	FN1	nsp9	0.674078
Small cell lung cancer	1_93	0.211798	0.836331	TP53	nsp2	0.674078
IL-17 signaling pathway	1_93	0.211798	0.836331	MAPK3	nsp9	0.674078
Small cell lung cancer	1_93	0.211798	0.893613	AKT1	nsp14	0.674078
IL-17 signaling pathway	1_93	0.211798	0.973639	TBK1	nsp13	0.674078
GnRH signaling pathway	1_93	0.211798	0.988391	GNAS	nsp12	0.674078
IL-17 signaling pathway	1_93	0.211798	1	JUND	E	0.674078
Small cell lung cancer	1_93	0.211798	1	TP53	N	0.674078
Small cell lung cancer	1_93	0.211798	1	CDK2	nsp1	0.674078
Small cell lung cancer	1_93	0.211798	1	PTEN	nsp3	0.674078
GnRH signaling pathway	1_93	0.211798	1	GNAQ	ORF10	0.674078
GnRH signaling pathway	1_93	0.211798	1	CALM1	ORF6	0.674078
GnRH signaling pathway	1_93	0.211798	1	CALM3	ORF9b	0.674078
IL-17 signaling pathway	1_93	0.211798	1	HSP90AA1	ORF9b	0.674078
Neuroactive ligand-receptor interaction	2_338	0.213096	0.729262	C5;NTS	ORF8	0.671424
NF-kappa B signaling pathway	1_95	0.215832	0.692459	TNFRSF1A	ORF3a	0.665885
NF-kappa B signaling pathway	1_95	0.215832	0.730507	PLAU	ORF8	0.665885
NF-kappa B signaling pathway	1_95	0.215832	0.764093	BCL2L1	nsp5	0.665885
NF-kappa B signaling pathway	1_95	0.215832	0.97759	ERC1	nsp13	0.665885
NF-kappa B signaling pathway	1_95	0.215832	0.992181	RIPK1	nsp12	0.665885
NF-kappa B signaling pathway	1_95	0.215832	1	ATM	E	0.665885
NF-kappa B signaling pathway	1_95	0.215832	1	CSNK2A1	nsp3	0.665885
NF-kappa B signaling pathway	1_95	0.215832	1	PARP1	ORF14	0.665885
NF-kappa B signaling pathway	1_95	0.215832	1	CSNK2A1	ORF6	0.665885
NF-kappa B signaling pathway	1_95	0.215832	1	ATM	ORF7a	0.665885
Amoebiasis	1_96	0.217841	0.762442	HSPB1	nsp5	0.661861
Amoebiasis	1_96	0.217841	0.838687	FN1	nsp9	0.661861
Amoebiasis	1_96	0.217841	0.98669	GNAS	nsp12	0.661861
Amoebiasis	1_96	0.217841	1	MUC2	nsp16	0.661861
Amoebiasis	1_96	0.217841	1	GNAQ	ORF10	0.661861
Amoebiasis	1_96	0.217841	1	HSPB1	ORF9b	0.661861
Hematopoietic cell lineage	1_97	0.219845	0.736002	ITGA3	ORF8	0.657884
Prostate cancer	1_97	0.219845	0.825759	MAPK3	nsp9	0.657884
Circadian entrainment	1_97	0.219845	0.835953	MAPK3	nsp9	0.657884
Hematopoietic cell lineage	1_97	0.219845	0.857116	IL7R	nsp2	0.657884
Prostate cancer	1_97	0.219845	0.868105	ERBB2	NS7b	0.657884
Glycerophospholipid metabolism	1_97	0.219845	0.879379	PISD	NS7b	0.657884
Prostate cancer	1_97	0.219845	0.91503	AKT1	nsp14	0.657884
Circadian entrainment	1_97	0.219845	0.981336	GNAS	nsp12	0.657884
Prostate cancer	1_97	0.219845	1	TP53	N	0.657884
Hematopoietic cell lineage	1_97	0.219845	1	IL7R	N	0.657884
Prostate cancer	1_97	0.219845	1	CDK2	nsp1	0.657884
Prostate cancer	1_97	0.219845	1	PTEN	nsp3	0.657884
Hematopoietic cell lineage	1_97	0.219845	1	HLA-DMB	nsp6	0.657884
Circadian entrainment	1_97	0.219845	1	GNAQ	ORF10	0.657884
Circadian entrainment	1_97	0.219845	1	CALM1	ORF6	0.657884
Prostate cancer	1_97	0.219845	1	ERBB2	ORF6	0.657884
Circadian entrainment	1_97	0.219845	1	CALM3	ORF9b	0.657884
Prostate cancer	1_97	0.219845	1	HSP90AA1	ORF9b	0.657884
Aldosterone synthesis and secretion	1_98	0.221844	0.704412	ATP1A1	ORF3a	0.653953
Aldosterone synthesis and secretion	1_98	0.221844	0.734709	ATP1A1	ORF8	0.653953
Aldosterone synthesis and secretion	1_98	0.221844	0.854099	ATP1A1	nsp2	0.653953
Pancreatic secretion	1_98	0.221844	0.86491	ATP1A1	NS7b	0.653953
Pancreatic secretion	1_98	0.221844	0.899052	ATP1A1	nsp14	0.653953
Aldosterone synthesis and secretion	1_98	0.221844	0.911039	ATP1A1	nsp14	0.653953
Pancreatic secretion	1_98	0.221844	0.962365	GNAS	nsp12	0.653953
Aldosterone synthesis and secretion	1_98	0.221844	0.976113	GNAS	nsp12	0.653953
Pancreatic secretion	1_98	0.221844	0.99026	GNAS	nsp13	0.653953
Aldosterone synthesis and secretion	1_98	0.221844	1	ATP1A1	E	0.653953
Aldosterone synthesis and secretion	1_98	0.221844	1	ATP1A1	M	0.653953
Aldosterone synthesis and secretion	1_98	0.221844	1	ATP1A1	nsp10	0.653953
Pancreatic secretion	1_98	0.221844	1	ATP1A1	nsp10	0.653953
Aldosterone synthesis and secretion	1_98	0.221844	1	ATP1A1	nsp16	0.653953
Pancreatic secretion	1_98	0.221844	1	ATP1A1	nsp16	0.653953
Aldosterone synthesis and secretion	1_98	0.221844	1	ATP1A1	nsp3	0.653953
Aldosterone synthesis and secretion	1_98	0.221844	1	ATP1A1	nsp4	0.653953
Aldosterone synthesis and secretion	1_98	0.221844	1	ATP1A1	nsp8	0.653953
Aldosterone synthesis and secretion	1_98	0.221844	1	ATP1A1	ORF14	0.653953
Aldosterone synthesis and secretion	1_98	0.221844	1	ATP1A1	ORF7a	0.653953
Aldosterone synthesis and secretion	1_98	0.221844	1	CALM3	ORF9b	0.653953
Pancreatic secretion	1_98	0.221844	1	RAC1	S	0.653953
Phosphatidylinositol signaling system	1_99	0.223838	0.77463	PTEN	nsp5	0.650066
Progesterone-mediated oocyte maturation	1_99	0.223838	0.820739	MAPK3	nsp9	0.650066
Choline metabolism in cancer	1_99	0.223838	0.830628	MAPK3	nsp9	0.650066
Progesterone-mediated oocyte maturation	1_99	0.223838	0.883873	AKT1	nsp14	0.650066
Choline metabolism in cancer	1_99	0.223838	0.895352	AKT1	nsp14	0.650066
Progesterone-mediated oocyte maturation	1_99	0.223838	0.984887	PRKACA	nsp13	0.650066
Progesterone-mediated oocyte maturation	1_99	0.223838	0.999161	HSP90AA1	ORF9b	0.650066
Choline metabolism in cancer	1_99	0.223838	1	SLC44A2	E	0.650066
Choline metabolism in cancer	1_99	0.223838	1	RPS6KB1	nsp1	0.650066
Phosphatidylinositol signaling system	1_99	0.223838	1	PTEN	nsp3	0.650066
Progesterone-mediated oocyte maturation	1_99	0.223838	1	CDK1	ORF14	0.650066
Phosphatidylinositol signaling system	1_99	0.223838	1	CALM1	ORF6	0.650066
Phosphatidylinositol signaling system	1_99	0.223838	1	CALM3	ORF9b	0.650066
Choline metabolism in cancer	1_99	0.223838	1	RAC1	S	0.650066
HIF-1 signaling pathway	1_100	0.225827	0.702573	GAPDH	ORF3a	0.646224
AGE-RAGE signaling pathway in diabetic complications	1_100	0.225827	0.709742	TGFBR1	ORF3a	0.646224
HIF-1 signaling pathway	1_100	0.225827	0.739944	SERPINE1	ORF8	0.646224
Inflammatory mediator regulation of TRP channels	1_100	0.225827	0.75603	PPP1CB	nsp5	0.646224
HIF-1 signaling pathway	1_100	0.225827	0.764338	CDKN1A	nsp5	0.646224
AGE-RAGE signaling pathway in diabetic complications	1_100	0.225827	0.77283	CDC42	nsp5	0.646224
AGE-RAGE signaling pathway in diabetic complications	1_100	0.225827	0.790395	CDC42	ORF1a	0.646224
HIF-1 signaling pathway	1_100	0.225827	0.818291	MAPK3	nsp9	0.646224
Inflammatory mediator regulation of TRP channels	1_100	0.225827	0.848228	PPP1CA	nsp2	0.646224
HIF-1 signaling pathway	1_100	0.225827	0.8587	EIF4E2	nsp2	0.646224
HIF-1 signaling pathway	1_100	0.225827	0.869434	ERBB2	NS7b	0.646224
AGE-RAGE signaling pathway in diabetic complications	1_100	0.225827	0.88044	AKT1	nsp14	0.646224
HIF-1 signaling pathway	1_100	0.225827	0.966038	PFKFB3	nsp12	0.646224
Inflammatory mediator regulation of TRP channels	1_100	0.225827	0.993639	CALM1	ORF6	0.646224
HIF-1 signaling pathway	1_100	0.225827	1	RPS6KB1	nsp1	0.646224
Inflammatory mediator regulation of TRP channels	1_100	0.225827	1	PPP1CB	nsp10	0.646224
HIF-1 signaling pathway	1_100	0.225827	1	GAPDH	nsp10	0.646224
Inflammatory mediator regulation of TRP channels	1_100	0.225827	1	PPP1CB	nsp16	0.646224
HIF-1 signaling pathway	1_100	0.225827	1	GAPDH	nsp16	0.646224
Inflammatory mediator regulation of TRP channels	1_100	0.225827	1	PPP1CB	nsp8	0.646224
Inflammatory mediator regulation of TRP channels	1_100	0.225827	1	GNAQ	ORF10	0.646224
HIF-1 signaling pathway	1_100	0.225827	1	GAPDH	ORF14	0.646224
HIF-1 signaling pathway	1_100	0.225827	1	ERBB2	ORF6	0.646224
AGE-RAGE signaling pathway in diabetic complications	1_100	0.225827	1	RAC1	S	0.646224
Inflammatory mediator regulation of TRP channels	1_100	0.225827	1	PPP1CC	S	0.646224
Ribosome biogenesis in eukaryotes	1_101	0.227811	0.694711	XPO1	ORF3a	0.642425
T cell receptor signaling pathway	1_101	0.227811	0.701658	DLG1	ORF3a	0.642425
Ribosome biogenesis in eukaryotes	1_101	0.227811	0.738588	XPO1	ORF8	0.642425
T cell receptor signaling pathway	1_101	0.227811	0.754471	CDC42	nsp5	0.642425
Ribosome biogenesis in eukaryotes	1_101	0.227811	0.78838	XPO1	nsp7	0.642425
T cell receptor signaling pathway	1_101	0.227811	0.797339	RHOA	nsp7	0.642425
Melanogenesis	1_101	0.227811	0.806504	MAPK3	nsp9	0.642425
T cell receptor signaling pathway	1_101	0.227811	0.815882	MAPK3	nsp9	0.642425
Ribosome biogenesis in eukaryotes	1_101	0.227811	0.866245	XPO1	NS7b	0.642425
T cell receptor signaling pathway	1_101	0.227811	0.877073	AKT1	nsp14	0.642425
Melanogenesis	1_101	0.227811	0.948187	GNAS	nsp12	0.642425
T cell receptor signaling pathway	1_101	0.227811	0.961176	PAK1	nsp12	0.642425
Melanogenesis	1_101	0.227811	0.988251	CALM1	ORF6	0.642425
Ribosome biogenesis in eukaryotes	1_101	0.227811	1	XPO1	M	0.642425
Ribosome biogenesis in eukaryotes	1_101	0.227811	1	XPO1	nsp10	0.642425
Ribosome biogenesis in eukaryotes	1_101	0.227811	1	XPO1	nsp16	0.642425
Ribosome biogenesis in eukaryotes	1_101	0.227811	1	CSNK2A1	nsp3	0.642425
Ribosome biogenesis in eukaryotes	1_101	0.227811	1	MPHOSPH10	nsp8	0.642425
Melanogenesis	1_101	0.227811	1	GNAQ	ORF10	0.642425
Ribosome biogenesis in eukaryotes	1_101	0.227811	1	XPO1	ORF10	0.642425
Ribosome biogenesis in eukaryotes	1_101	0.227811	1	XPO1	ORF14	0.642425
Ribosome biogenesis in eukaryotes	1_101	0.227811	1	XPO1	ORF7a	0.642425
Melanogenesis	1_101	0.227811	1	CALM3	ORF9b	0.642425
Ribosome biogenesis in eukaryotes	1_101	0.227811	1	CSNK2A1	S	0.642425
PI3K-Akt signaling pathway	2_354	0.22812	0.731887	ITGB1;ITGA3	ORF8	0.641836
PI3K-Akt signaling pathway	2_354	0.22812	0.780679	GNG5;GNB1	nsp7	0.641836
PI3K-Akt signaling pathway	2_354	0.22812	0.789451	PTEN;EGFR	ORF1a	0.641836
PI3K-Akt signaling pathway	2_354	0.22812	0.798422	FN1;MAPK3	nsp9	0.641836
PI3K-Akt signaling pathway	2_354	0.22812	0.867421	YWHAQ;AKT1	nsp14	0.641836
PI3K-Akt signaling pathway	2_354	0.22812	0.975849	YWHAQ;ERBB2	ORF6	0.641836
PI3K-Akt signaling pathway	2_354	0.22812	1	YWHAQ;PPP2R1A	ORF14	0.641836
Longevity regulating pathway	1_102	0.22979	0.863114	AKT1	nsp14	0.638669
Longevity regulating pathway	1_102	0.22979	0.996836	PRKACA	nsp13	0.638669
Longevity regulating pathway	1_102	0.22979	0.996836	HSPA1A	ORF9b	0.638669
Longevity regulating pathway	1_102	0.22979	1	RPS6KB1	nsp1	0.638669
Longevity regulating pathway	1_102	0.22979	1	HSPA8	S	0.638669
Chagas disease (American trypanosomiasis)	1_103	0.231764	0.759398	PPP2CB	nsp5	0.634954
Glucagon signaling pathway	1_103	0.231764	0.849802	AKT1	nsp14	0.634954
Chagas disease (American trypanosomiasis)	1_103	0.231764	0.860041	AKT1	nsp14	0.634954
Chagas disease (American trypanosomiasis)	1_103	0.231764	0.870529	FAS	NS7b	0.634954
Glucagon signaling pathway	1_103	0.231764	0.939255	GNAS	nsp12	0.634954
Chagas disease (American trypanosomiasis)	1_103	0.231764	0.951779	GNAS	nsp12	0.634954
Glucagon signaling pathway	1_103	0.231764	0.977855	CALM1	ORF6	0.634954
Chagas disease (American trypanosomiasis)	1_103	0.231764	0.991436	GNAS	nsp13	0.634954
Glucagon signaling pathway	1_103	0.231764	0.991436	CALM3	ORF9b	0.634954
Glucagon signaling pathway	1_103	0.231764	1	LDHA	nsp8	0.634954
Chagas disease (American trypanosomiasis)	1_103	0.231764	1	GNAQ	ORF10	0.634954
Glucagon signaling pathway	1_103	0.231764	1	GNAQ	ORF10	0.634954
Chagas disease (American trypanosomiasis)	1_103	0.231764	1	PPP2R1A	ORF14	0.634954
Chagas disease (American trypanosomiasis)	1_103	0.231764	1	PPP2R1A	ORF7a	0.634954
Glucagon signaling pathway	1_103	0.231764	1	LDHB	S	0.634954
C-type lectin receptor signaling pathway	1_104	0.233733	0.705783	PTPN11	ORF3a	0.631279
C-type lectin receptor signaling pathway	1_104	0.233733	0.791098	RHOA	nsp7	0.631279
C-type lectin receptor signaling pathway	1_104	0.233733	0.799888	MAPK3	nsp9	0.631279
Toll-like receptor signaling pathway	1_104	0.233733	0.808875	MAPK3	nsp9	0.631279
C-type lectin receptor signaling pathway	1_104	0.233733	0.837092	AKT1	nsp14	0.631279
Toll-like receptor signaling pathway	1_104	0.233733	0.84694	AKT1	nsp14	0.631279
C-type lectin receptor signaling pathway	1_104	0.233733	0.867348	PTPN11	NS7b	0.631279
C-type lectin receptor signaling pathway	1_104	0.233733	0.867348	MDM2	nsp2	0.631279
C-type lectin receptor signaling pathway	1_104	0.233733	0.922947	PAK1	nsp12	0.631279
Toll-like receptor signaling pathway	1_104	0.233733	0.934934	RIPK1	nsp12	0.631279
C-type lectin receptor signaling pathway	1_104	0.233733	0.972836	CALM1	ORF6	0.631279
C-type lectin receptor signaling pathway	1_104	0.233733	0.972836	CALM3	ORF9b	0.631279
Toll-like receptor signaling pathway	1_104	0.233733	0.986163	TBK1	nsp13	0.631279
Toll-like receptor signaling pathway	1_104	0.233733	0.986163	IRF3	ORF9b	0.631279
Toll-like receptor signaling pathway	1_104	0.233733	1	RAC1	S	0.631279
Parathyroid hormone synthesis, secretion and action	1_106	0.237657	0.770508	CDKN1A	nsp5	0.62405
Parathyroid hormone synthesis, secretion and action	1_106	0.237657	0.795634	RHOA	nsp7	0.62405
Parathyroid hormone synthesis, secretion and action	1_106	0.237657	0.804377	MAPK3	nsp9	0.62405
Parathyroid hormone synthesis, secretion and action	1_106	0.237657	0.926561	GNAS	nsp12	0.62405
Parathyroid hormone synthesis, secretion and action	1_106	0.237657	0.975977	SLC9A3R1	ORF9b	0.62405
Parathyroid hormone synthesis, secretion and action	1_106	0.237657	1	JUND	E	0.62405
Parathyroid hormone synthesis, secretion and action	1_106	0.237657	1	JUND	nsp16	0.62405
Parathyroid hormone synthesis, secretion and action	1_106	0.237657	1	GNAQ	ORF10	0.62405
Parathyroid hormone synthesis, secretion and action	1_106	0.237657	1	TNFSF11	S	0.62405
Th17 cell differentiation	1_107	0.239611	0.716507	TGFBR1	ORF3a	0.620493
Th17 cell differentiation	1_107	0.239611	0.971056	HSP90AA1	ORF9b	0.620493
Th17 cell differentiation	1_107	0.239611	1	HLA-DMB	nsp6	0.620493
Drug metabolism	1_108	0.241561	0.775007	TK1	nsp5	0.616974
Insulin resistance	1_108	0.241561	0.826674	PTEN	ORF1a	0.616974
Insulin resistance	1_108	0.241561	0.845462	AKT1	nsp14	0.616974
Drug metabolism	1_108	0.241561	0.85518	IMPDH2	nsp14	0.616974
Insulin resistance	1_108	0.241561	0.885722	PTPN11	NS7b	0.616974
Insulin resistance	1_108	0.241561	0.930008	PPP1CC	nsp12	0.616974
Insulin resistance	1_108	0.241561	0.966242	PPP1CB	ORF9b	0.616974
Insulin resistance	1_108	0.241561	1	RPS6KB1	nsp1	0.616974
Insulin resistance	1_108	0.241561	1	PPP1CB	nsp10	0.616974
Drug metabolism	1_108	0.241561	1	IMPDH2	nsp10	0.616974
Insulin resistance	1_108	0.241561	1	PPP1CB	nsp13	0.616974
Insulin resistance	1_108	0.241561	1	PPP1CB	nsp16	0.616974
Drug metabolism	1_108	0.241561	1	IMPDH2	nsp16	0.616974
Insulin resistance	1_108	0.241561	1	PTEN	nsp3	0.616974
Insulin resistance	1_108	0.241561	1	PPP1CB	nsp8	0.616974
Drug metabolism	1_108	0.241561	1	IMPDH2	ORF10	0.616974
Insulin resistance	1_108	0.241561	1	PPP1CC	S	0.616974
TNF signaling pathway	1_110	0.245445	0.821706	MAPK3	nsp9	0.610046
TNF signaling pathway	1_110	0.245445	0.849404	AKT1	nsp14	0.610046
Leukocyte transendothelial migration	1_112	0.249309	0.791622	ITGB1	ORF8	0.603261
Leukocyte transendothelial migration	1_112	0.249309	0.82567	RHOA	nsp7	0.603261
Cholinergic synapse	1_112	0.249309	0.82567	MAPK3	nsp9	0.603261
Leukocyte transendothelial migration	1_112	0.249309	0.834644	CDC42	ORF1a	0.603261
Cholinergic synapse	1_112	0.249309	0.843816	CAMK2D	ORF1a	0.603261
Cholinergic synapse	1_112	0.249309	0.853192	AKT1	nsp14	0.603261
Leukocyte transendothelial migration	1_112	0.249309	0.90338	PTPN11	NS7b	0.603261
Leukocyte transendothelial migration	1_112	0.249309	0.984452	MYL12A	ORF9b	0.603261
Cholinergic synapse	1_112	0.249309	1	PRKACA	nsp13	0.603261
Leukocyte transendothelial migration	1_112	0.249309	1	MYL12A	nsp13	0.603261
Leukocyte transendothelial migration	1_112	0.249309	1	MYL12A	nsp3	0.603261
Leukocyte transendothelial migration	1_112	0.249309	1	MSN	nsp6	0.603261
Leukocyte transendothelial migration	1_112	0.249309	1	MYL12A	nsp8	0.603261
Cholinergic synapse	1_112	0.249309	1	GNAQ	ORF10	0.603261
Leukocyte transendothelial migration	1_112	0.249309	1	RAC1	S	0.603261
Serotonergic synapse	1_113	0.251234	0.736954	APP	ORF3a	0.599921
Toxoplasmosis	1_113	0.251234	0.74404	TNFRSF1A	ORF3a	0.599921
Serotonergic synapse	1_113	0.251234	0.789594	APP	nsp5	0.599921
Toxoplasmosis	1_113	0.251234	0.797734	BCL2L1	nsp5	0.599921
Toxoplasmosis	1_113	0.251234	0.823194	MAPK3	nsp9	0.599921
Serotonergic synapse	1_113	0.251234	0.832045	APP	ORF1a	0.599921
Serotonergic synapse	1_113	0.251234	0.841089	APP	nsp14	0.599921
Toxoplasmosis	1_113	0.251234	0.850332	AKT1	nsp14	0.599921
Serotonergic synapse	1_113	0.251234	0.89977	APP	NS7b	0.599921
Serotonergic synapse	1_113	0.251234	0.921193	APP	nsp2	0.599921
Serotonergic synapse	1_113	0.251234	0.967253	APP	ORF9b	0.599921
Toxoplasmosis	1_113	0.251234	0.979496	HSPA1A	ORF9b	0.599921
Serotonergic synapse	1_113	0.251234	1	APP	M	0.599921
Toxoplasmosis	1_113	0.251234	1	HSPA1A	N	0.599921
Serotonergic synapse	1_113	0.251234	1	APP	N	0.599921
Serotonergic synapse	1_113	0.251234	1	APP	nsp1	0.599921
Serotonergic synapse	1_113	0.251234	1	APP	nsp10	0.599921
Serotonergic synapse	1_113	0.251234	1	APP	nsp3	0.599921
Toxoplasmosis	1_113	0.251234	1	HLA-DMB	nsp6	0.599921
Serotonergic synapse	1_113	0.251234	1	APP	ORF6	0.599921
Toxoplasmosis	1_113	0.251234	1	HSPA8	S	0.599921
Serotonergic synapse	1_113	0.251234	1	APP	S	0.599921
Glutamatergic synapse	1_114	0.253155	0.820754	MAPK3	nsp9	0.596614
Glutamatergic synapse	1_114	0.253155	0.962613	GNAS	nsp12	0.596614
Glutamatergic synapse	1_114	0.253155	1	GNAQ	ORF10	0.596614
Thyroid hormone signaling pathway	1_116	0.256981	0.799495	ESR1	nsp5	0.5901
Thyroid hormone signaling pathway	1_116	0.256981	1	TP53	N	0.5901
Thyroid hormone signaling pathway	1_116	0.256981	1	ATP1A1	nsp10	0.5901
Thyroid hormone signaling pathway	1_116	0.256981	1	PRKACA	nsp13	0.5901
Thyroid hormone signaling pathway	1_116	0.256981	1	ATP1A1	nsp16	0.5901
Sphingolipid signaling pathway	1_119	0.262683	0.763269	TNFRSF1A	ORF3a	0.580567
Sphingolipid signaling pathway	1_119	0.262683	0.842776	MAPK3	nsp9	0.580567
Neurotrophin signaling pathway	1_119	0.262683	0.851647	RHOA	nsp7	0.580567
Sphingolipid signaling pathway	1_119	0.262683	0.860707	RHOA	nsp7	0.580567
Sphingolipid signaling pathway	1_119	0.262683	0.860707	PTEN	ORF1a	0.580567
Sphingolipid signaling pathway	1_119	0.262683	0.869962	AKT1	nsp14	0.580567
Neurotrophin signaling pathway	1_119	0.262683	0.92996	PTPN11	NS7b	0.580567
Neurotrophin signaling pathway	1_119	0.262683	0.940773	TP53	nsp2	0.580567
Sphingolipid signaling pathway	1_119	0.262683	0.951841	TP53	nsp2	0.580567
Neurotrophin signaling pathway	1_119	0.262683	0.998846	CALM3	ORF9b	0.580567
Sphingolipid signaling pathway	1_119	0.262683	1	TP53	N	0.580567
Neurotrophin signaling pathway	1_119	0.262683	1	TP53	N	0.580567
Sphingolipid signaling pathway	1_119	0.262683	1	PTEN	nsp3	0.580567
Sphingolipid signaling pathway	1_119	0.262683	1	CERS2	nsp6	0.580567
Sphingolipid signaling pathway	1_119	0.262683	1	GNAQ	ORF10	0.580567
Neurotrophin signaling pathway	1_119	0.262683	1	CALM1	ORF6	0.580567
Sphingolipid signaling pathway	1_119	0.262683	1	PPP2R1A	ORF7a	0.580567
Sphingolipid signaling pathway	1_119	0.262683	1	RAC1	S	0.580567
Neurotrophin signaling pathway	1_119	0.262683	1	RAC1	S	0.580567
AMPK signaling pathway	1_120	0.264575	0.81489	PPP2CB	nsp5	0.577451
AMPK signaling pathway	1_120	0.264575	0.993769	PFKFB3	nsp12	0.577451
AMPK signaling pathway	1_120	0.264575	1	PFKFB3	nsp13	0.577451
AMPK signaling pathway	1_120	0.264575	1	PFKFB3	nsp3	0.577451
AMPK signaling pathway	1_120	0.264575	1	HMGCR	nsp6	0.577451
AMPK signaling pathway	1_120	0.264575	1	PPP2R1A	ORF14	0.577451
AMPK signaling pathway	1_120	0.264575	1	PPP2R1A	ORF7a	0.577451
Lysosome	1_123	0.270221	0.885404	GLA	nsp14	0.568282
Lysosome	1_123	0.270221	1	AP3B1	E	0.568282
Lysosome	1_123	0.270221	1	ATP6AP1	nsp6	0.568282
Lysosome	1_123	0.270221	1	PPT1	ORF10	0.568282
Platelet activation	1_124	0.272093	0.855149	MAPK3	nsp9	0.565283
Cell cycle	1_124	0.272093	0.863965	SMAD3	nsp9	0.565283
Platelet activation	1_124	0.272093	0.872965	AKT1	nsp14	0.565283
Platelet activation	1_124	0.272093	0.872965	RHOA	nsp7	0.565283
Cell cycle	1_124	0.272093	0.882154	YWHAQ	nsp14	0.565283
Platelet activation	1_124	0.272093	0.963272	PPP1CA	nsp2	0.565283
Cell cycle	1_124	0.272093	1	PRKDC	M	0.565283
Platelet activation	1_124	0.272093	1	PPP1CB	nsp10	0.565283
Platelet activation	1_124	0.272093	1	PPP1CB	nsp16	0.565283
Cell cycle	1_124	0.272093	1	MCM3	nsp3	0.565283
Platelet activation	1_124	0.272093	1	MYL12A	nsp3	0.565283
Cell cycle	1_124	0.272093	1	RBX1	ORF10	0.565283
Platelet activation	1_124	0.272093	1	GNAQ	ORF10	0.565283
Cell cycle	1_124	0.272093	1	YWHAQ	ORF6	0.565283
Platelet activation	1_124	0.272093	1	PPP1CC	S	0.565283
Oocyte meiosis	1_125	0.273961	0.852322	MAPK3	nsp9	0.562312
Oocyte meiosis	1_125	0.273961	0.869896	YWHAQ	nsp14	0.562312
Oocyte meiosis	1_125	0.273961	1	YWHAQ	N	0.562312
Oocyte meiosis	1_125	0.273961	1	RBX1	ORF10	0.562312
Oocyte meiosis	1_125	0.273961	1	PPP2R1A	ORF7a	0.562312
Oocyte meiosis	1_125	0.273961	1	PPP1CC	S	0.562312
Osteoclast differentiation	1_127	0.277682	0.855261	MAPK3	nsp9	0.556452
Osteoclast differentiation	1_127	0.277682	0.872715	AKT1	nsp14	0.556452
Osteoclast differentiation	1_127	0.277682	0.900275	JUND	ORF1a	0.556452
Osteoclast differentiation	1_127	0.277682	1	JUND	E	0.556452
Osteoclast differentiation	1_127	0.277682	1	JUND	nsp16	0.556452
[truncated: 594 more rows]
