# Supplementary material for: Looking for pathways related to COVID-19: confirmation of pathogenic mechanisms by SARS-CoV-2–host interactome
Source: Cell Death Dis. 2021 Aug 12;12(8):788. doi: 10.1038/s41419-021-03881-8 (PMC8357963; doi:10.1038/s41419-021-03881-8)
Supplement: Supplementary file 9 — supplementary_table_3 [file 41419_2021_3881_MOESM9_ESM.xlsx]

## Sheet: S-Table_3
Pathways WikiPathways_2019	Overlapped genes	P value	q-value	Genes	Seed for Interactome	-Logaritm10(p value)
G1 to S cell cycle control WP45	9_64	5.35818e-14	2.52906e-11	PRIM2;CCNB1;POLA2;CDC45;PRIM1;CDK2;CDK1;RPA2;ATM	nsp1	13.271
Retinoblastoma Gene in Cancer WP2446	9_87	9.55406e-13	2.25476e-10	CCNA2;POLA1;CCNB1;CDC45;SUV39H1;PRIM1;CDK2;CDK1;RPA2	nsp1	12.0198
DNA Replication WP466	7_42	1.15045e-11	1.81005e-09	PRIM2;POLA1;POLA2;CDC45;PRIM1;CDK2;RPA2	nsp1	10.9391
DNA IR-damage and cellular response via ATR WP4016	8_80	2.53553e-11	2.99193e-09	MDC1;CDC45;PARP1;CDK2;CDK1;RPA2;ATM;BRCA1	nsp1	10.5959
Proteasome Degradation WP183	7_62	2.01797e-10	9.52482e-08	PSMA6;PSMC5;PSMD2;PSMC1;PSMC2;PSMD1;PSMA7	M	9.69509
ATM Signaling Pathway WP2516	6_40	7.28651e-10	6.87847e-08	MDC1;CCNB1;CDK2;CDK1;ATM;BRCA1	nsp1	9.13748
Blood Clotting Cascade WP272	5_23	2.86441e-09	1.352e-06	FGB;FGA;PLAU;SERPINE1;PLAT	ORF8	8.54297
Translation Factors WP107	6_52	3.7763e-09	2.97069e-07	EIF3G;EIF3E;EIF3D;EIF3A;PAIP1;EIF3B	nsp1	8.42293
Complement and Coagulation Cascades WP558	6_58	7.42137e-09	1.75144e-06	FGB;PLAU;PROS1;SERPINE1;PLAT;CLU	ORF8	8.12952
Oxidative phosphorylation WP623	6_60	9.14412e-09	4.31602e-06	ATP5F1B;ATP6AP1;ATP5PB;ATP5MG;ATP5F1D;ATP5F1E	nsp6	8.03886
DNA Damage Response WP707	6_68	1.96853e-08	1.32735e-06	CCNB1;CDK2;CDK1;RPA2;ATM;BRCA1	nsp1	7.70586
Parkin-Ubiquitin Proteasomal System pathway WP2359	6_70	2.34905e-08	5.54376e-06	PSMC5;HSPA4;PSMD2;PSMC1;PSMC2;PSMD1	M	7.62911
Parkin-Ubiquitin Proteasomal System pathway WP2359	6_70	2.34905e-08	1.10875e-05	PSMC5;HSPA4;PSMD2;PSMC1;PSMC2;PSMD1	ORF7a	7.62911
miRNA Regulation of DNA Damage Response WP1530	6_71	2.56094e-08	1.51095e-06	CCNB1;CDK2;CDK1;RPA2;ATM;BRCA1	nsp1	7.5916
mRNA Processing WP411	7_126	3.06222e-08	1.44537e-05	PTBP1;RBM39;PRPF3;XRN2;PRPF4B;SRSF5;SRPK1	nsp15	7.51396
Cytoplasmic Ribosomal Proteins WP477	6_89	1.00361e-07	2.36852e-05	RPS14;RPS17;RPS18;RPS5;RPSA;RPS10	nsp15	6.99843
Regulation of Actin Cytoskeleton WP51	7_150	1.01842e-07	4.80694e-05	CDC42;PAK1;APC;WASF1;BAIAP2;WASF2;EGFR	ORF1a	6.99207
Apoptosis-related network due to altered Notch3 in ovarian cancer WP2864	5_53	2.30641e-07	0.000108862	APP;CDKN1A;SERBP1;ABL1;HSPB1	nsp5	6.63706
Pathogenic Escherichia coli infection WP2272	5_55	2.78523e-07	6.57315e-05	CDC42;CTTN;CDH1;HCLS1;WASL	ORF1a	6.55514
Hypothesized Pathways in Pathogenesis of Cardiovascular Disease WP3668	4_25	4.55905e-07	0.000215187	FBN2;SMAD3;MAPK3;FBN1	nsp9	6.34113
Proteasome Degradation WP183	5_62	5.1119e-07	0.000120641	PSMC5;PSMD2;PSMC1;PSMC2;PSMD1	ORF7a	6.29142
Proteasome Degradation WP183	5_62	5.1119e-07	0.000241282	PSMD2;PSMC2;PSMD1;UBA1;HLA-A	nsp8	6.29142
Cell Cycle WP179	6_120	5.94205e-07	3.11628e-05	CCNA2;CCNB1;CDC45;CDK2;CDK1;ATM	nsp1	6.22606
Dual hijack model of Vif in HIV infection WP3300	3_8	8.66856e-07	0.000409156	ELOB;ELOC;RBX1	ORF10	6.06205
Ebola Virus Pathway on Host WP4217	6_129	9.09375e-07	0.000429225	VPS18;VPS11;HLA-C;RAB5A;RAB7A;VPS16	ORF3a	6.04126
Type 2 papillary renal cell carcinoma WP4241	4_34	1.64337e-06	0.000387835	CUL2;ELOB;ELOC;RBX1	ORF10	5.78427
Pyrimidine metabolism WP4022	5_85	2.47949e-06	0.000117032	PRIM2;POLA1;POLA2;POLR3A;PRIM1	nsp1	5.60564
Bone Morphogenic Protein (BMP) Signalling and Regulation WP1425	3_12	3.38112e-06	0.000797944	BMPR2;BMPR1B;BMPR1A	ORF3a	5.47094
EGF_EGFR Signaling Pathway WP437	6_162	3.42907e-06	0.000539507	CDC42;PAK1;JUND;PTEN;AP2A1;EGFR	ORF1a	5.46482
G Protein Signaling Pathways WP35	5_93	3.86878e-06	0.00182607	PRKAR2B;PRKAR2A;AKAP9;GNAS;PRKACA	nsp13	5.41243
Metabolic reprogramming in colon cancer WP4290	4_42	3.90717e-06	0.000922091	ACLY;LDHA;ENO1;PAICS	nsp8	5.40814
Integrated Cancer Pathway WP1971	4_44	4.72092e-06	0.00020257	CDK2;CDK1;ATM;BRCA1	nsp1	5.32597
Regulation of Microtubule Cytoskeleton WP2038	4_46	5.6537e-06	0.000667136	CDC42;PAK1;APC;PTEN	ORF1a	5.24767
Electron Transport Chain (OXPHOS system in mitochondria) WP111	5_103	6.39297e-06	0.00150874	ATP5F1B;ATP5PB;ATP5MG;ATP5F1D;ATP5F1E	nsp6	5.1943
Senescence and Autophagy in Cancer WP615	5_105	7.02467e-06	0.00110521	TGFB1;PLAU;IGFBP3;SERPINE1;PLAT	ORF8	5.15337
DNA Damage Response (only ATM dependent) WP710	5_110	8.81895e-06	0.00208127	CDC42;CDKN1A;CDKN2A;PTEN;ABL1	nsp5	5.05458
Copper homeostasis WP3286	4_52	9.27442e-06	0.00437753	APP;APC;MDM2;TP53	nsp2	5.03271
Canonical and Non-Canonical TGF-B signaling WP3874	3_17	1.03572e-05	0.00162953	BMPR2;TGFBR1;BMPR1A	ORF3a	4.98476
TGF-beta Receptor Signaling WP560	4_54	1.07934e-05	0.00127362	TGFB1;SERPINE1;LTBP1;TGFBR2	ORF8	4.96684
ESC Pluripotency Pathways WP3931	5_116	1.14248e-05	0.00134813	ACVR1;BMPR2;PTPN11;BMPR1B;BMPR1A	ORF3a	4.94215
DNA IR-Double Strand Breaks (DSBs) and cellular response via ATM WP3959	4_55	1.16181e-05	0.00045698	MDC1;PARP1;ATM;BRCA1	nsp1	4.93486
DNA IR-Double Strand Breaks (DSBs) and cellular response via ATM WP3959	4_55	1.16181e-05	0.00548376	PRKDC;ATM;TERF2;ATR	E	4.93486
Pathogenic Escherichia coli infection WP2272	4_55	1.16181e-05	0.00548376	YWHAQ;CTTN;HCLS1;WASL	nsp16	4.93486
TGF-B Signaling in Thyroid Cells for Epithelial-Mesenchymal Transition WP3859	3_18	1.24063e-05	0.00292789	SMAD3;FN1;MAPK3	nsp9	4.90636
TP53 Network WP1742	3_19	1.4706e-05	0.00231375	CDKN1A;CDKN2A;ABL1	nsp5	4.8325
mRNA Processing WP411	5_126	1.70663e-05	0.00805532	PTBP1;RBM39;PRPF3;PRPF4B;SNRPA	nsp4	4.76786
Proteasome Degradation WP183	4_62	1.8755e-05	0.00177047	PSMC5;PSMD2;PSMC2;PSMD1	ORF8	4.72688
Proteasome Degradation WP183	4_62	1.8755e-05	0.00885237	PSMC5;UBC;PSMC2;UBA1	nsp3	4.72688
Endometrial cancer WP4155	4_63	1.9989e-05	0.00188696	APC;CDH1;PTEN;EGFR	ORF1a	4.69921
Endochondral Ossification WP474	4_64	2.12816e-05	0.00167415	TGFB2;TGFB1;PLAU;PLAT	ORF8	4.672
Association Between Physico-Chemical Features and Toxicity Associated Pathways WP3680	4_66	2.40497e-05	0.00189191	ACTR3;PAK1;APC;EGFR	ORF1a	4.61889
VEGFA-VEGFR2 Signaling Pathway WP3888	6_236	2.92649e-05	0.00276261	EEA1;ITCH;SHC1;PTPN11;EZR;RAB5A	ORF3a	4.53365
Parkin-Ubiquitin Proteasomal System pathway WP2359	4_70	3.0367e-05	0.0020476	PSMC5;PSMD2;PSMC2;PSMD1	ORF8	4.5176
Parkin-Ubiquitin Proteasomal System pathway WP2359	4_70	3.0367e-05	0.00477774	PSMD2;PSMC2;PSMD1;UBA1	nsp8	4.5176
Hypothesized Pathways in Pathogenesis of Cardiovascular Disease WP3668	3_25	3.45315e-05	0.00203736	SERPINE1;LTBP1;TGFBR2	ORF8	4.46178
Arrhythmogenic Right Ventricular Cardiomyopathy WP2118	4_74	3.7823e-05	0.00137327	DSP;JUP;PKP2;DSC2	nsp1	4.42224
Arrhythmogenic Right Ventricular Cardiomyopathy WP2118	4_74	3.7823e-05	0.00198361	ITGB1;ITGA3;ATP2A2;EMD	ORF8	4.42224
Integrated Breast Cancer Pathway WP1984	5_151	4.07582e-05	0.00274826	CDC42;PAK1;CDH1;PTEN;EGFR	ORF1a	4.38979
Leptin signaling pathway WP2034	4_76	4.20156e-05	0.00495784	CDC42;PTEN;ESR1;BCL2L1	nsp5	4.37659
Sudden Infant Death Syndrome (SIDS) Susceptibility Pathways WP706	5_158	5.05934e-05	0.0119401	PRKAR2B;PRKAR2A;PRKACA;ALDOA;GAPDH	nsp13	4.29591
DNA IR-damage and cellular response via ATR WP4016	4_80	5.14072e-05	0.00808806	FANCI;FANCD2;ATM;ATR	ORF7a	4.28898
Insulin Signaling WP481	5_160	5.37151e-05	0.00422558	SNAP25;SHC1;STX4;PTPN11;VAMP2	ORF3a	4.2699
Lipid Metabolism Pathway WP3965	3_29	5.4467e-05	0.00642711	PRKAR2B;PRKAR2A;PRKACA	nsp13	4.26387
miRs in Muscle Cell Differentiation WP2012	3_29	5.4467e-05	0.00856948	PRKAR2B;PRKAR2A;PRKACA	nsp13	4.26387
PDGFR-beta pathway WP3972	3_29	5.4467e-05	0.00856948	MAP3K1;STAT6;MAPK3	nsp9	4.26387
Lipid Metabolism Pathway WP3965	3_29	5.4467e-05	0.0257084	ACLY;FASN;AKT1	nsp14	4.26387
Alzheimers Disease WP2059	4_83	5.93942e-05	0.00400486	APP;ATP2A2;GAPDH;TNFRSF1A	ORF3a	4.22626
Extracellular vesicle-mediated signaling in recipient cells WP2870	3_30	6.04103e-05	0.00285137	TGFB2;TGFB1;TGFBR2	ORF8	4.21889
Pathways in clear cell renal cell carcinoma WP4018	4_85	6.51985e-05	0.0153868	ACLY;FASN;AKT1;VHL	nsp14	4.18576
Retinoblastoma Gene in Cancer WP2446	4_87	7.14059e-05	0.0337036	PCNA;MCM3;CDK1;SMC2	ORF14	4.14627
Pancreatic adenocarcinoma pathway WP4263	4_89	7.80332e-05	0.00736633	CDC42;CDKN1A;CDKN2A;BCL2L1	nsp5	4.10772
Cytoplasmic Ribosomal Proteins WP477	4_89	7.80332e-05	0.0184158	RPS4X;RPS5;RPSA;RPS10	nsp2	4.10772
Androgen receptor signaling pathway WP138	4_90	8.15096e-05	0.00480907	CDC42;PTEN;UBE3A;EGFR	ORF1a	4.08879
LncRNA-mediated mechanisms of therapeutic resistance WP3672	2_6	9.50027e-05	0.00747355	CDKN1A;BCL2L1	nsp5	4.02226
Ras Signaling WP4223	5_184	0.000104049	0.0491112	RALA;RAB5C;GNG5;GNB1;RHOA	nsp7	3.98276
Human Complement System WP2806	4_97	0.000109086	0.00468077	FGB;FGA;C5;PROS1	ORF8	3.96223
Pathways Regulating Hippo Signaling WP4540	4_98	0.000113515	0.0107158	PRKAR2B;PRKAR2A;GNAS;PRKACA	nsp13	3.94495
Focal Adhesion-PI3K-Akt-mTOR-signaling pathway WP3932	6_303	0.000116823	0.0275702	RAB2A;RAB10;GNG5;RAB14;GNB1;RAB8A	nsp7	3.93247
G13 Signaling Pathway WP524	3_39	0.000133802	0.00631544	CDC42;WASL;CALM2	ORF1a	3.87354
PDGF Pathway WP2526	3_39	0.000133802	0.00701715	CDC42;PAK1;WASL	ORF1a	3.87354
G13 Signaling Pathway WP524	3_39	0.000133802	0.00902205	CDC42;PPP1CB;CIT	nsp5	3.87354
Focal Adhesion WP306	5_198	0.000146736	0.00865742	PPP1CB;CDC42;PTEN;MYL12A;MYLK	nsp5	3.83346
Common Pathways Underlying Drug Addiction WP2636	3_42	0.000167172	0.0131509	PPP1CB;GNAS;PRKACA	nsp13	3.77684
DNA Replication WP466	3_42	0.000167172	0.0394527	RFC3;RFC1;RFC2	nsp4	3.77684
Heart Development WP1591	3_44	0.000192169	0.0113379	BMPR2;PTPN11;BMPR1A	ORF3a	3.71632
ATM Signaling Network in Development and Disease WP3878	3_45	0.000205526	0.00692915	MDC1;CDK1;ATM	nsp1	3.68713
Glycolysis and Gluconeogenesis WP534	3_45	0.000205526	0.024252	LDHA;ENO1;DLD	nsp8	3.68713
ATM Signaling Network in Development and Disease WP3878	3_45	0.000205526	0.048504	PRKDC;ATM;ATR	E	3.68713
Regulation of Microtubule Cytoskeleton WP2038	3_46	0.00021947	0.01151	CDC42;PTEN;ABL1	nsp5	3.65862
Regulation of Microtubule Cytoskeleton WP2038	3_46	0.00021947	0.10359	MAPT;MARK2;MARK1	ORF9b	3.65862
Hippo-Merlin Signaling Dysregulation WP4541	4_120	0.000247713	0.0167029	PPP1CB;PRKAR2B;PRKAR2A;PRKACA	nsp13	3.60605
Cell Cycle WP179	4_120	0.000247713	0.0584603	PCNA;YWHAQ;MCM3;CDK1	ORF14	3.60605
IL-3 Signaling Pathway WP286	3_49	0.000264941	0.0416841	YWHAQ;AKT1;CRKL	nsp14	3.57685
Photodynamic therapy-induced AP-1 survival signaling. WP3611	3_50	0.000281347	0.0132796	CDKN1A;CDKN2A;BCL2L1	nsp5	3.55076
Synaptic Vesicle Pathway WP2267	3_51	0.000298395	0.0156492	NAPA;SNAP25;VAMP2	ORF3a	3.52521
Synaptic Vesicle Pathway WP2267	3_51	0.000298395	0.140842	NAPA;SNAP25;STX2	NS7b	3.52521
mRNA Processing WP411	4_126	0.000298455	0.046957	SRPK2;CLK1;NCBP2;DHX9	E	3.52512
Copper homeostasis WP3286	3_52	0.000316096	0.0135634	APP;APC;PTEN	ORF1a	3.50018
VEGFA-VEGFR2 Signaling Pathway WP3888	5_236	0.00033097	0.0130181	CDC42;PAK1;GIPC1;MYO6;WASF1	ORF1a	3.48021
VEGFA-VEGFR2 Signaling Pathway WP3888	5_236	0.00033097	0.0142016	CDC42;MYO6;HSPB1;DNAJB9;BCL2L1	nsp5	3.48021
Apoptosis-related network due to altered Notch3 in ovarian cancer WP2864	3_53	0.000334462	0.0394665	APP;SERBP1;AKT1	nsp14	3.47565
TGF-beta Receptor Signaling WP560	3_54	0.000353501	0.0166852	FKBP1A;BAMBI;TGFBR1	ORF3a	3.45161
TGF-beta Signaling Pathway WP366	4_132	0.000356263	0.0129351	CDC42;APP;DAB2;JUND	ORF1a	3.44823
TGF-beta Signaling Pathway WP366	4_132	0.000356263	0.0152869	APP;ITCH;SHC1;TGFBR1	ORF3a	3.44823
TGF-beta Signaling Pathway WP366	4_132	0.000356263	0.042039	NUP214;APP;SMAD3;FN1	nsp9	3.44823
DNA IR-Double Strand Breaks (DSBs) and cellular response via ATM WP3959	3_55	0.000373225	0.0440406	FANCD2;ATM;ATR	ORF7a	3.42803
Endoderm Differentiation WP2853	4_141	0.000457421	0.0431806	APP;SMAD3;APC;C1QBP	nsp9	3.33968
Mammary gland development pathway - Puberty (Stage 2 of 4) WP2814	2_13	0.000488406	0.0384213	FN1;ESR1	nsp9	3.31122
Mesodermal Commitment Pathway WP2857	4_147	0.000535303	0.0360947	SETD2;SMAD3;C1QBP;HTT	nsp9	3.2714
Calcium Regulation in the Cardiac Cell WP536	4_149	0.000563238	0.033231	PRKAR2B;PRKAR2A;GNAS;PRKACA	nsp13	3.24931
G1 to S cell cycle control WP45	3_64	0.000583232	0.0917619	PCNA;MCM3;CDK1	ORF14	3.23416
Integrated Breast Cancer Pathway WP1984	4_151	0.000592195	0.023293	CDC42;PTEN;ABL1;ESR1	nsp5	3.22754
Breast cancer pathway WP4262	4_154	0.000637593	0.0200629	PARP1;RPS6KB1;ATM;BRCA1	nsp1	3.19546
Breast cancer pathway WP4262	4_154	0.000637593	0.300944	CSNK2A1;CSNK2A2;CSNK2B;TP53	N	3.19546
Association Between Physico-Chemical Features and Toxicity Associated Pathways WP3680	3_66	0.000638278	0.0231744	CDKN1A;GPX1;MYLK	nsp5	3.19499
AGE_RAGE pathway WP2324	3_66	0.000638278	0.0251056	SHC1;MSN;EZR	ORF3a	3.19499
miRNAs involved in DNA damage response WP1545	2_15	0.000655329	0.0220939	CDKN1A;ABL1	nsp5	3.18354
Mammary gland development pathway - Embryonic development (Stage 1 of 4) WP2813	2_15	0.000655329	0.0257763	ITGB1;TGFB1	ORF8	3.18354
Mammary gland development pathway - Embryonic development (Stage 1 of 4) WP2813	2_15	0.000655329	0.061863	TERT;AKT1	nsp14	3.18354
Myometrial Relaxation and Contraction Pathways WP289	4_156	0.000669198	0.0350957	PRKAR2B;PRKAR2A;GNAS;PRKACA	nsp13	3.17445
DNA Damage Response WP707	3_68	0.000696536	0.065753	FANCD2;ATM;ATR	ORF7a	3.15706
DNA Damage Response WP707	3_68	0.000696536	0.0821912	PRKDC;ATM;ATR	E	3.15706
DNA Damage Response WP707	3_68	0.000696536	0.109588	RFC1;MDM2;TP53	nsp2	3.15706
RAC1_PAK1_p38_MMP2 Pathway WP3303	3_68	0.000696536	0.164382	ANGPT4;TEK;TP53	N	3.15706
AMP-activated Protein Kinase (AMPK) Signaling WP1403	3_69	0.000726893	0.0214433	CCNA2;CCNB1;RPS6KB1	nsp1	3.13853
Sterol Regulatory Element-Binding Proteins (SREBP) signalling WP1982	3_69	0.000726893	0.0571822	ACLY;FASN;AKT1	nsp14	3.13853
TCA Cycle and Deficiency of Pyruvate Dehydrogenase complex (PDHc) WP2453	2_16	0.000747727	0.0705854	ACLY;DLD	nsp8	3.12626
TCA Cycle and Deficiency of Pyruvate Dehydrogenase complex (PDHc) WP2453	2_16	0.000747727	0.176464	OGDH;DLD	ORF9b	3.12626
Parkin-Ubiquitin Proteasomal System pathway WP2359	3_70	0.000758081	0.178907	PSMC5;PSMC2;UBA1	nsp3	3.12028
EGF_EGFR Signaling Pathway WP437	4_162	0.000770674	0.0279814	ITCH;SHC1;PTPN11;RAB5A	ORF3a	3.11313
EGF_EGFR Signaling Pathway WP437	4_162	0.000770674	0.181879	ITCH;ERBB2;PTPN11;RAB5A	NS7b	3.11313
miRNA Regulation of DNA Damage Response WP1530	3_71	0.000790109	0.0621552	FANCD2;ATM;ATR	ORF7a	3.10231
miRNA Regulation of DNA Damage Response WP1530	3_71	0.000790109	0.0745863	PRKDC;ATM;ATR	E	3.10231
miRNA Regulation of DNA Damage Response WP1530	3_71	0.000790109	0.0932328	RFC1;MDM2;TP53	nsp2	3.10231
Primary Focal Segmental Glomerulosclerosis FSGS WP2572	3_72	0.000822986	0.0298807	ITGB1;TGFB1;ITGA3	ORF8	3.08461
Platelet-mediated interactions with vascular and circulating cells WP4462	2_17	0.000846044	0.0234902	TGFB2;TGFB1	ORF8	3.07261
Cells and Molecules involved in local acute inflammatory response WP4493	2_17	0.000846044	0.0249583	ITGB1;C5	ORF8	3.07261
Canonical and Non-Canonical TGF-B signaling WP3874	2_17	0.000846044	0.0266222	TGFB1;TGFBR2	ORF8	3.07261
NOTCH1 regulation of human endothelial cell calcification WP3413	2_17	0.000846044	0.0285238	CALU;PLAT	ORF8	3.07261
Chromosomal and microsatellite instability in colorectal cancer WP4216	3_73	0.00085672	0.0224651	TGFB2;TGFB1;TGFBR2	ORF8	3.06716
Chromosomal and microsatellite instability in colorectal cancer WP4216	3_73	0.00085672	0.0505465	SMAD3;APC;MAPK3	nsp9	3.06716
Inhibition of exosome biogenesis and secretion by Manumycin A in CRPC cells WP4301	2_18	0.000950249	0.032037	RAB5B;RAB5A	ORF3a	3.02216
TCA Cycle (aka Krebs or citric acid cycle) WP78	2_18	0.000950249	0.149506	OGDH;DLD	ORF9b	3.02216
Extracellular vesicles in the crosstalk of cardiac cells WP4300	2_19	0.00106031	0.0333645	PTEN;HSPB1	nsp5	2.97457
Extracellular vesicles in the crosstalk of cardiac cells WP4300	2_19	0.00106031	0.0357477	PTEN;EGFR	ORF1a	2.97457
Mitochondrial Gene Expression WP391	2_19	0.00106031	0.0834113	POLRMT;TFB1M	nsp2	2.97457
TP53 Network WP1742	2_19	0.00106031	0.100094	MDM2;TP53	nsp2	2.97457
DNA IR-damage and cellular response via ATR WP4016	3_80	0.00111762	0.0879192	PRKDC;ATM;ATR	E	2.95171
DNA IR-damage and cellular response via ATR WP4016	3_80	0.00111762	0.131879	PCNA;PARP1;CDK1	ORF14	2.95171
Hematopoietic Stem Cell Gene Regulation by GABP alpha_beta Complex WP3657	2_20	0.00117621	0.0346981	PTEN;BCL2L1	nsp5	2.92952
BMP Signaling Pathway in Eyelid Development WP3927	2_20	0.00117621	0.0616856	MAP3K1;MAPK3	nsp9	2.92952
Hematopoietic Stem Cell Gene Regulation by GABP alpha_beta Complex WP3657	2_20	0.00117621	0.07931	ATM;TERF2	E	2.92952
Signaling Pathways in Glioblastoma WP2261	3_82	0.00120037	0.0333279	CDK2;ATM;BRCA1	nsp1	2.92068
Signaling Pathways in Glioblastoma WP2261	3_82	0.00120037	0.0333279	CDKN1A;CDKN2A;PTEN	nsp5	2.92068
Ras Signaling WP4223	4_184	0.00123644	0.0324222	CDC42;ABL1;ABL2;BCL2L1	nsp5	2.90783
Ras Signaling WP4223	4_184	0.00123644	0.0389067	CDC42;PAK1;CALM2;EGFR	ORF1a	2.90783
Ras Signaling WP4223	4_184	0.00123644	0.0389067	RAB5B;SHC1;PTPN11;RAB5A	ORF3a	2.90783
Alzheimers Disease WP2059	3_83	0.00124316	0.0838243	APP;ATP2A2;TP53	nsp2	2.90547
Alzheimers Disease WP2059	3_83	0.00124316	0.146693	APP;CALM3;MAPT	ORF9b	2.90547
Alzheimers Disease WP2059	3_83	0.00124316	0.19559	APP;ATP2A2;GAPDH	nsp3	2.90547
Alzheimers Disease WP2059	3_83	0.00124316	0.19559	APP;GNAQ;ATP2A2	ORF10	2.90547
Alzheimers Disease WP2059	3_83	0.00124316	0.58677	APP;ATP2A2;CALM1	ORF6	2.90547
Viral Acute Myocarditis WP4298	3_84	0.0012869	0.0319692	ABL1;ABL2;BCL2L1	nsp5	2.89046
Neovascularisation processes WP4331	2_21	0.0012979	0.0382881	NOTCH3;TGFBR1	ORF3a	2.88676
Neovascularisation processes WP4331	2_21	0.0012979	0.061261	SMAD3;MAPK3	nsp9	2.88676
Pathways in clear cell renal cell carcinoma WP4018	3_85	0.00133159	0.104752	ACLY;LDHA;ENO1	nsp8	2.87563
ncRNAs involved in Wnt signaling in hepatocellular carcinoma WP4336	3_86	0.00137725	0.216688	CSNK2A1;CSNK2A2;CSNK2B	N	2.86099
Vitamin D in inflammatory diseases WP4482	2_22	0.00142537	0.0611613	SMAD3;MAP3K1	nsp9	2.84607
Fatty Acid Biosynthesis WP357	2_22	0.00142537	0.0961106	ACLY;FASN	nsp14	2.84607
Pancreatic adenocarcinoma pathway WP4263	3_89	0.00152012	0.037763	TGFB2;TGFB1;TGFBR2	ORF8	2.81812
Pancreatic adenocarcinoma pathway WP4263	3_89	0.00152012	0.0448436	CDC42;PAK1;EGFR	ORF1a	2.81812
Estrogen signaling pathway WP712	2_23	0.00155858	0.0735649	GNAS;PRKACA	nsp13	2.80727
Estrogen signaling pathway WP712	2_23	0.00155858	0.0919561	AKT1;ESR1	nsp14	2.80727
Androgen receptor signaling pathway WP138	3_90	0.00156973	0.0370456	CDC42;CDKN1A;PTEN	nsp5	2.80418
Focal Adhesion WP306	4_198	0.00161891	0.0449485	CDC42;PAK1;PTEN;EGFR	ORF1a	2.79078
ErbB Signaling Pathway WP673	3_91	0.00162034	0.0364191	CDKN1A;ABL1;ABL2	nsp5	2.79039
ErbB Signaling Pathway WP673	3_91	0.00162034	0.042489	CAMK2D;PAK1;EGFR	ORF1a	2.79039
Amino Acid metabolism WP3925	3_91	0.00162034	0.109257	ACLY;LDHA;DLD	nsp8	2.79039
Amino Acid metabolism WP3925	3_91	0.00162034	0.15296	PDHX;OGDH;DLD	ORF9b	2.79039
miRNA regulation of p53 pathway in prostate cancer WP3982	2_24	0.0016975	0.100153	MDM2;TP53	nsp2	2.77019
Circadian rhythm related genes WP3594	4_201	0.00171046	0.0424913	JUND;UBC;PTEN;UBE3A	ORF1a	2.76689
G Protein Signaling Pathways WP35	3_93	0.00172461	0.271339	GNG5;GNB1;RHOA	nsp7	2.76331
LncRNA involvement in canonical Wnt signaling and colorectal cancer WP4258	3_94	0.00177829	0.209838	CSNK2A1;CSNK2A2;CSNK2B	N	2.75
Physiological and Pathological Hypertrophy of the Heart WP1528	2_25	0.00184211	0.0434737	CAMK2D;CALM2	ORF1a	2.73469
Hypothesized Pathways in Pathogenesis of Cardiovascular Disease WP3668	2_25	0.00184211	0.0511456	SHC1;TGFBR1	ORF3a	2.73469
Pathways Regulating Hippo Signaling WP4540	3_98	0.00200339	0.0450287	CDC42;CDH1;EGFR	ORF1a	2.69823
Ciliary landscape WP4352	4_216	0.00222278	0.262288	MYL6;TRAF3IP1;MCM3;SMC4	nsp3	2.6531
Ciliary landscape WP4352	4_216	0.00222278	0.262288	RAB2A;RAB14;ACSL3;RAB8A	nsp7	2.6531
Senescence and Autophagy in Cancer WP615	3_105	0.00243851	0.0523171	CDKN1A;CDKN2A;PTEN	nsp5	2.61288
Senescence and Autophagy in Cancer WP615	3_105	0.00243851	0.127886	RSL1D1;MDM2;TP53	nsp2	2.61288
T-Cell Receptor and Co-stimulatory Signaling WP2583	2_29	0.00247681	0.0531388	PTEN;CALM2	ORF1a	2.60611
Selective expression of chemokine receptors during T-cell polarization WP4494	2_29	0.00247681	0.0584526	TGFB2;TGFB1	ORF8	2.60611
MAPK Cascade WP422	2_29	0.00247681	0.097421	MAP3K1;MAPK3	nsp9	2.60611
Cannabinoid receptor signaling WP3869	2_29	0.00247681	0.106278	PRKAR2B;PRKACA	nsp13	2.60611
Lipid Metabolism Pathway WP3965	2_29	0.00247681	0.389684	ABHD5;PNPLA2	NS7b	2.60611
Statin Pathway WP430	2_29	0.00247681	0.389684	HMGCR;APOB	nsp6	2.60611
Extracellular vesicle-mediated signaling in recipient cells WP2870	2_30	0.00264941	0.0543704	APC;EGFR	ORF1a	2.57685
Extracellular vesicle-mediated signaling in recipient cells WP2870	2_30	0.00264941	0.0893229	SMAD3;APC	nsp9	2.57685
One Carbon Metabolism WP241	2_30	0.00264941	0.0961939	MTHFD1;MAT2B	nsp9	2.57685
Extracellular vesicle-mediated signaling in recipient cells WP2870	2_30	0.00264941	0.62526	APC;ERBB2	ORF6	2.57685
DNA Damage Response (only ATM dependent) WP710	3_110	0.00278246	0.0547218	CDC42;APC;PTEN	ORF1a	2.55557
DNA Damage Response (only ATM dependent) WP710	3_110	0.00278246	0.0875548	SMAD3;MAP3K1;APC	nsp9	2.55557
DNA Damage Response (only ATM dependent) WP710	3_110	0.00278246	0.131332	APC;MDM2;TP53	nsp2	2.55557
Factors and pathways affecting insulin-like growth factor (IGF1)-Akt signaling WP3850	2_31	0.00282752	0.0533836	PTEN;WASL	ORF1a	2.54859
Trans-sulfuration and one carbon metabolism WP2525	2_31	0.00282752	0.0834119	MTHFD1;MAT2B	nsp9	2.54859
Gastric Cancer Network 2 WP2363	2_31	0.00282752	0.444863	RFC3;MTDH	nsp15	2.54859
Gastric Cancer Network 2 WP2363	2_31	0.00282752	0.444863	RFC3;MTDH	nsp4	2.54859
GABA receptor Signaling WP4159	2_31	0.00282752	1	AP2A2;AP2M1	nsp10	2.54859
Mammary gland development pathway - Pregnancy and lactation (Stage 3 of 4) WP2817	2_32	0.00301112	0.0617934	ESR1;BCL2L1	nsp5	2.52127
Ovarian Infertility Genes WP34	2_32	0.00301112	0.177656	TBP;ATM	E	2.52127
VEGFA-VEGFR2 Signaling Pathway WP3888	4_236	0.00305892	0.0687528	ITGB1;FGB;FGA;PLAU	ORF8	2.51443
VEGFA-VEGFR2 Signaling Pathway WP3888	4_236	0.00305892	0.240635	HSP90AA1;MYO6;HSPB1;HSPA1A	ORF9b	2.51443
VEGFA-VEGFR2 Signaling Pathway WP3888	4_236	0.00305892	0.360952	ITCH;FAS;PTPN11;RAB5A	NS7b	2.51443
VEGFA-VEGFR2 Signaling Pathway WP3888	4_236	0.00305892	1	HGS;MYO6;RACK1;RAC1	S	2.51443
Wnt Signaling WP428	3_115	0.00315494	0.297826	CSNK2A1;CSNK2A2;CSNK2B	N	2.50101
Signal transduction through IL1R WP4496	2_33	0.00320018	0.0686584	TGFB2;TGFB1	ORF8	2.49483
Alpha 6 Beta 4 signaling pathway WP244	2_33	0.00320018	0.0839158	SHC1;PTPN11	ORF3a	2.49483
miRNA regulation of prostate cancer signaling pathways WP3981	2_33	0.00320018	0.137317	MDM2;TP53	nsp2	2.49483
Endothelin Pathways WP2197	2_33	0.00320018	0.503495	ATP2A2;CALM1	ORF6	2.49483
ESC Pluripotency Pathways WP3931	3_116	0.00323292	0.05869	APC;PTEN;EGFR	ORF1a	2.4904
Signaling of Hepatocyte Growth Factor Receptor WP313	2_34	0.00339467	0.0593438	PAK1;PTEN	ORF1a	2.4692
p38 MAPK Signaling Pathway WP400	2_34	0.00339467	0.0667618	CDC42;HSPB1	nsp5	2.4692
Type 2 papillary renal cell carcinoma WP4241	2_34	0.00339467	0.0696644	TGFB2;TGFB1	ORF8	2.4692
p38 MAPK Signaling Pathway WP400	2_34	0.00339467	0.0843306	SHC1;TGFBR1	ORF3a	2.4692
MAPK Signaling Pathway WP382	4_246	0.00354831	0.0598143	CDC42;PAK1;JUND;EGFR	ORF1a	2.44998
MAPK Signaling Pathway WP382	4_246	0.00354831	0.239257	HSPB1;MAPT;FLNC;HSPA1A	ORF9b	2.44998
Hippo-Merlin Signaling Dysregulation WP4541	3_120	0.00355668	0.0578881	PAK1;CDH1;EGFR	ORF1a	2.44895
Cell Cycle WP179	3_120	0.00355668	0.0671502	CDKN1A;CDKN2A;ABL1	nsp5	2.44895
Cell Cycle WP179	3_120	0.00355668	0.139896	YWHAQ;MDM2;TP53	nsp2	2.44895
Cell Cycle WP179	3_120	0.00355668	0.186528	PRKDC;ATM;ATR	E	2.44895
Photodynamic therapy-induced HIF-1 survival signaling WP3614	2_37	0.00401043	0.0788717	IGFBP3;SERPINE1	ORF8	2.39681
The effect of progerin on the involved genes in Hutchinson-Gilford Progeria Syndrome WP4320	2_37	0.00401043	0.105162	KDM1A;SUV39H1	nsp1	2.39681
mRNA Processing WP411	3_126	0.0040784	0.320834	SRPK2;SNRNP70;RBMX	N	2.38951
mRNA Processing WP411	3_126	0.0040784	0.481251	SRPK2;NXF1;PRPF40A	ORF6	2.38951
Amyotrophic lateral sclerosis (ALS) WP2447	2_38	0.00422636	0.0767246	GPX1;BCL2L1	nsp5	2.37403
Amyotrophic lateral sclerosis (ALS) WP2447	2_38	0.00422636	0.099742	RAB5A;TNFRSF1A	ORF3a	2.37403
Ebola Virus Pathway on Host WP4217	3_129	0.0043558	0.0685312	CDC42;PAK1;EGFR	ORF1a	2.36093
Ebola Virus Pathway on Host WP4217	3_129	0.0043558	0.411187	HLA-A;RAB5A;RAB7A	NS7b	2.36093
Ebola Virus Pathway on Host WP4217	3_129	0.0043558	0.513984	RFC1;HLA-C;TOP1	nsp4	2.36093
Ebola Virus Pathway on Host WP4217	3_129	0.0043558	0.513984	HLA-DMB;CAV2;CAV1	nsp6	2.36093
PDGF Pathway WP2526	2_39	0.00444758	0.0999645	SHC1;PTPN11	ORF3a	2.35188
PDGF Pathway WP2526	2_39	0.00444758	0.123486	MAP3K1;MAPK3	nsp9	2.35188
G13 Signaling Pathway WP524	2_39	0.00444758	0.174938	PPP1CB;CIT	nsp13	2.35188
G13 Signaling Pathway WP524	2_39	0.00444758	1	PPP1CB;WASL	nsp16	2.35188
TGF-beta Signaling Pathway WP366	3_132	0.00464441	0.0811912	CDC42;APP;CDKN1A	nsp5	2.33307
TGF-beta Signaling Pathway WP366	3_132	0.00464441	0.0876865	ITGB1;TGFB1;TGFBR2	ORF8	2.33307
TGF-beta Signaling Pathway WP366	3_132	0.00464441	0.243574	APP;TERT;AKT1	nsp14	2.33307
TGF-beta Signaling Pathway WP366	3_132	0.00464441	0.313166	APP;SNIP1;TP53	N	2.33307
TGF-beta Signaling Pathway WP366	3_132	0.00464441	1	APP;HGS;RAC1	S	2.33307
Bladder Cancer WP2828	2_40	0.00467406	0.0711663	CDH1;EGFR	ORF1a	2.33031
Oxidative Damage WP3941	2_40	0.00467406	0.0735385	CDC42;CDKN1A	nsp5	2.33031
Bladder Cancer WP2828	2_40	0.00467406	0.0760743	CDKN1A;CDKN2A	nsp5	2.33031
ATM Signaling Pathway WP2516	2_40	0.00467406	0.0787913	CDKN1A;ABL1	nsp5	2.33031
IL-5 Signaling Pathway WP127	2_40	0.00467406	0.10028	SHC1;PTPN11	ORF3a	2.33031
Bladder Cancer WP2828	2_40	0.00467406	0.157583	MDM2;TP53	nsp2	2.33031
ATM Signaling Pathway WP2516	2_40	0.00467406	0.169704	MDM2;TP53	nsp2	2.33031
Ferroptosis WP4313	2_40	0.00467406	0.220616	PCBP1;PCBP2	nsp14	2.33031
ATM Signaling Pathway WP2516	2_40	0.00467406	0.315165	FANCD2;ATM	ORF7a	2.33031
IL-2 Signaling Pathway WP49	2_42	0.00514271	0.105537	SHC1;PTPN11	ORF3a	2.28881
DNA Replication WP466	2_42	0.00514271	0.161824	RFC1;UBC	nsp2	2.28881
Metabolic reprogramming in colon cancer WP4290	2_42	0.00514271	0.20228	ACLY;FASN	nsp14	2.28881
IL-2 Signaling Pathway WP49	2_42	0.00514271	0.220669	AKT1;CRKL	nsp14	2.28881
DNA Replication WP466	2_42	0.00514271	0.485472	UBC;MCM3	nsp3	2.28881
DNA Replication WP466	2_42	0.00514271	0.485472	PCNA;MCM3	ORF14	2.28881
DNA Replication WP466	2_42	0.00514271	0.60684	RFC3;RFC1	nsp15	2.28881
Metabolic reprogramming in colon cancer WP4290	2_42	0.00514271	0.80912	ACLY;GAPDH	nsp10	2.28881
Metabolic reprogramming in colon cancer WP4290	2_42	0.00514271	0.80912	ACLY;GAPDH	nsp16	2.28881
DNA Replication WP466	2_42	0.00514271	1	UBC;MCM3	nsp10	2.28881
Common Pathways Underlying Drug Addiction WP2636	2_42	0.00514271	1	PPP1CC;GNAS	nsp12	2.28881
IL-6 signaling pathway WP364	2_43	0.00538483	0.105902	SHC1;PTPN11	ORF3a	2.26883
Endoderm Differentiation WP2853	3_141	0.0055788	0.0822874	APP;DAB2;APC	ORF1a	2.25346
Integrated Cancer Pathway WP1971	2_44	0.0056321	0.0857532	CDKN1A;PTEN	nsp5	2.24933
Integrated Cancer Pathway WP1971	2_44	0.0056321	0.166147	MDM2;TP53	nsp2	2.24933
Integrated Cancer Pathway WP1971	2_44	0.0056321	0.265835	ATM;ATR	E	2.24933
Integrated Cancer Pathway WP1971	2_44	0.0056321	0.332294	ATM;ATR	ORF7a	2.24933
Glycolysis and Gluconeogenesis WP534	2_45	0.0058845	0.213653	ALDOA;GAPDH	nsp13	2.23029
ATM Signaling Network in Development and Disease WP3878	2_45	0.0058845	0.308609	ATM;ATR	ORF7a	2.23029
Brain-Derived Neurotrophic Factor (BDNF) signaling pathway WP2380	3_144	0.00591352	0.111647	DLG1;SHC1;PTPN11	ORF3a	2.22815
Brain-Derived Neurotrophic Factor (BDNF) signaling pathway WP2380	3_144	0.00591352	0.155066	MAP3K1;APC;MAPK3	nsp9	2.22815
Brain-Derived Neurotrophic Factor (BDNF) signaling pathway WP2380	3_144	0.00591352	0.930394	CSNK2A1;RACK1;RAC1	S	2.22815
Selenium Metabolism and Selenoproteins WP28	2_46	0.006142	0.0878492	SELENBP1;GPX1	nsp5	2.21169
Aryl Hydrocarbon Receptor Pathway WP2873	2_46	0.006142	0.0878492	JUND;EGFR	ORF1a	2.21169
Aryl Hydrocarbon Receptor WP2586	2_46	0.006142	0.0905945	CDKN1A;ESR1	nsp5	2.21169
NRF2 pathway WP2884	3_146	0.00614323	0.111523	TGFB2;TGFB1;TGFBR2	ORF8	2.2116
Mesodermal Commitment Pathway WP2857	3_147	0.00626006	0.113644	ACVR1;BMPR2;BMPR1A	ORF3a	2.20342
Mechanoregulation and pathology of YAP_TAZ via Hippo and non-Hippo mechanisms WP4534	2_47	0.00640458	0.0863703	PAK1;CDH1	ORF1a	2.19351
NO_cGMP_PKG mediated Neuroprotection WP4008	2_47	0.00640458	0.0889106	CAMK2D;CALM2	ORF1a	2.19351
Thymic Stromal LymphoPoietin (TSLP) Signaling Pathway WP2203	2_47	0.00640458	0.159103	STAT6;MAPK3	nsp9	2.19351
Calcium Regulation in the Cardiac Cell WP536	3_149	0.0064977	0.613383	GNG5;GNB1;ATP2A2	nsp7	2.18724
Calcium Regulation in the Cardiac Cell WP536	3_149	0.0064977	0.613383	YWHAQ;ATP2A2;CALM1	ORF6	2.18724
Regulation of Actin Cytoskeleton WP51	3_150	0.00661852	0.0918807	CDC42;MAPK6;MYLK	nsp5	2.17924
Regulation of Actin Cytoskeleton WP51	3_150	0.00661852	0.156197	APC;FN1;MAPK3	nsp9	2.17924
Exercise-induced Circadian Regulation WP410	2_48	0.0066722	1	DNAJA1;PSMA4	nsp12	2.17573
Integrated Breast Cancer Pathway WP1984	3_151	0.00674068	0.117837	BMPR2;TGFBR1;BMPR1A	ORF3a	2.1713
Integrated Breast Cancer Pathway WP1984	3_151	0.00674068	0.167453	CDK2;ATM;BRCA1	nsp1	2.1713
Integrated Breast Cancer Pathway WP1984	3_151	0.00674068	0.31816	NF1;ATM;ATR	ORF7a	2.1713
Hepatitis C and Hepatocellular Carcinoma WP3646	2_49	0.00694486	0.0936563	CDKN1A;BCL2L1	nsp5	2.15834
IL-3 Signaling Pathway WP286	2_49	0.00694486	0.113034	SHC1;PTPN11	ORF3a	2.15834
Hepatitis C and Hepatocellular Carcinoma WP3646	2_49	0.00694486	0.11707	PTPN11;TGFBR1	ORF3a	2.15834
Hepatitis C and Hepatocellular Carcinoma WP3646	2_49	0.00694486	0.148999	SMAD3;MAPK3	nsp9	2.15834
Structural Pathway of Interleukin 1 (IL-1) WP2637	2_49	0.00694486	0.156094	MAP3K1;MAPK3	nsp9	2.15834
Breast cancer pathway WP4262	3_154	0.0071152	0.0932882	CDKN1A;PTEN;ESR1	nsp5	2.14781
Breast cancer pathway WP4262	3_154	0.0071152	0.0932882	APC;PTEN;EGFR	ORF1a	2.14781
Breast cancer pathway WP4262	3_154	0.0071152	0.146016	APC;ESR1;MAPK3	nsp9	2.14781
Breast cancer pathway WP4262	3_154	0.0071152	0.559729	CSNK2A1;APC;ERBB2	ORF6	2.14781
Synaptic signaling pathways associated with autism spectrum disorder WP4539	2_50	0.0072225	0.0921357	PTEN;UBE3A	ORF1a	2.14131
Vitamin B12 Metabolism WP1533	2_50	0.0072225	0.12626	SERPINE1;PLAT	ORF8	2.14131
Myometrial Relaxation and Contraction Pathways WP289	3_156	0.00737163	0.497059	YWHAQ;ATP2A2;CALM1	ORF6	2.13244
Myometrial Relaxation and Contraction Pathways WP289	3_156	0.00737163	0.579902	GNG5;GNB1;ATP2A2	nsp7	2.13244
Synaptic Vesicle Pathway WP2267	2_51	0.00750512	0.885604	AP2A2;AP2M1	nsp10	2.12464
Sudden Infant Death Syndrome (SIDS) Susceptibility Pathways WP706	3_158	0.0076335	0.1201	SNAP25;GAPDH;VAMP2	ORF3a	2.11728
Sudden Infant Death Syndrome (SIDS) Susceptibility Pathways WP706	3_158	0.0076335	0.600502	HADHA;YWHAQ;GAPDH	ORF14	2.11728
Epithelial to mesenchymal transition in colorectal cancer WP4239	3_159	0.00776648	0.118251	NOTCH3;SHC1;TGFBR1	ORF3a	2.10978
Epithelial to mesenchymal transition in colorectal cancer WP4239	3_159	0.00776648	0.130921	TGFB2;TGFB1;TGFBR2	ORF8	2.10978
Epithelial to mesenchymal transition in colorectal cancer WP4239	3_159	0.00776648	0.152741	SMAD3;FN1;MAPK3	nsp9	2.10978
Epithelial to mesenchymal transition in colorectal cancer WP4239	3_159	0.00776648	0.183289	DSP;JUP;PKP2	nsp1	2.10978
Copper homeostasis WP3286	2_52	0.00779268	0.0994094	APP;PTEN	nsp5	2.10831
Translation Factors WP107	2_52	0.00779268	0.141467	EIF4A1;EIF4H	nsp9	2.10831
Copper homeostasis WP3286	2_52	0.00779268	0.147126	APP;APC	nsp9	2.10831
Copper homeostasis WP3286	2_52	0.00779268	0.282934	APP;AKT1	nsp14	2.10831
Translation Factors WP107	2_52	0.00779268	0.408683	EIF2AK2;PABPC1	N	2.10831
Copper homeostasis WP3286	2_52	0.00779268	0.459768	APP;TP53	N	2.10831
Copper homeostasis WP3286	2_52	0.00779268	0.459768	APP;APC	ORF6	2.10831
Copper homeostasis WP3286	2_52	0.00779268	0.459768	APP;MAPT	ORF9b	2.10831
Copper homeostasis WP3286	2_52	0.00779268	0.613024	APP;PTEN	nsp3	2.10831
Insulin Signaling WP481	3_160	0.00790082	0.621531	SNAP25;STX4;PTPN11	NS7b	2.10233
Apoptosis-related network due to altered Notch3 in ovarian cancer WP2864	2_53	0.00808516	0.100426	APP;JUND	ORF1a	2.09231
Apoptosis-related network due to altered Notch3 in ovarian cancer WP2864	2_53	0.00808516	0.181724	APP;RPS6KB1	nsp1	2.09231
Apoptosis-related network due to altered Notch3 in ovarian cancer WP2864	2_53	0.00808516	0.224482	APP;IL7R	nsp2	2.09231
Apoptosis-related network due to altered Notch3 in ovarian cancer WP2864	2_53	0.00808516	0.38162	APP;IL7R	N	2.09231
Apoptosis-related network due to altered Notch3 in ovarian cancer WP2864	2_53	0.00808516	0.424022	APP;HSPB1	ORF9b	2.09231
Apoptosis-related network due to altered Notch3 in ovarian cancer WP2864	2_53	0.00808516	0.763239	HSPA5;YBX3	nsp4	2.09231
EGF_EGFR Signaling Pathway WP437	3_162	0.00817363	0.101525	CDC42;PTEN;ABL1	nsp5	2.08758
IL-4 Signaling Pathway WP395	2_54	0.00838254	0.123642	SHC1;PTPN11	ORF3a	2.07662
Interferon type I signaling pathways WP585	2_54	0.00838254	0.136433	EIF4A1;MAP3K1	nsp9	2.07662
IL-4 Signaling Pathway WP395	2_54	0.00838254	0.141306	STAT6;MAPK3	nsp9	2.07662
TGF-beta Receptor Signaling WP560	2_54	0.00838254	0.146539	SMAD3;MAPK3	nsp9	2.07662
Interferon type I signaling pathways WP585	2_54	0.00838254	0.989139	RACK1;RAC1	S	2.07662
Chemokine signaling pathway WP3929	3_164	0.00845195	0.10229	CDC42;PAK1;WASL	ORF1a	2.07304
DNA IR-Double Strand Breaks (DSBs) and cellular response via ATM WP3959	2_55	0.00868477	0.10248	CDKN2A;ABL1	nsp5	2.06124
Cardiac Hypertrophic Response WP2795	2_55	0.00868477	0.10248	CAMK2D;CALM2	ORF1a	2.06124
Pathogenic Escherichia coli infection WP2272	2_55	0.00868477	0.105108	CDC42;ABL1	nsp5	2.06124
Cardiac Hypertrophic Response WP2795	2_55	0.00868477	0.124219	TGFBR1;TNFRSF1A	ORF3a	2.06124
IL-1 signaling pathway WP195	2_55	0.00868477	0.132233	MAP3K1;MAPK3	nsp9	2.06124
Cardiac Hypertrophic Response WP2795	2_55	0.00868477	0.13664	MAP3K1;MAPK3	nsp9	2.06124
DNA IR-Double Strand Breaks (DSBs) and cellular response via ATM WP3959	2_55	0.00868477	0.227734	MDM2;TP53	nsp2	2.06124
IL-1 signaling pathway WP195	2_55	0.00868477	0.273281	HSPB2;AKT1	nsp14	2.06124
Pathogenic Escherichia coli infection WP2272	2_55	0.00868477	0.292801	YWHAQ;ARPC4	nsp14	2.06124
DNA IR-Double Strand Breaks (DSBs) and cellular response via ATM WP3959	2_55	0.00868477	0.372656	UPF1;TP53	N	2.06124
DNA IR-Double Strand Breaks (DSBs) and cellular response via ATM WP3959	2_55	0.00868477	0.585602	PCNA;PARP1	ORF14	2.06124
RANKL_RANK (Receptor activator of NFKB (ligand)) Signaling Pathway WP2018	2_55	0.00868477	0.819843	TNFSF11;RAC1	S	2.06124
Nuclear Receptors Meta-Pathway WP2882	4_319	0.00880927	0.143378	TGFB2;PSMC5;TGFB1;TGFBR2	ORF8	2.05506
Mitochondrial complex I assembly model OXPHOS system WP4324	2_56	0.00899185	0.530519	NDUFB9;ECSIT	ORF14	2.04615
Preimplantation Embryo WP3527	2_58	0.00962043	0.283803	KHSRP;ATP1A1	nsp14	2.01681
Preimplantation Embryo WP3527	2_58	0.00962043	0.412804	HMGA1;ATP1A1	E	2.01681
Preimplantation Embryo WP3527	2_58	0.00962043	0.908169	KHSRP;ATP1A1	nsp10	2.01681
Preimplantation Embryo WP3527	2_58	0.00962043	1	KHSRP;ATP1A1	nsp16	2.01681
MET in type 1 papillary renal cell carcinoma WP4205	2_59	0.00994188	0.114453	CDC42;CDKN1A	nsp5	2.00253
MET in type 1 papillary renal cell carcinoma WP4205	2_59	0.00994188	0.114453	CDC42;PAK1	ORF1a	2.00253
Kit receptor signaling pathway WP304	2_59	0.00994188	0.138017	SHC1;PTPN11	ORF3a	2.00253
MET in type 1 papillary renal cell carcinoma WP4205	2_59	0.00994188	0.260698	AKT1;CRKL	nsp14	2.00253
Kit receptor signaling pathway WP304	2_59	0.00994188	0.276033	AKT1;CRKL	nsp14	2.00253
Oxidative phosphorylation WP623	2_60	0.0102681	0.161551	ATP5F1A;ATP5F1B	ORF8	1.98851
RIG-I-like Receptor Signaling WP3865	2_60	0.0102681	0.346181	TBK1;TBKBP1	nsp13	1.98851
Oxidative phosphorylation WP623	2_60	0.0102681	0.538503	ATP5F1A;ATP5F1B	ORF6	1.98851
Oxidative phosphorylation WP623	2_60	0.0102681	0.605816	ATP5F1A;ATP5F1B	nsp8	1.98851
Oxidative phosphorylation WP623	2_60	0.0102681	0.692361	ATP5F1A;ATP5F1B	NS7b	1.98851
Oxidative phosphorylation WP623	2_60	0.0102681	0.692361	ATP5F1A;ATP5F1B	nsp3	1.98851
Oxidative phosphorylation WP623	2_60	0.0102681	0.692361	ATP5F1A;ATP5F1B	nsp7	1.98851
Oxidative phosphorylation WP623	2_60	0.0102681	1	ATP5F1A;ATP5F1B	M	1.98851
Notch Signaling Pathway WP61	2_61	0.010599	0.142935	NOTCH3;ITCH	ORF3a	1.97474
Prader-Willi and Angelman Syndrome WP3998	2_61	0.010599	0.263301	MDM2;TP53	nsp2	1.97474
Notch Signaling Pathway WP61	2_61	0.010599	0.625339	NOTCH3;ITCH	NS7b	1.97474
Oxidation by Cytochrome P450 WP43	2_61	0.010599	0.625339	CYB5B;CYB5R3	nsp7	1.97474
T-Cell antigen Receptor (TCR) pathway during Staphylococcus aureus infection WP3863	2_62	0.0109346	0.120026	PAK1;CALM2	ORF1a	1.9612
Proteasome Degradation WP183	2_62	0.0109346	0.122884	UBB;UBC	ORF1a	1.9612
Proteasome Degradation WP183	2_62	0.0109346	0.143364	HLA-C;UBA1	ORF3a	1.9612
Proteasome Degradation WP183	2_62	0.0109346	0.271638	UBC;UBA1	nsp14	1.9612
PI3K-Akt Signaling Pathway WP4172	4_340	0.0109467	0.12302	PPP2CB;CDKN1A;PTEN;BCL2L1	nsp5	1.96072
PI3K-Akt Signaling Pathway WP4172	4_340	0.0109467	0.258343	MDM2;EIF4E2;IL7R;TP53	nsp2	1.96072
PI3K-Akt Signaling Pathway WP4172	4_340	0.0109467	0.430571	ANGPT4;TEK;IL7R;TP53	N	1.96072
Vitamin D Receptor Pathway WP2877	3_182	0.0112087	0.170661	TGFB2;TGFB1;IGFBP3	ORF8	1.95045
Endometrial cancer WP4155	2_63	0.0112748	0.123761	CDKN1A;PTEN	nsp5	1.94789
Endometrial cancer WP4155	2_63	0.0112748	0.166303	APC;MAPK3	nsp9	1.94789
Lung fibrosis WP3624	2_63	0.0112748	0.166303	TGFB1;PLAU	ORF8	1.94789
Endometrial cancer WP4155	2_63	0.0112748	0.253415	APC;TP53	nsp2	1.94789
Endometrial cancer WP4155	2_63	0.0112748	0.532171	APC;ERBB2	ORF6	1.94789
Genotoxicity pathway WP4286	2_63	0.0112748	0.591301	NLRX1;RPS27	ORF14	1.94789
Metapathway biotransformation Phase I and II WP702	3_183	0.0113753	0.59657	COMT;NAT14;HS2ST1	nsp7	1.94404
G1 to S cell cycle control WP45	2_64	0.0116197	0.124648	CDKN1A;CDKN2A	nsp5	1.9348
G1 to S cell cycle control WP45	2_64	0.0116197	0.249295	MDM2;TP53	nsp2	1.9348
Oncostatin M Signaling Pathway WP2374	2_65	0.0119692	0.152688	SHC1;PTPN11	ORF3a	1.92193
Pathways Affected in Adenoid Cystic Carcinoma WP3651	2_65	0.0119692	0.256794	ATM;BRCA1	nsp1	1.92193
Pathways Affected in Adenoid Cystic Carcinoma WP3651	2_65	0.0119692	0.470789	PRKDC;ATM	E	1.92193
Non-small cell lung cancer WP4255	2_66	0.0123233	0.129258	CDKN1A;CDKN2A	nsp5	1.90927
AGE_RAGE pathway WP2324	2_66	0.0123233	0.132195	CDC42;EGFR	ORF1a	1.90927
Association Between Physico-Chemical Features and Toxicity Associated Pathways WP3680	2_66	0.0123233	0.171076	APC;FN1	nsp9	1.90927
AGE_RAGE pathway WP2324	2_66	0.0123233	0.176261	SMAD3;MAPK3	nsp9	1.90927
Folate Metabolism WP176	2_66	0.0123233	0.176261	SERPINE1;PLAT	ORF8	1.90927
Human Thyroid Stimulating Hormone (TSH) signaling pathway WP2032	2_66	0.0123233	0.252896	RPS6KB1;CDK2	nsp1	1.90927
Association Between Physico-Chemical Features and Toxicity Associated Pathways WP3680	2_66	0.0123233	0.29083	ACTR3;AKT1	nsp14	1.90927
Association Between Physico-Chemical Features and Toxicity Associated Pathways WP3680	2_66	0.0123233	0.528782	APC;ERBB2	ORF6	1.90927
miR-517 relationship with ARCN1 and USP1 WP3596	1_5	0.0126863	0.130172	CDKN1A	nsp5	1.89667
TCA Cycle Nutrient Utilization and Invasiveness of Ovarian Cancer WP2868	1_5	0.0126863	0.133065	EGFR	ORF1a	1.89667
TCA Cycle Nutrient Utilization and Invasiveness of Ovarian Cancer WP2868	1_5	0.0126863	0.171084	MAPK3	nsp9	1.89667
DNA Damage Response WP707	2_68	0.0130452	0.131007	CDKN1A;ABL1	nsp5	1.88455
RAC1_PAK1_p38_MMP2 Pathway WP3303	2_68	0.0130452	0.133855	PAK1;EGFR	ORF1a	1.88455
RAC1_PAK1_p38_MMP2 Pathway WP3303	2_68	0.0130452	0.171036	FN1;MAPK3	nsp9	1.88455
RAC1_PAK1_p38_MMP2 Pathway WP3303	2_68	0.0130452	0.684146	ERBB2;PTPN11	NS7b	1.88455
AMP-activated Protein Kinase (AMPK) Signaling WP1403	2_69	0.0134129	0.30147	FASN;AKT1	nsp14	1.87248
Sterol Regulatory Element-Binding Proteins (SREBP) signalling WP1982	2_69	0.0134129	0.527573	ACLY;KPNB1	ORF6	1.87248
Parkin-Ubiquitin Proteasomal System pathway WP2359	2_70	0.0137851	0.171225	STUB1;UBA1	ORF3a	1.86059
Parkin-Ubiquitin Proteasomal System pathway WP2359	2_70	0.0137851	0.500504	HSPA9;HSPA1A	N	1.86059
Parkin-Ubiquitin Proteasomal System pathway WP2359	2_70	0.0137851	0.650655	PRKN;HSPA1A	ORF9b	1.86059
Focal Adhesion WP306	3_198	0.0140476	0.301384	AKT1;FLNC;CRKL	nsp14	1.8524
Focal Adhesion WP306	3_198	0.0140476	0.602768	PPP1CB;FLNC;MYL12A	ORF9b	1.8524
Focal Adhesion WP306	3_198	0.0140476	1	PPP1CB;ZYX;FLNC	nsp10	1.8524
Focal Adhesion WP306	3_198	0.0140476	1	PPP1CB;ZYX;FLNC	nsp16	1.8524
miRNA Regulation of DNA Damage Response WP1530	2_71	0.0141617	0.139257	CDKN1A;ABL1	nsp5	1.84888
Primary Focal Segmental Glomerulosclerosis FSGS WP2572	2_72	0.0145428	0.298444	YWHAQ;AKT1	nsp14	1.83735
Primary Focal Segmental Glomerulosclerosis FSGS WP2572	2_72	0.0145428	0.686422	PCNA;YWHAQ	ORF14	1.83735
Circadian rhythm related genes WP3594	3_201	0.0146213	0.140842	PPP1CB;SUV39H2;PTEN	nsp5	1.83501
Circadian rhythm related genes WP3594	3_201	0.0146213	0.300054	UBC;TP53;PPP1CA	nsp2	1.83501
Circadian rhythm related genes WP3594	3_201	0.0146213	0.530865	JUND;DHX9;PRKDC	E	1.83501
Circadian rhythm related genes WP3594	3_201	0.0146213	1	PPP1CB;JUND;UBE3A	nsp16	1.83501
Chromosomal and microsatellite instability in colorectal cancer WP4216	2_73	0.0149284	0.140924	CDKN1A;MLH1	nsp5	1.82599
Chromosomal and microsatellite instability in colorectal cancer WP4216	2_73	0.0149284	0.293591	APC;TP53	nsp2	1.82599
Chromosomal and microsatellite instability in colorectal cancer WP4216	2_73	0.0149284	0.704619	RALA;RHOA	nsp7	1.82599
Metastatic brain tumor WP2249	1_6	0.0152046	0.138011	CDC42	nsp5	1.81803
Somatroph axis (GH) and its relationship to dietary restriction and aging WP4186	1_6	0.0152046	0.140717	PTEN	nsp5	1.81803
Metastatic brain tumor WP2249	1_6	0.0152046	0.149511	CDC42	ORF1a	1.81803
Somatroph axis (GH) and its relationship to dietary restriction and aging WP4186	1_6	0.0152046	0.152693	PTEN	ORF1a	1.81803
Metastatic brain tumor WP2249	1_6	0.0152046	0.265798	TP53	nsp2	1.81803
LncRNA-mediated mechanisms of therapeutic resistance WP3672	1_6	0.0152046	0.276021	TP53	nsp2	1.81803
mir-124 predicted interactions with cell cycle and differentiation WP3595	1_6	0.0152046	0.287062	PTBP1	nsp2	1.81803
Somatroph axis (GH) and its relationship to dietary restriction and aging WP4186	1_6	0.0152046	0.299023	AKT1	nsp14	1.81803
Metastatic brain tumor WP2249	1_6	0.0152046	0.478437	TP53	N	1.81803
mir-124 predicted interactions with cell cycle and differentiation WP3595	1_6	0.0152046	0.478437	PTBP1	nsp13	1.81803
LncRNA-mediated mechanisms of therapeutic resistance WP3672	1_6	0.0152046	0.512611	TP53	N	1.81803
Somatroph axis (GH) and its relationship to dietary restriction and aging WP4186	1_6	0.0152046	0.897069	PTEN	nsp3	1.81803
mir-124 predicted interactions with cell cycle and differentiation WP3595	1_6	0.0152046	1	PTBP1	nsp10	1.81803
mir-124 predicted interactions with cell cycle and differentiation WP3595	1_6	0.0152046	1	PTBP1	nsp15	1.81803
mir-124 predicted interactions with cell cycle and differentiation WP3595	1_6	0.0152046	1	PTBP1	nsp16	1.81803
mir-124 predicted interactions with cell cycle and differentiation WP3595	1_6	0.0152046	1	PTBP1	nsp4	1.81803
Robo4 and VEGF Signaling Pathways Crosstalk WP3943	1_6	0.0152046	1	RAC1	S	1.81803
Arrhythmogenic Right Ventricular Cardiomyopathy WP2118	2_74	0.0153183	0.516445	ATP2A2;EMD	E	1.81479
Arrhythmogenic Right Ventricular Cardiomyopathy WP2118	2_74	0.0153183	0.556172	DSP;ATP2A2	ORF6	1.81479
Arrhythmogenic Right Ventricular Cardiomyopathy WP2118	2_74	0.0153183	0.657294	ATP2A2;EMD	ORF14	1.81479
Arrhythmogenic Right Ventricular Cardiomyopathy WP2118	2_74	0.0153183	0.657294	ATP2A2;EMD	ORF7a	1.81479
Arrhythmogenic Right Ventricular Cardiomyopathy WP2118	2_74	0.0153183	1	ATP2A2;EMD	M	1.81479
Leptin signaling pathway WP2034	2_76	0.0161112	0.155194	CDC42;PTEN	ORF1a	1.79287
Leptin signaling pathway WP2034	2_76	0.0161112	0.190112	SHC1;PTPN11	ORF3a	1.79287
Prolactin Signaling Pathway WP2037	2_76	0.0161112	0.194987	SHC1;PTPN11	ORF3a	1.79287
Leptin signaling pathway WP2034	2_76	0.0161112	0.205527	ESR1;MAPK3	nsp9	1.79287
Leptin signaling pathway WP2034	2_76	0.0161112	0.30418	AKT1;ESR1	nsp14	1.79287
Leptin signaling pathway WP2034	2_76	0.0161112	0.691317	ERBB2;PTPN11	NS7b	1.79287
Prolactin Signaling Pathway WP2037	2_76	0.0161112	0.760449	ERBB2;PTPN11	NS7b	1.79287
Prolactin Signaling Pathway WP2037	2_76	0.0161112	1	PAK1;YWHAG	nsp12	1.79287
Prolactin Signaling Pathway WP2037	2_76	0.0161112	1	RAC1;PPIA	S	1.79287
Ciliary landscape WP4352	3_216	0.0176882	0.166977	MYL6;APC;CALM2	ORF1a	1.75232
Ciliary landscape WP4352	3_216	0.0176882	0.219707	APC;NUP88;DCAF7	nsp9	1.75232
Ciliary landscape WP4352	3_216	0.0176882	0.596346	APC;CEP170;CALM1	ORF6	1.75232
Glial Cell Differentiation WP2276	1_7	0.0177165	0.203956	MSN	ORF3a	1.75162
DDX1 as a regulatory component of the Drosha microprocessor WP2942	1_7	0.0177165	0.348425	ATM	nsp1	1.75162
DDX1 as a regulatory component of the Drosha microprocessor WP2942	1_7	0.0177165	0.522637	ATM	E	1.75162
Non-homologous end joining WP438	1_7	0.0177165	0.55748	PRKDC	E	1.75162
DDX1 as a regulatory component of the Drosha microprocessor WP2942	1_7	0.0177165	0.69685	ATM	ORF7a	1.75162
Disorders of the Krebs cycle WP4236	1_7	0.0177165	0.69685	PDHX	ORF9b	1.75162
Hypothetical Craniofacial Development Pathway WP3655	1_7	0.0177165	0.7602	RHOA	nsp7	1.75162
Non-homologous end joining WP438	1_7	0.0177165	1	PRKDC	M	1.75162
Hfe effect on hepcidin production WP3924	1_7	0.0177165	1	HFE	nsp4	1.75162
Glial Cell Differentiation WP2276	1_7	0.0177165	1	MSN	nsp6	1.75162
Mevalonate pathway WP3963	1_7	0.0177165	1	HMGCR	nsp6	1.75162
DNA IR-damage and cellular response via ATR WP4016	2_80	0.0177487	0.299193	MDM2;TP53	nsp2	1.75083
DNA IR-damage and cellular response via ATR WP4016	2_80	0.0177487	0.523587	UPF1;TP53	N	1.75083
Signaling Pathways in Glioblastoma WP2261	2_82	0.0185929	0.172076	PTEN;EGFR	ORF1a	1.73065
Signaling Pathways in Glioblastoma WP2261	2_82	0.0185929	0.302616	MDM2;TP53	nsp2	1.73065
Signaling Pathways in Glioblastoma WP2261	2_82	0.0185929	0.675067	NF1;ATM	ORF7a	1.73065
Alzheimers Disease WP2059	2_83	0.0190213	0.169397	APP;SNCA	nsp5	1.72076
Alzheimers Disease WP2059	2_83	0.0190213	0.172655	APP;CALM2	ORF1a	1.72076
Alzheimers Disease WP2059	2_83	0.0190213	0.230207	APP;MAPK3	nsp9	1.72076
Alzheimers Disease WP2059	2_83	0.0190213	0.528122	APP;TP53	N	1.72076
Alzheimers Disease WP2059	2_83	0.0190213	0.748172	APP;FAS	NS7b	1.72076
Alzheimers Disease WP2059	2_83	0.0190213	0.748172	ATP2A2;GAPDH	ORF14	1.72076
Alzheimers Disease WP2059	2_83	0.0190213	1	APP;ATP2A2	M	1.72076
Alzheimers Disease WP2059	2_83	0.0190213	1	APP;GAPDH	nsp10	1.72076
Alzheimers Disease WP2059	2_83	0.0190213	1	ATP2A2;IDE	nsp4	1.72076
Apoptosis WP254	2_84	0.0194539	0.170041	CDKN2A;BCL2L1	nsp5	1.71099
MicroRNAs in cardiomyocyte hypertrophy WP1544	2_84	0.0194539	0.17325	CAMK2D;CALM2	ORF1a	1.71099
Apoptosis WP254	2_84	0.0194539	0.306074	MDM2;TP53	nsp2	1.71099
Apoptosis WP254	2_84	0.0194539	0.706325	BNIP3L;FAS	NS7b	1.71099
Pathways in clear cell renal cell carcinoma WP4018	2_85	0.0198906	0.173858	PTEN;EGFR	ORF1a	1.70135
Pathways in clear cell renal cell carcinoma WP4018	2_85	0.0198906	0.276128	TGFB2;TGFB1	ORF8	1.70135
Pathways in clear cell renal cell carcinoma WP4018	2_85	0.0198906	0.586771	ALDOA;GAPDH	nsp13	1.70135
Pathways in clear cell renal cell carcinoma WP4018	2_85	0.0198906	1	ACLY;GAPDH	nsp10	1.70135
Pathways in clear cell renal cell carcinoma WP4018	2_85	0.0198906	1	ACLY;GAPDH	nsp16	1.70135
Pathways in clear cell renal cell carcinoma WP4018	2_85	0.0198906	1	PTEN;GAPDH	nsp3	1.70135
Dual hijack model of Vif in HIV infection WP3300	1_8	0.0202222	0.173543	UBB	ORF1a	1.69417
HIF1A and PPARG regulation of glycolysis WP2456	1_8	0.0202222	0.227259	GAPDH	ORF3a	1.69417
TFs Regulate miRNAs related to cardiac hypertrophy WP1559	1_8	0.0202222	0.272711	TGFB1	ORF8	1.69417
Caloric restriction and aging WP4191	1_8	0.0202222	0.307899	TP53	nsp2	1.69417
TFs Regulate miRNAs related to cardiac hypertrophy WP1559	1_8	0.0202222	0.353514	AKT1	nsp14	1.69417
Insulin signalling in human adipocytes (normal condition) WP3634	1_8	0.0202222	0.367111	RPS6KB1	nsp1	1.69417
Caloric restriction and aging WP4191	1_8	0.0202222	0.367111	AKT1	nsp14	1.69417
Insulin signalling in human adipocytes (diabetic condition) WP3635	1_8	0.0202222	0.381795	RPS6KB1	nsp1	1.69417
Caloric restriction and aging WP4191	1_8	0.0202222	0.530271	TP53	N	1.69417
HIF1A and PPARG regulation of glycolysis WP2456	1_8	0.0202222	0.561464	GAPDH	nsp13	1.69417
HIF1A and PPARG regulation of glycolysis WP2456	1_8	0.0202222	0.734222	GAPDH	ORF14	1.69417
HIF1A and PPARG regulation of glycolysis WP2456	1_8	0.0202222	0.954488	GAPDH	nsp10	1.69417
HIF1A and PPARG regulation of glycolysis WP2456	1_8	0.0202222	0.954488	GAPDH	nsp3	1.69417
HIF1A and PPARG regulation of glycolysis WP2456	1_8	0.0202222	1	GAPDH	nsp16	1.69417
HIF1A and PPARG regulation of glycolysis WP2456	1_8	0.0202222	1	LDHA	nsp8	1.69417
Selenium Micronutrient Network WP15	2_86	0.0203314	0.266567	SERPINE1;PLAT	ORF8	1.69183
ncRNAs involved in Wnt signaling in hepatocellular carcinoma WP4336	2_86	0.0203314	0.63976	CSNK2A1;APC	ORF6	1.69183
Selenium Micronutrient Network WP15	2_86	0.0203314	0.7997	SCARB1;SELENOS	nsp7	1.69183
Retinoblastoma Gene in Cancer WP2446	2_87	0.0207762	0.178298	CDKN1A;ABL1	nsp5	1.68243
Retinoblastoma Gene in Cancer WP2446	2_87	0.0207762	0.306449	MDM2;TP53	nsp2	1.68243
Hair Follicle Development: Cytodifferentiation (Part 3 of 3) WP2840	2_87	0.0207762	0.363199	DSG1;DSC2	nsp1	1.68243
Retinoblastoma Gene in Cancer WP2446	2_87	0.0207762	0.891489	MCM3;RBBP7	nsp10	1.68243
Retinoblastoma Gene in Cancer WP2446	2_87	0.0207762	0.980638	MCM3;RBBP7	nsp16	1.68243
Retinoblastoma Gene in Cancer WP2446	2_87	0.0207762	0.980638	MCM3;SMC2	nsp8	1.68243
Retinoblastoma Gene in Cancer WP2446	2_87	0.0207762	1	PRKDC;SMC2	M	1.68243
Pancreatic adenocarcinoma pathway WP4263	2_89	0.0216782	0.255802	SMAD3;MAPK3	nsp9	1.66398
Allograft Rejection WP2328	2_89	0.0216782	0.276543	C5;TGFB1	ORF8	1.66398
Cytoplasmic Ribosomal Proteins WP477	2_89	0.0216782	0.365432	RPS6KB1;RPSA	nsp1	1.66398
Cytoplasmic Ribosomal Proteins WP477	2_89	0.0216782	0.538531	RPL18A;RPL36	N	1.66398
Allograft Rejection WP2328	2_89	0.0216782	0.730864	FAS;HLA-A	NS7b	1.66398
Cytoplasmic Ribosomal Proteins WP477	2_89	0.0216782	0.730864	RPS27;RPS18	ORF14	1.66398
Pancreatic adenocarcinoma pathway WP4263	2_89	0.0216782	0.787084	RALA;RHOA	nsp7	1.66398
Cytoplasmic Ribosomal Proteins WP477	2_89	0.0216782	1	RPS5;RPS12	nsp4	1.66398
T-Cell antigen Receptor (TCR) Signaling Pathway WP69	2_90	0.0221352	0.186568	CDC42;PAK1	ORF1a	1.65492
T-Cell antigen Receptor (TCR) Signaling Pathway WP69	2_90	0.0221352	0.242972	SHC1;PTPN11	ORF3a	1.65492
Androgen receptor signaling pathway WP138	2_90	0.0221352	0.360269	KDM1A;BRCA1	nsp1	1.65492
T-Cell antigen Receptor (TCR) Signaling Pathway WP69	2_90	0.0221352	0.373136	AKT1;CRKL	nsp14	1.65492
T-Cell antigen Receptor (TCR) Signaling Pathway WP69	2_90	0.0221352	0.696521	FAS;PTPN11	NS7b	1.65492
Androgen receptor signaling pathway WP138	2_90	0.0221352	0.949801	PTEN;RACK1	nsp3	1.65492
Androgen receptor signaling pathway WP138	2_90	0.0221352	1	RACK1;RAC1	S	1.65492
VEGFA-VEGFR2 Signaling Pathway WP3888	3_236	0.0222962	1	PAK1;ITCH;MYO6	nsp12	1.65177
Apoptosis Modulation and Signaling WP1772	2_91	0.0225962	0.190454	CDKN2A;BCL2L1	nsp5	1.64596
ErbB Signaling Pathway WP673	2_91	0.0225962	0.323194	MDM2;TP53	nsp2	1.64596
ErbB Signaling Pathway WP673	2_91	0.0225962	0.367773	AKT1;CRKL	nsp14	1.64596
Apoptosis Modulation and Signaling WP1772	2_91	0.0225962	0.53327	TP53;HSPA1A	N	1.64596
DNA Mismatch Repair WP531	1_9	0.0227216	0.188151	MLH1	nsp5	1.64356
Methylation Pathways WP704	1_9	0.0227216	0.261576	MAT2B	nsp9	1.64356
DNA Mismatch Repair WP531	1_9	0.0227216	0.31543	RFC1	nsp2	1.64356
Degradation pathway of sphingolipids, including diseases WP4153	1_9	0.0227216	0.357487	GLA	nsp14	1.64356
ATR Signaling WP3875	1_9	0.0227216	0.630859	ATR	E	1.64356
DNA Mismatch Repair WP531	1_9	0.0227216	0.714974	PCNA	ORF14	1.64356
Methylation Pathways WP704	1_9	0.0227216	0.766044	COMT	nsp7	1.64356
ATR Signaling WP3875	1_9	0.0227216	0.766044	ATR	ORF7a	1.64356
Thiamine metabolic pathways WP4297	1_9	0.0227216	0.82497	OGDH	ORF9b	1.64356
Thiamine metabolic pathways WP4297	1_9	0.0227216	1	BCKDK	nsp12	1.64356
DNA Mismatch Repair WP531	1_9	0.0227216	1	RFC1	nsp15	1.64356
DNA Mismatch Repair WP531	1_9	0.0227216	1	RFC1	nsp4	1.64356
Composition of Lipid Particles WP3601	1_9	0.0227216	1	APOB	nsp6	1.64356
Thiamine metabolic pathways WP4297	1_9	0.0227216	1	SLC19A2	nsp6	1.64356
TNF alpha Signaling Pathway WP231	2_92	0.0230612	0.259164	MAP3K1;MAPK3	nsp9	1.63712
TNF alpha Signaling Pathway WP231	2_92	0.0230612	1	CSNK2A1;RAC1	S	1.63712
Corticotropin-releasing hormone signaling pathway WP2355	2_93	0.0235301	0.370207	PARP1;JUP	nsp1	1.62838
Corticotropin-releasing hormone signaling pathway WP2355	2_93	0.0235301	0.740414	GNB1;RHOA	nsp7	1.62838
G Protein Signaling Pathways WP35	2_93	0.0235301	1	AKAP8;GNAS	nsp12	1.62838
LncRNA involvement in canonical Wnt signaling and colorectal cancer WP4258	2_94	0.024003	0.708088	CSNK2A1;APC	ORF6	1.61973
MAPK Signaling Pathway WP382	3_246	0.0248236	0.308336	TGFB2;TGFB1;TGFBR2	ORF8	1.60513
MAPK Signaling Pathway WP382	3_246	0.0248236	0.37796	AKT1;FLNC;CRKL	nsp14	1.60513
MAPK Signaling Pathway WP382	3_246	0.0248236	1	HSPA8;LRRK2;RAC1	S	1.60513
Mammary gland development pathway - Involution (Stage 4 of 4) WP2815	1_10	0.0252148	0.208796	CDH1	ORF1a	1.59834
Trans-sulfuration pathway WP2333	1_10	0.0252148	0.276776	MAT2B	nsp9	1.59834
Mammary gland development pathway - Involution (Stage 4 of 4) WP2815	1_10	0.0252148	0.34004	TP53	nsp2	1.59834
Liver X Receptor Pathway WP2874	1_10	0.0252148	0.371918	FASN	nsp14	1.59834
Mammary gland development pathway - Involution (Stage 4 of 4) WP2815	1_10	0.0252148	0.566733	TP53	N	1.59834
B Cell Receptor Signaling Pathway WP23	2_97	0.0254449	0.207069	CDC42;HCLS1	ORF1a	1.5944
B Cell Receptor Signaling Pathway WP23	2_97	0.0254449	0.272955	SHC1;PTPN11	ORF3a	1.5944
B Cell Receptor Signaling Pathway WP23	2_97	0.0254449	0.36394	AKT1;CRKL	nsp14	1.5944
Integrin-mediated Cell Adhesion WP185	2_101	0.0274212	0.21937	CDC42;PAK1	ORF1a	1.56191
Integrin-mediated Cell Adhesion WP185	2_101	0.0274212	0.223152	CDC42;MAPK6	nsp5	1.56191
Integrin-mediated Cell Adhesion WP185	2_101	0.0274212	0.331867	ITGB1;ITGA3	ORF8	1.56191
Integrin-mediated Cell Adhesion WP185	2_101	0.0274212	1	CAV2;CAV1	nsp6	1.56191
SRF and miRs in Smooth Muscle Differentiation and Proliferation WP1991	1_11	0.0277017	0.21792	CAMK2D	ORF1a	1.55749
Serotonin Transporter Activity WP1455	1_11	0.0277017	0.221614	PPP2CB	nsp5	1.55749
Methionine metabolism leading to Sulphur Amino Acids and related disorders WP4292	1_11	0.0277017	0.297164	MAT2B	nsp9	1.55749
The alternative pathway of fetal androgen synthesis WP4524	1_11	0.0277017	0.363201	POR	nsp2	1.55749
NAD metabolism, sirtuins and aging WP3630	1_11	0.0277017	0.421781	PARP1	nsp1	1.55749
NAD metabolism, sirtuins and aging WP3630	1_11	0.0277017	0.817201	PARP1	ORF14	1.55749
The alternative pathway of fetal androgen synthesis WP4524	1_11	0.0277017	1	CYB5A	nsp6	1.55749
Wnt Signaling Pathway and Pluripotency WP399	2_102	0.0279248	0.356229	APC;TP53	nsp2	1.55401
Electron Transport Chain (OXPHOS system in mitochondria) WP111	2_103	0.028432	0.335498	ATP5F1A;ATP5F1B	ORF8	1.54619
Electron Transport Chain (OXPHOS system in mitochondria) WP111	2_103	0.028432	0.789406	ATP5F1A;ATP5F1B	ORF6	1.54619
Electron Transport Chain (OXPHOS system in mitochondria) WP111	2_103	0.028432	0.838744	ATP5F1A;ATP5F1B	NS7b	1.54619
Electron Transport Chain (OXPHOS system in mitochondria) WP111	2_103	0.028432	0.838744	ATP5F1A;ATP5F1B	nsp7	1.54619
Electron Transport Chain (OXPHOS system in mitochondria) WP111	2_103	0.028432	0.89466	ATP5F1B;NDUFA12	ORF7a	1.54619
Electron Transport Chain (OXPHOS system in mitochondria) WP111	2_103	0.028432	1	ATP5F1A;ATP5F1B	M	1.54619
Electron Transport Chain (OXPHOS system in mitochondria) WP111	2_103	0.028432	1	ATP5F1A;ATP5F1B	nsp3	1.54619
Electron Transport Chain (OXPHOS system in mitochondria) WP111	2_103	0.028432	1	ATP5F1A;ATP5F1B	nsp8	1.54619
Senescence and Autophagy in Cancer WP615	2_105	0.0294576	0.308978	SMAD3;FN1	nsp9	1.5308
RalA downstream regulated genes WP2290	1_12	0.0301825	0.233543	CDC42	ORF1a	1.52025
RalA downstream regulated genes WP2290	1_12	0.0301825	0.237435	CDC42	nsp5	1.52025
MAPK and NFkB Signalling Pathways Inhibited by Yersinia YopJ WP3849	1_12	0.0301825	0.303109	MAP3K1	nsp9	1.52025
Bile Acids synthesis and enterohepatic circulation WP4389	1_12	0.0301825	0.309698	MAPK3	nsp9	1.52025
Nanoparticle triggered regulated necrosis WP2513	1_12	0.0301825	0.31658	TNFRSF1A	ORF3a	1.52025
Nanoparticle triggered regulated necrosis WP2513	1_12	0.0301825	0.445191	PARP1	nsp1	1.52025
RalA downstream regulated genes WP2290	1_12	0.0301825	0.791451	RALA	nsp7	1.52025
IL-10 Anti-inflammatory Signaling Pathway WP4495	1_12	0.0301825	0.838007	BLVRB	nsp7	1.52025
Nanoparticle triggered regulated necrosis WP2513	1_12	0.0301825	0.838007	PARP1	ORF14	1.52025
Alanine and aspartate metabolism WP106	1_12	0.0301825	0.890383	PC	ORF7a	1.52025
Alanine and aspartate metabolism WP106	1_12	0.0301825	1	PC	M	1.52025
Nanoparticle triggered regulated necrosis WP2513	1_12	0.0301825	1	RIPK1	nsp12	1.52025
RalA downstream regulated genes WP2290	1_12	0.0301825	1	YBX3	nsp4	1.52025
Bone Morphogenic Protein (BMP) Signalling and Regulation WP1425	1_12	0.0301825	1	BMPR1B	nsp4	1.52025
RalA downstream regulated genes WP2290	1_12	0.0301825	1	RAC1	S	1.52025
Thermogenesis WP4321	2_108	0.0310235	0.44373	KDM1A;RPS6KB1	nsp1	1.50831
Thermogenesis WP4321	2_108	0.0310235	0.813505	GNAS;PRKACA	nsp13	1.50831
DNA Damage Response (only ATM dependent) WP710	2_110	0.0320855	0.369374	TGFB1;PLAU	ORF8	1.49369
DNA Damage Response (only ATM dependent) WP710	2_110	0.0320855	0.841353	APC;ERBB2	ORF6	1.49369
Mammary gland development pathway - Puberty (Stage 2 of 4) WP2814	1_13	0.032657	0.244668	ESR1	nsp5	1.48602
Estrogen Receptor Pathway WP2881	1_13	0.032657	0.248614	ESR1	nsp5	1.48602
Dopamine metabolism WP2436	1_13	0.032657	0.25269	PPP2CB	nsp5	1.48602
MFAP5-mediated ovarian cancer cell motility and invasiveness WP3301	1_13	0.032657	0.302237	MAPK3	nsp9	1.48602
Estrogen Receptor Pathway WP2881	1_13	0.032657	0.308282	ESR1	nsp9	1.48602
Disorders of Folate Metabolism and Transport WP4259	1_13	0.032657	0.314573	MTHFD1	nsp9	1.48602
Osteopontin Signaling WP1434	1_13	0.032657	0.321127	MAPK3	nsp9	1.48602
Valproic acid pathway WP3871	1_13	0.032657	0.358467	HADHA	ORF8	1.48602
Osteopontin Signaling WP1434	1_13	0.032657	0.367002	PLAU	ORF8	1.48602
Mammary gland development pathway - Puberty (Stage 2 of 4) WP2814	1_13	0.032657	0.428169	ESR1	nsp14	1.48602
Homologous recombination WP186	1_13	0.032657	0.440403	ATM	nsp1	1.48602
Estrogen Receptor Pathway WP2881	1_13	0.032657	0.440403	ESR1	nsp14	1.48602
BMP2-WNT4-FOXO1 Pathway in Human Primary Endometrial Stromal Cell Differentiation WP3876	1_13	0.032657	0.453356	SMAD9	nsp1	1.48602
Disorders of Folate Metabolism and Transport WP4259	1_13	0.032657	0.453356	MTHFD1	nsp14	1.48602
Dopamine metabolism WP2436	1_13	0.032657	0.811268	PRKACA	nsp13	1.48602
Dopamine metabolism WP2436	1_13	0.032657	0.811268	COMT	nsp7	1.48602
Irinotecan Pathway WP229	1_13	0.032657	0.811268	ABCC1	ORF14	1.48602
Mammary gland development pathway - Puberty (Stage 2 of 4) WP2814	1_13	0.032657	0.811268	ERBB2	ORF6	1.48602
Homologous recombination WP186	1_13	0.032657	0.856338	ATM	E	1.48602
Valproic acid pathway WP3871	1_13	0.032657	0.856338	HADHA	ORF14	1.48602
Valproic acid pathway WP3871	1_13	0.032657	0.856338	HADHA	ORF7a	1.48602
Mammary gland development pathway - Puberty (Stage 2 of 4) WP2814	1_13	0.032657	0.906711	ERBB2	NS7b	1.48602
Homologous recombination WP186	1_13	0.032657	0.906711	ATM	ORF7a	1.48602
Valproic acid pathway WP3871	1_13	0.032657	1	HADHA	M	1.48602
Cell-type Dependent Selectivity of CCK2R Signaling WP3679	1_13	0.032657	1	GNAQ	ORF10	1.48602
Valproic acid pathway WP3871	1_13	0.032657	1	HADHB	ORF10	1.48602
Genes targeted by miRNAs in adipocytes WP1992	1_13	0.032657	1	PTBP2	ORF9b	1.48602
Wnt Signaling WP428	2_115	0.0348024	0.264948	CAMK2D;APC	ORF1a	1.45839
Wnt Signaling WP428	2_115	0.0348024	0.821337	CSNK2A1;APC	ORF6	1.45839
Wnt Signaling WP428	2_115	0.0348024	1	CSNK2A1;RAC1	S	1.45839
H19 action Rb-E2F1 signaling and CDK-Beta-catenin activity WP3969	1_14	0.0351253	0.259049	CDH1	ORF1a	1.45438
ERK Pathway in Huntington's Disease WP3853	1_14	0.0351253	0.263161	EGFR	ORF1a	1.45438
Osteoblast Signaling WP322	1_14	0.0351253	1	TNFSF11	S	1.45438
ESC Pluripotency Pathways WP3931	2_116	0.0353563	0.260753	PTEN;MAPK6	nsp5	1.45153
ESC Pluripotency Pathways WP3931	2_116	0.0353563	0.439162	APC;MDM2	nsp2	1.45153
ESC Pluripotency Pathways WP3931	2_116	0.0353563	0.92712	ACVR1;PTPN11	NS7b	1.45153
Spinal Cord Injury WP2431	2_118	0.0364743	0.264859	CDC42;EGFR	ORF1a	1.43801
Spinal Cord Injury WP2431	2_118	0.0364743	0.39127	C5;TGFB1	ORF8	1.43801
Spinal Cord Injury WP2431	2_118	0.0364743	0.478218	CDK2;CDK1	nsp1	1.43801
Mammary gland development pathway - Embryonic development (Stage 1 of 4) WP2813	1_15	0.0375874	0.268807	CDH1	ORF1a	1.42496
Oxysterols derived from cholesterol WP4545	1_15	0.0375874	0.272943	ESR1	nsp5	1.42496
Oxysterols derived from cholesterol WP4545	1_15	0.0375874	0.341178	ESR1	nsp9	1.42496
Role of Osx and miRNAs in tooth development WP3971	1_15	0.0375874	0.38568	NOTCH3	ORF3a	1.42496
miRNAs involved in DNA damage response WP1545	1_15	0.0375874	0.443532	TP53	nsp2	1.42496
Classical pathway of steroidogenesis, including diseases WP4523	1_15	0.0375874	0.454904	POR	nsp2	1.42496
miRNAs involved in DNA damage response WP1545	1_15	0.0375874	0.479494	ATM	nsp1	1.42496
Oxysterols derived from cholesterol WP4545	1_15	0.0375874	0.479494	ESR1	nsp14	1.42496
miRNAs involved in DNA damage response WP1545	1_15	0.0375874	0.806421	TP53	N	1.42496
Biogenic Amine Synthesis WP550	1_15	0.0375874	0.887064	COMT	nsp7	1.42496
miRNAs involved in DNA damage response WP1545	1_15	0.0375874	0.933751	ATM	E	1.42496
Role of Osx and miRNAs in tooth development WP3971	1_15	0.0375874	0.933751	NOTCH3	NS7b	1.42496
miRNAs involved in DNA damage response WP1545	1_15	0.0375874	0.933751	ATM	ORF7a	1.42496
Classical pathway of steroidogenesis, including diseases WP4523	1_15	0.0375874	1	CYB5A	nsp6	1.42496
Cholesterol Biosynthesis Pathway WP197	1_15	0.0375874	1	HMGCR	nsp6	1.42496
Hippo-Merlin Signaling Dysregulation WP4541	2_120	0.0376059	0.385869	ITGB1;ITGA3	ORF8	1.42474
Cell Cycle WP179	2_120	0.0376059	0.394444	TGFB2;TGFB1	ORF8	1.42474
Cell Cycle WP179	2_120	0.0376059	0.771738	YWHAQ;TP53	N	1.42474
Cell Cycle WP179	2_120	0.0376059	0.887499	ATM;ATR	ORF7a	1.42474
Cell Cycle WP179	2_120	0.0376059	1	YWHAQ;MCM3	nsp10	1.42474
Hippo-Merlin Signaling Dysregulation WP4541	2_120	0.0376059	1	PPP1CC;PAK1	nsp12	1.42474
Cell Cycle WP179	2_120	0.0376059	1	MCM3;YWHAG	nsp12	1.42474
Cell Cycle WP179	2_120	0.0376059	1	YWHAQ;MCM3	nsp16	1.42474
Cell Cycle WP179	2_120	0.0376059	1	YWHAQ;MCM3	nsp8	1.42474
Cori Cycle WP1946	1_16	0.0400434	0.402138	GAPDH	ORF3a	1.39747
TCA Cycle and Deficiency of Pyruvate Dehydrogenase complex (PDHc) WP2453	1_16	0.0400434	0.472512	ACLY	nsp14	1.39747
ID signaling pathway WP53	1_16	0.0400434	0.484628	CDK2	nsp1	1.39747
SREBF and miR33 in cholesterol and lipid homeostasis WP2011	1_16	0.0400434	0.484628	FASN	nsp14	1.39747
NAD+ metabolism WP3644	1_16	0.0400434	0.497382	PARP1	nsp1	1.39747
NAD+ metabolism WP3644	1_16	0.0400434	0.497382	SIRT5	nsp14	1.39747
TCA Cycle and Deficiency of Pyruvate Dehydrogenase complex (PDHc) WP2453	1_16	0.0400434	0.787521	DLD	N	1.39747
Metabolic pathway of LDL, HDL and TG, including diseases WP4522	1_16	0.0400434	0.859114	ANXA2	ORF14	1.39747
Deregulation of Rab and Rab Effector Genes in Bladder Cancer WP2291	1_16	0.0400434	0.900024	GCC2	nsp13	1.39747
Metabolic pathway of LDL, HDL and TG, including diseases WP4522	1_16	0.0400434	0.900024	SCARB1	nsp7	1.39747
Cori Cycle WP1946	1_16	0.0400434	0.900024	GAPDH	ORF14	1.39747
TCA Cycle and Deficiency of Pyruvate Dehydrogenase complex (PDHc) WP2453	1_16	0.0400434	0.900024	ACLY	ORF6	1.39747
TCA Cycle and Deficiency of Pyruvate Dehydrogenase complex (PDHc) WP2453	1_16	0.0400434	0.900024	PC	ORF7a	1.39747
Cori Cycle WP1946	1_16	0.0400434	0.945025	GAPDH	nsp13	1.39747
NAD+ metabolism WP3644	1_16	0.0400434	0.945025	PARP1	ORF14	1.39747
TCA Cycle and Deficiency of Pyruvate Dehydrogenase complex (PDHc) WP2453	1_16	0.0400434	1	PC	M	1.39747
TCA Cycle and Deficiency of Pyruvate Dehydrogenase complex (PDHc) WP2453	1_16	0.0400434	1	ACLY	nsp10	1.39747
Cori Cycle WP1946	1_16	0.0400434	1	GAPDH	nsp10	1.39747
Interactome of polycomb repressive complex 2 (PRC2) WP2916	1_16	0.0400434	1	RBBP7	nsp10	1.39747
TCA Cycle and Deficiency of Pyruvate Dehydrogenase complex (PDHc) WP2453	1_16	0.0400434	1	DLD	nsp12	1.39747
TCA Cycle and Deficiency of Pyruvate Dehydrogenase complex (PDHc) WP2453	1_16	0.0400434	1	ACLY	nsp16	1.39747
Cori Cycle WP1946	1_16	0.0400434	1	GAPDH	nsp16	1.39747
Interactome of polycomb repressive complex 2 (PRC2) WP2916	1_16	0.0400434	1	RBBP7	nsp16	1.39747
Cori Cycle WP1946	1_16	0.0400434	1	GAPDH	nsp3	1.39747
SREBF and miR33 in cholesterol and lipid homeostasis WP2011	1_16	0.0400434	1	HMGCR	nsp6	1.39747
Metabolic pathway of LDL, HDL and TG, including diseases WP4522	1_16	0.0400434	1	APOB	nsp6	1.39747
Cori Cycle WP1946	1_16	0.0400434	1	LDHA	nsp8	1.39747
Osteoclast Signaling WP12	1_16	0.0400434	1	TNFSF11	S	1.39747
mRNA Processing WP411	2_126	0.0410806	0.472928	CLK1;PCBP2	nsp14	1.38636
mRNA Processing WP411	2_126	0.0410806	0.472928	SRPK2;PTBP1	nsp2	1.38636
mRNA Processing WP411	2_126	0.0410806	0.881366	PTBP1;SNRNP70	nsp13	1.38636
mRNA Processing WP411	2_126	0.0410806	1	PTBP1;PCBP2	nsp10	1.38636
mRNA Processing WP411	2_126	0.0410806	1	PTBP1;PCBP2	nsp16	1.38636
mRNA Processing WP411	2_126	0.0410806	1	SRPK2;SNRNP70	S	1.38636
Focal Adhesion-PI3K-Akt-mTOR-signaling pathway WP3932	3_303	0.0420603	0.300795	PPP2CB;CDKN1A;PTEN	nsp5	1.37613
Focal Adhesion-PI3K-Akt-mTOR-signaling pathway WP3932	3_303	0.0420603	0.472678	MDM2;EIF4E2;IL7R	nsp2	1.37613
Focal Adhesion-PI3K-Akt-mTOR-signaling pathway WP3932	3_303	0.0420603	0.794098	ANGPT4;TEK;IL7R	N	1.37613
Regulation of Wnt_B-catenin Signaling by Small Molecule Compounds WP3664	1_17	0.0424933	0.299356	APC	ORF1a	1.37168
miR-509-3p alteration of YAP1_ECM axis WP3967	1_17	0.0424933	0.358158	FN1	nsp9	1.37168
IL-9 Signaling Pathway WP22	1_17	0.0424933	0.36467	MAPK3	nsp9	1.37168
Regulation of Wnt_B-catenin Signaling by Small Molecule Compounds WP3664	1_17	0.0424933	0.371423	APC	nsp9	1.37168
Canonical and Non-Canonical TGF-B signaling WP3874	1_17	0.0424933	0.378431	SMAD3	nsp9	1.37168
ACE Inhibitor Pathway WP554	1_17	0.0424933	0.41785	TGFB1	ORF8	1.37168
Mitochondrial LC-Fatty Acid Beta-Oxidation WP368	1_17	0.0424933	0.426741	HADHA	ORF8	1.37168
Leptin Insulin Overlap WP3935	1_17	0.0424933	0.466438	AKT1	nsp14	1.37168
Regulation of Wnt_B-catenin Signaling by Small Molecule Compounds WP3664	1_17	0.0424933	0.466438	APC	nsp2	1.37168
Amplification and Expansion of Oncogenic Pathways as Metastatic Traits WP3678	1_17	0.0424933	0.477543	VHL	nsp14	1.37168
Mitochondrial LC-Fatty Acid Beta-Oxidation WP368	1_17	0.0424933	0.872036	HADHA	ORF14	1.37168
NOTCH1 regulation of human endothelial cell calcification WP3413	1_17	0.0424933	0.872036	CALU	ORF7a	1.37168
Mitochondrial LC-Fatty Acid Beta-Oxidation WP368	1_17	0.0424933	0.911674	ACSL3	nsp7	1.37168
Regulation of Wnt_B-catenin Signaling by Small Molecule Compounds WP3664	1_17	0.0424933	0.911674	APC	ORF6	1.37168
Mitochondrial LC-Fatty Acid Beta-Oxidation WP368	1_17	0.0424933	0.911674	HADHA	ORF7a	1.37168
Mitochondrial LC-Fatty Acid Beta-Oxidation WP368	1_17	0.0424933	1	HADHA	M	1.37168
Cells and Molecules involved in local acute inflammatory response WP4493	1_17	0.0424933	1	C5	M	1.37168
Serotonin and anxiety WP3947	1_17	0.0424933	1	FMR1	nsp3	1.37168
NOTCH1 regulation of human endothelial cell calcification WP3413	1_17	0.0424933	1	GJA5	ORF9b	1.37168
ACE Inhibitor Pathway WP554	1_17	0.0424933	1	ACE2	S	1.37168
Ebola Virus Pathway on Host WP4217	2_129	0.042862	0.354927	C1QBP;MAPK3	nsp9	1.36793
Ebola Virus Pathway on Host WP4217	2_129	0.042862	0.412875	ITGB1;ITGA3	ORF8	1.36793
Ebola Virus Pathway on Host WP4217	2_129	0.042862	0.459792	AKT1;FLNC	nsp14	1.36793
Ebola Virus Pathway on Host WP4217	2_129	0.042862	0.879603	RHOA;RAB7A	nsp7	1.36793
Ebola Virus Pathway on Host WP4217	2_129	0.042862	1	C1QBP;FLNC	nsp10	1.36793
Ebola Virus Pathway on Host WP4217	2_129	0.042862	1	RFC1;PRKRA	nsp15	1.36793
Ebola Virus Pathway on Host WP4217	2_129	0.042862	1	C1QBP;FLNC	nsp16	1.36793
Ebola Virus Pathway on Host WP4217	2_129	0.042862	1	IRF3;FLNC	ORF9b	1.36793
Adipogenesis WP236	2_130	0.0434622	0.353692	SMAD3;STAT6	nsp9	1.36189
Adipogenesis WP236	2_130	0.0434622	0.410283	TGFB1;SERPINE1	ORF8	1.36189
Angiopoietin Like Protein 8 Regulatory Pathway WP3915	2_132	0.044672	0.357376	MAP3K1;MAPK3	nsp9	1.34996
Angiopoietin Like Protein 8 Regulatory Pathway WP3915	2_132	0.044672	0.46856	FASN;AKT1	nsp14	1.34996
TGF-beta Signaling Pathway WP366	2_132	0.044672	0.479209	APP;TP53	nsp2	1.34996
TGF-beta Signaling Pathway WP366	2_132	0.044672	0.52713	APP;CDK1	nsp1	1.34996
TGF-beta Signaling Pathway WP366	2_132	0.044672	0.916747	APP;HGS	ORF6	1.34996
TGF-beta Signaling Pathway WP366	2_132	0.044672	1	APP;ITCH	NS7b	1.34996
TGF-beta Signaling Pathway WP366	2_132	0.044672	1	APP;ITCH	nsp12	1.34996
TGF-beta Signaling Pathway WP366	2_132	0.044672	1	APP;RBX1	ORF10	1.34996
TGF-B Signaling in Thyroid Cells for Epithelial-Mesenchymal Transition WP3859	1_18	0.044937	0.311916	CDH1	ORF1a	1.3474
Inhibition of exosome biogenesis and secretion by Manumycin A in CRPC cells WP4301	1_18	0.044937	0.342101	MAPK3	nsp9	1.3474
Simplified Interaction Map Between LOXL4 and Oxidative Stress Pathway WP3670	1_18	0.044937	0.347709	FN1	nsp9	1.3474
4-hydroxytamoxifen, Dexamethasone, and Retinoic Acids Regulation of p27 Expression WP3879	1_18	0.044937	0.353504	MAPK3	nsp9	1.3474
TGF-B Signaling in Thyroid Cells for Epithelial-Mesenchymal Transition WP3859	1_18	0.044937	0.40789	TGFB1	ORF8	1.3474
Simplified Interaction Map Between LOXL4 and Oxidative Stress Pathway WP3670	1_18	0.044937	0.415887	TGFB1	ORF8	1.3474
TGF-B Signaling in Thyroid Cells for Epithelial-Mesenchymal Transition WP3859	1_18	0.044937	0.451282	AKT1	nsp14	1.3474
4-hydroxytamoxifen, Dexamethasone, and Retinoic Acids Regulation of p27 Expression WP3879	1_18	0.044937	0.461093	AKT1	nsp14	1.3474
Simplified Interaction Map Between LOXL4 and Oxidative Stress Pathway WP3670	1_18	0.044937	0.517323	SUV39H1	nsp1	1.3474
TCA Cycle (aka Krebs or citric acid cycle) WP78	1_18	0.044937	0.815779	DLD	N	1.3474
Estrogen metabolism WP697	1_18	0.044937	0.84841	COMT	nsp7	1.3474
Inhibition of exosome biogenesis and secretion by Manumycin A in CRPC cells WP4301	1_18	0.044937	0.883761	RAB5C	nsp7	1.3474
Simplified Interaction Map Between LOXL4 and Oxidative Stress Pathway WP3670	1_18	0.044937	0.883761	ECSIT	ORF14	1.3474
Inhibition of exosome biogenesis and secretion by Manumycin A in CRPC cells WP4301	1_18	0.044937	0.883761	HGS	ORF6	1.3474
Transcription co-factors SKI and SKIL protein partners WP4533	1_18	0.044937	0.883761	NF1	ORF7a	1.3474
Inhibition of exosome biogenesis and secretion by Manumycin A in CRPC cells WP4301	1_18	0.044937	1	RAB5A	NS7b	1.3474
TCA Cycle (aka Krebs or citric acid cycle) WP78	1_18	0.044937	1	DLD	nsp12	1.3474
TCA Cycle (aka Krebs or citric acid cycle) WP78	1_18	0.044937	1	DLD	nsp8	1.3474
Inhibition of exosome biogenesis and secretion by Manumycin A in CRPC cells WP4301	1_18	0.044937	1	HGS	S	1.3474
Serotonin Receptor 4_6_7 and NR3C Signaling WP734	1_19	0.0473746	0.344012	MAPK3	nsp9	1.32445
Overview of nanoparticle effects WP3287	1_19	0.0473746	0.349388	FN1	nsp9	1.32445
Apoptosis Modulation by HSP70 WP384	1_19	0.0473746	0.354933	MAP3K1	nsp9	1.32445
Apoptosis Modulation by HSP70 WP384	1_19	0.0473746	0.46585	TNFRSF1A	ORF3a	1.32445
TP53 Network WP1742	1_19	0.0473746	0.520019	ATM	nsp1	1.32445
Nucleotide Metabolism WP404	1_19	0.0473746	0.5324	POLA1	nsp1	1.32445
TP53 Network WP1742	1_19	0.0473746	0.7986	TP53	N	1.32445
Apoptosis Modulation by HSP70 WP384	1_19	0.0473746	0.828178	HSPA1A	N	1.32445
TP53 Network WP1742	1_19	0.0473746	0.894432	ATM	ORF7a	1.32445
Serotonin Receptor 4_6_7 and NR3C Signaling WP734	1_19	0.0473746	0.972209	GNAS	nsp13	1.32445
TP53 Network WP1742	1_19	0.0473746	1	ATM	E	1.32445
Apoptosis Modulation by HSP70 WP384	1_19	0.0473746	1	FAS	NS7b	1.32445
Apoptosis Modulation by HSP70 WP384	1_19	0.0473746	1	AIFM1	nsp10	1.32445
Apoptosis Modulation by HSP70 WP384	1_19	0.0473746	1	RIPK1	nsp12	1.32445
Serotonin Receptor 4_6_7 and NR3C Signaling WP734	1_19	0.0473746	1	GNAS	nsp12	1.32445
Mitochondrial Gene Expression WP391	1_19	0.0473746	1	POLRMT	nsp15	1.32445
Apoptosis Modulation by HSP70 WP384	1_19	0.0473746	1	AIFM1	nsp16	1.32445
Extracellular vesicles in the crosstalk of cardiac cells WP4300	1_19	0.0473746	1	PTEN	nsp3	1.32445
Apoptosis Modulation by HSP70 WP384	1_19	0.0473746	1	HSPA1A	ORF9b	1.32445
Extracellular vesicles in the crosstalk of cardiac cells WP4300	1_19	0.0473746	1	HSPB1	ORF9b	1.32445
Hypertrophy Model WP516	1_20	0.0498061	0.331105	JUND	ORF1a	1.30272
Hematopoietic Stem Cell Gene Regulation by GABP alpha_beta Complex WP3657	1_20	0.0498061	0.335835	PTEN	ORF1a	1.30272
BMP Signaling Pathway in Eyelid Development WP3927	1_20	0.0498061	0.340702	EGFR	ORF1a	1.30272
Imatinib and Chronic Myeloid Leukemia WP3640	1_20	0.0498061	0.350873	ABL1	nsp5	1.30272
Serotonin Receptor 2 and ELK-SRF_GATA4 signaling WP732	1_20	0.0498061	0.356189	MAPK3	nsp9	1.30272
Hereditary leiomyomatosis and renal cell carcinoma pathway WP4206	1_20	0.0498061	0.52241	TP53	nsp2	1.30272
Hematopoietic Stem Cell Gene Regulation by GABP alpha_beta Complex WP3657	1_20	0.0498061	0.534283	ATM	nsp1	1.30272
Hereditary leiomyomatosis and renal cell carcinoma pathway WP4206	1_20	0.0498061	0.810637	TP53	N	1.30272
Hematopoietic Stem Cell Gene Regulation by GABP alpha_beta Complex WP3657	1_20	0.0498061	0.904172	ATM	ORF7a	1.30272
Hypertrophy Model WP516	1_20	0.0498061	1	JUND	E	1.30272
Nanomaterial induced apoptosis WP2507	1_20	0.0498061	1	FAS	NS7b	1.30272
Nanomaterial induced apoptosis WP2507	1_20	0.0498061	1	AIFM1	nsp10	1.30272
Imatinib and Chronic Myeloid Leukemia WP3640	1_20	0.0498061	1	NOP2	nsp15	1.30272
Nanomaterial induced apoptosis WP2507	1_20	0.0498061	1	AIFM1	nsp16	1.30272
Hypertrophy Model WP516	1_20	0.0498061	1	JUND	nsp16	1.30272
Hematopoietic Stem Cell Gene Regulation by GABP alpha_beta Complex WP3657	1_20	0.0498061	1	PTEN	nsp3	1.30272
Hereditary leiomyomatosis and renal cell carcinoma pathway WP4206	1_20	0.0498061	1	LDHA	nsp8	1.30272
Serotonin Receptor 2 and ELK-SRF_GATA4 signaling WP732	1_20	0.0498061	1	GNAQ	ORF10	1.30272
Endoderm Differentiation WP2853	2_141	0.0502685	0.484219	APP;BMPR1A	ORF3a	1.2987
Endoderm Differentiation WP2853	2_141	0.0502685	0.515799	APP;APC	nsp2	1.2987
Endoderm Differentiation WP2853	2_141	0.0502685	0.790892	APP;PABPC1	N	1.2987
Endoderm Differentiation WP2853	2_141	0.0502685	0.94907	APP;APC	ORF6	1.2987
Endoderm Differentiation WP2853	2_141	0.0502685	1	APP;C1QBP	nsp10	1.2987
Brain-Derived Neurotrophic Factor (BDNF) signaling pathway WP2380	2_144	0.0521879	0.342121	CDC42;APC	ORF1a	1.28243
Brain-Derived Neurotrophic Factor (BDNF) signaling pathway WP2380	2_144	0.0521879	0.947411	CSNK2A1;APC	ORF6	1.28243
Brain-Derived Neurotrophic Factor (BDNF) signaling pathway WP2380	2_144	0.0521879	1	CSNK2A1;RACK1	nsp3	1.28243
Neovascularisation processes WP4331	1_21	0.0522315	0.51361	AKT1	nsp14	1.28207
Nicotine Activity on Dopaminergic Neurons WP1602	1_21	0.0522315	0.524538	PPP1CA	nsp2	1.28207
Neovascularisation processes WP4331	1_21	0.0522315	0.54785	SMAD9	nsp1	1.28207
Glycerophospholipid Biosynthetic Pathway WP2533	1_21	0.0522315	0.913084	AGPS	nsp7	1.28207
Nicotine Activity on Dopaminergic Neurons WP1602	1_21	0.0522315	0.948202	GNB1	nsp7	1.28207
Neovascularisation processes WP4331	1_21	0.0522315	1	NOTCH3	NS7b	1.28207
Nicotine Activity on Dopaminergic Neurons WP1602	1_21	0.0522315	1	PRKACA	nsp13	1.28207
NRF2 pathway WP2884	2_146	0.0534819	1	HSP90AA1;HSPA1A	ORF9b	1.27179
Regulation of Apoptosis by Parathyroid Hormone-related Protein WP3872	1_22	0.0546508	0.379341	BCL2L1	nsp5	1.2624
Methionine De Novo and Salvage Pathway WP3580	1_22	0.0546508	0.379341	MAT2B	nsp9	1.2624
miRNA targets in ECM and membrane receptors WP2911	1_22	0.0546508	0.385003	FN1	nsp9	1.2624
Complement Activation WP545	1_22	0.0546508	0.486702	C5	ORF8	1.2624
Regulation of Apoptosis by Parathyroid Hormone-related Protein WP3872	1_22	0.0546508	0.505788	AKT1	nsp14	1.2624
PI3K_AKT_mTOR - VitD3 Signalling WP4141	1_22	0.0546508	0.515904	AKT1	nsp14	1.2624
NAD+ biosynthetic pathways WP3645	1_22	0.0546508	0.526433	SIRT5	nsp14	1.2624
NAD+ biosynthetic pathways WP3645	1_22	0.0546508	0.560765	PARP1	nsp1	1.2624
Fatty Acid Biosynthesis WP357	1_22	0.0546508	0.921257	ACSL3	nsp7	1.2624
Fatty Acid Biosynthesis WP357	1_22	0.0546508	0.955378	ACLY	ORF6	1.2624
Fatty Acid Biosynthesis WP357	1_22	0.0546508	0.955378	PC	ORF7a	1.2624
Fatty Acid Biosynthesis WP357	1_22	0.0546508	1	PC	M	1.2624
Complement Activation WP545	1_22	0.0546508	1	C5	M	1.2624
Fatty Acid Biosynthesis WP357	1_22	0.0546508	1	ACLY	nsp10	1.2624
Fatty Acid Biosynthesis WP357	1_22	0.0546508	1	ACLY	nsp16	1.2624
Fatty Acid Biosynthesis WP357	1_22	0.0546508	1	ACLY	nsp8	1.2624
PI3K_AKT_mTOR - VitD3 Signalling WP4141	1_22	0.0546508	1	LDHA	nsp8	1.2624
NAD+ biosynthetic pathways WP3645	1_22	0.0546508	1	PARP1	ORF14	1.2624
Calcium Regulation in the Cardiac Cell WP536	2_149	0.0554445	0.35849	CAMK2D;CALM2	ORF1a	1.25614
Calcium Regulation in the Cardiac Cell WP536	2_149	0.0554445	0.523396	FKBP1A;ATP2A2	ORF3a	1.25614
Calcium Regulation in the Cardiac Cell WP536	2_149	0.0554445	0.545204	YWHAQ;ATP2A2	nsp2	1.25614
Calcium Regulation in the Cardiac Cell WP536	2_149	0.0554445	1	GNAS;YWHAG	nsp12	1.25614
Calcium Regulation in the Cardiac Cell WP536	2_149	0.0554445	1	YWHAQ;ATP2A2	nsp8	1.25614
Calcium Regulation in the Cardiac Cell WP536	2_149	0.0554445	1	GNAQ;ATP2A2	ORF10	1.25614
Calcium Regulation in the Cardiac Cell WP536	2_149	0.0554445	1	YWHAQ;ATP2A2	ORF14	1.25614
Calcium Regulation in the Cardiac Cell WP536	2_149	0.0554445	1	GJA5;CALM3	ORF9b	1.25614
PI3K-Akt Signaling Pathway WP4172	3_340	0.0557623	0.559996	RPS6KB1;CDK2;BRCA1	nsp1	1.25366
Regulation of Actin Cytoskeleton WP51	2_150	0.0561043	0.51924	MSN;EZR	ORF3a	1.251
Regulation of Actin Cytoskeleton WP51	2_150	0.0561043	1	WASF1;WASF2	nsp16	1.251
Integrated Breast Cancer Pathway WP1984	2_151	0.0567669	0.515269	AKT1;ESR1	nsp14	1.2459
Integrated Breast Cancer Pathway WP1984	2_151	0.0567669	0.546816	MDM2;TP53	nsp2	1.2459
Integrated Breast Cancer Pathway WP1984	2_151	0.0567669	0.92393	RALA;DCAKD	nsp7	1.2459
Integrated Breast Cancer Pathway WP1984	2_151	0.0567669	1	ATM;ATR	E	1.2459
Integrated Breast Cancer Pathway WP1984	2_151	0.0567669	1	PAK1;MYCBP2	nsp12	1.2459
Glutathione metabolism WP100	1_23	0.0570641	0.384775	GPX1	nsp5	1.24364
Estrogen signaling pathway WP712	1_23	0.0570641	0.390352	ESR1	nsp5	1.24364
Estrogen signaling pathway WP712	1_23	0.0570641	0.390352	ESR1	nsp9	1.24364
Hippo-Yap signaling pathway WP4537	1_23	0.0570641	0.508194	YWHAQ	nsp14	1.24364
Hippo-Yap signaling pathway WP4537	1_23	0.0570641	0.538685	YWHAQ	nsp2	1.24364
Hippo-Yap signaling pathway WP4537	1_23	0.0570641	0.868847	YWHAQ	N	1.24364
Estrogen signaling pathway WP712	1_23	0.0570641	0.897809	GNB1	nsp7	1.24364
Hippo-Yap signaling pathway WP4537	1_23	0.0570641	0.961938	YWHAQ	ORF6	1.24364
Hippo-Yap signaling pathway WP4537	1_23	0.0570641	0.997565	YWHAQ	ORF14	1.24364
Hippo-Yap signaling pathway WP4537	1_23	0.0570641	1	YWHAQ	nsp10	1.24364
Estrogen signaling pathway WP712	1_23	0.0570641	1	GNAS	nsp12	1.24364
Hippo-Yap signaling pathway WP4537	1_23	0.0570641	1	YWHAQ	nsp16	1.24364
Hippo-Yap signaling pathway WP4537	1_23	0.0570641	1	YWHAQ	nsp8	1.24364
NRF2-ARE regulation WP4357	1_23	0.0570641	1	RBX1	ORF10	1.24364
EBV LMP1 signaling WP262	1_23	0.0570641	1	HSP90AA1	ORF9b	1.24364
EBV LMP1 signaling WP262	1_23	0.0570641	1	PDLIM7	S	1.24364
Breast cancer pathway WP4262	2_154	0.0587712	0.513704	AKT1;ESR1	nsp14	1.23084
Breast cancer pathway WP4262	2_154	0.0587712	0.533462	NOTCH3;SHC1	ORF3a	1.23084
Breast cancer pathway WP4262	2_154	0.0587712	0.543922	APC;TP53	nsp2	1.23084
Breast cancer pathway WP4262	2_154	0.0587712	0.990715	ATM;ATR	ORF7a	1.23084
Breast cancer pathway WP4262	2_154	0.0587712	1	ATM;ATR	E	1.23084
Breast cancer pathway WP4262	2_154	0.0587712	1	NOTCH3;ERBB2	NS7b	1.23084
Breast cancer pathway WP4262	2_154	0.0587712	1	CSNK2A1;PTEN	nsp3	1.23084
Breast cancer pathway WP4262	2_154	0.0587712	1	CSNK2A1;TNFSF11	S	1.23084
Nonalcoholic fatty liver disease WP4396	2_155	0.0594448	0.529395	ITCH;TNFRSF1A	ORF3a	1.22589
Nonalcoholic fatty liver disease WP4396	2_155	0.0594448	1	ITCH;FAS	NS7b	1.22589
miRNA regulation of p53 pathway in prostate cancer WP3982	1_24	0.0594714	0.379331	PTEN	ORF1a	1.22569
miRNA regulation of p53 pathway in prostate cancer WP3982	1_24	0.0594714	0.384527	PTEN	nsp5	1.22569
IL1 and megakaryocytes in obesity WP2865	1_24	0.0594714	0.389868	SELENBP1	nsp5	1.22569
GPCRs, Class B Secretin-like WP334	1_24	0.0594714	0.395359	GLP1R	nsp5	1.22569
Angiogenesis WP1539	1_24	0.0594714	0.510373	AKT1	nsp14	1.22569
miRNA regulation of p53 pathway in prostate cancer WP3982	1_24	0.0594714	0.519824	SERPINE1	ORF8	1.22569
miRNA regulation of p53 pathway in prostate cancer WP3982	1_24	0.0594714	0.584802	ATM	nsp1	1.22569
miRNA regulation of p53 pathway in prostate cancer WP3982	1_24	0.0594714	0.850621	TP53	N	1.22569
Angiogenesis WP1539	1_24	0.0594714	0.877203	TEK	N	1.22569
Triacylglyceride Synthesis WP325	1_24	0.0594714	0.9055	AGPS	nsp7	1.22569
miRNA regulation of p53 pathway in prostate cancer WP3982	1_24	0.0594714	0.967948	ATM	ORF7a	1.22569
miRNA regulation of p53 pathway in prostate cancer WP3982	1_24	0.0594714	1	ATM	E	1.22569
Triacylglyceride Synthesis WP325	1_24	0.0594714	1	PNPLA2	NS7b	1.22569
miRNA regulation of p53 pathway in prostate cancer WP3982	1_24	0.0594714	1	PTEN	nsp3	1.22569
Myometrial Relaxation and Contraction Pathways WP289	2_156	0.0601211	0.378362	CAMK2D;CALM2	ORF1a	1.22097
Myometrial Relaxation and Contraction Pathways WP289	2_156	0.0601211	0.515948	IGFBP3;ATP2A2	ORF8	1.22097
Myometrial Relaxation and Contraction Pathways WP289	2_156	0.0601211	0.545714	YWHAQ;ATP2A2	nsp2	1.22097
Myometrial Relaxation and Contraction Pathways WP289	2_156	0.0601211	1	GNAS;YWHAG	nsp12	1.22097
Myometrial Relaxation and Contraction Pathways WP289	2_156	0.0601211	1	YWHAQ;ATP2A2	nsp8	1.22097
Myometrial Relaxation and Contraction Pathways WP289	2_156	0.0601211	1	GNAQ;ATP2A2	ORF10	1.22097
Myometrial Relaxation and Contraction Pathways WP289	2_156	0.0601211	1	YWHAQ;ATP2A2	ORF14	1.22097
Sudden Infant Death Syndrome (SIDS) Susceptibility Pathways WP706	2_158	0.0614817	1	YWHAQ;GAPDH	nsp10	1.21125
Sudden Infant Death Syndrome (SIDS) Susceptibility Pathways WP706	2_158	0.0614817	1	YWHAQ;GAPDH	nsp16	1.21125
IL-7 Signaling Pathway WP205	1_25	0.0618726	0.389385	BCL2L1	nsp5	1.2085
Signal Transduction of S1P Receptor WP26	1_25	0.0618726	0.394647	MAPK6	nsp5	1.2085
IL-7 Signaling Pathway WP205	1_25	0.0618726	0.411322	MAPK3	nsp9	1.2085
Signal Transduction of S1P Receptor WP26	1_25	0.0618726	0.417198	MAPK3	nsp9	1.2085
IL-7 Signaling Pathway WP205	1_25	0.0618726	0.512349	AKT1	nsp14	1.2085
Signal Transduction of S1P Receptor WP26	1_25	0.0618726	0.521498	AKT1	nsp14	1.2085
IL-7 Signaling Pathway WP205	1_25	0.0618726	0.551016	IL7R	nsp2	1.2085
Differentiation of white and brown adipocyte WP2895	1_25	0.0618726	0.595997	SMAD9	nsp1	1.2085
IL-7 Signaling Pathway WP205	1_25	0.0618726	0.858937	IL7R	N	1.2085
MTHFR deficiency WP4288	1_25	0.0618726	0.858937	COMT	nsp7	1.2085
Physiological and Pathological Hypertrophy of the Heart WP1528	1_25	0.0618726	0.884966	RHOA	nsp7	1.2085
Glycosylation and related congenital defects. WP4521	1_25	0.0618726	0.912621	MOGS	nsp7	1.2085
Glycosylation and related congenital defects. WP4521	1_25	0.0618726	1	DOLK	nsp6	1.2085
Physiological and Pathological Hypertrophy of the Heart WP1528	1_25	0.0618726	1	CALM1	ORF6	1.2085
Physiological and Pathological Hypertrophy of the Heart WP1528	1_25	0.0618726	1	RAC1	S	1.2085
Epithelial to mesenchymal transition in colorectal cancer WP4239	2_159	0.0621659	0.386083	PAK1;CDH1	ORF1a	1.20645
Insulin Signaling WP481	2_160	0.0628528	0.390349	PTEN;MAPK6	nsp5	1.20168
Insulin Signaling WP481	2_160	0.0628528	0.412035	MAP3K1;MAPK3	nsp9	1.20168
EGF_EGFR Signaling Pathway WP437	2_162	0.0642345	0.522736	AKT1;CRKL	nsp14	1.19223
EGF_EGFR Signaling Pathway WP437	2_162	0.0642345	1	JUND;ARF6	E	1.19223
EGF_EGFR Signaling Pathway WP437	2_162	0.0642345	1	PAK1;ITCH	nsp12	1.19223
EGF_EGFR Signaling Pathway WP437	2_162	0.0642345	1	JUND;AP2M1	nsp16	1.19223
EGF_EGFR Signaling Pathway WP437	2_162	0.0642345	1	CAV2;CAV1	nsp6	1.19223
EGF_EGFR Signaling Pathway WP437	2_162	0.0642345	1	HGS;ERBB2	ORF6	1.19223
EGF_EGFR Signaling Pathway WP437	2_162	0.0642345	1	HGS;RAC1	S	1.19223
Wnt_beta-catenin Signaling Pathway in Leukemia WP3658	1_26	0.0642678	0.393953	APC	ORF1a	1.19201
Wnt_beta-catenin Signaling Pathway in Leukemia WP3658	1_26	0.0642678	0.409924	APC	nsp9	1.19201
EPO Receptor Signaling WP581	1_26	0.0642678	0.41554	MAPK3	nsp9	1.19201
Wnt_beta-catenin Signaling Pathway in Leukemia WP3658	1_26	0.0642678	0.505573	AKT1	nsp14	1.19201
EPO Receptor Signaling WP581	1_26	0.0642678	0.514143	AKT1	nsp14	1.19201
Cytokines and Inflammatory Response WP530	1_26	0.0642678	0.541686	TGFB1	ORF8	1.19201
Wnt_beta-catenin Signaling Pathway in Leukemia WP3658	1_26	0.0642678	0.561748	APC	nsp2	1.19201
EPO Receptor Signaling WP581	1_26	0.0642678	0.561748	SHC1	ORF3a	1.19201
Wnt_beta-catenin Signaling Pathway in Leukemia WP3658	1_26	0.0642678	0.594792	JUP	nsp1	1.19201
PPAR Alpha Pathway WP2878	1_26	0.0642678	0.606688	CDK1	nsp1	1.19201
Wnt_beta-catenin Signaling Pathway in Leukemia WP3658	1_26	0.0642678	0.978529	APC	ORF6	1.19201
PPAR Alpha Pathway WP2878	1_26	0.0642678	1	CDK1	ORF14	1.19201
Chemokine signaling pathway WP3929	2_164	0.0656264	0.507798	AKT1;CRKL	nsp14	1.18292
Chemokine signaling pathway WP3929	2_164	0.0656264	0.885019	GNG5;GNB1	nsp7	1.18292
Photodynamic therapy-induced unfolded protein response WP3613	1_27	0.066657	0.408599	DNAJB9	nsp5	1.17615
Follicle Stimulating Hormone (FSH) signaling pathway WP2035	1_27	0.066657	0.419495	MAPK3	nsp9	1.17615
Follicle Stimulating Hormone (FSH) signaling pathway WP2035	1_27	0.066657	0.507454	AKT1	nsp14	1.17615
Sphingolipid pathway WP1422	1_27	0.066657	0.572039	PPP1CA	nsp2	1.17615
Canonical and Non-canonical Notch signaling WP3845	1_27	0.066657	0.572039	NOTCH3	ORF3a	1.17615
Follicle Stimulating Hormone (FSH) signaling pathway WP2035	1_27	0.066657	0.605041	RPS6KB1	nsp1	1.17615
Eicosanoid Synthesis WP167	1_27	0.066657	0.873948	PTGES2	nsp7	1.17615
Canonical and Non-canonical Notch signaling WP3845	1_27	0.066657	1	NOTCH3	NS7b	1.17615
Follicle Stimulating Hormone (FSH) signaling pathway WP2035	1_27	0.066657	1	PRKACA	nsp13	1.17615
Photodynamic therapy-induced unfolded protein response WP3613	1_27	0.066657	1	HSPA5	nsp4	1.17615
Sphingolipid pathway WP1422	1_27	0.066657	1	CERS2	nsp6	1.17615
Nanoparticle-mediated activation of receptor signaling WP2643	1_28	0.0690403	0.417782	EGFR	ORF1a	1.1609
Nanoparticle-mediated activation of receptor signaling WP2643	1_28	0.0690403	0.428776	FN1	nsp9	1.1609
Nanoparticle-mediated activation of receptor signaling WP2643	1_28	0.0690403	0.571702	ITGB1	ORF8	1.1609
TLR4 Signaling and Tolerance WP3851	1_28	0.0690403	1	RIPK1	nsp12	1.1609
TLR4 Signaling and Tolerance WP3851	1_28	0.0690403	1	TBK1	nsp13	1.1609
TLR4 Signaling and Tolerance WP3851	1_28	0.0690403	1	IRF3	ORF9b	1.1609
Gastric Cancer Network 1 WP2361	1_29	0.0714175	0.426697	APC	ORF1a	1.1462
T-Cell Receptor and Co-stimulatory Signaling WP2583	1_29	0.0714175	0.432168	PTEN	nsp5	1.1462
Gastric Cancer Network 1 WP2361	1_29	0.0714175	0.432168	APC	nsp9	1.1462
Cannabinoid receptor signaling WP3869	1_29	0.0714175	0.43778	MAPK3	nsp9	1.1462
T-Cell Receptor and Co-stimulatory Signaling WP2583	1_29	0.0714175	0.535065	AKT1	nsp14	1.1462
Gastric Cancer Network 1 WP2361	1_29	0.0714175	0.601948	APC	nsp2	1.1462
PDGFR-beta pathway WP3972	1_29	0.0714175	0.601948	SHC1	ORF3a	1.1462
Statin Pathway WP430	1_29	0.0714175	0.911056	SCARB1	nsp7	1.1462
PDGFR-beta pathway WP3972	1_29	0.0714175	0.963117	EIF2AK2	N	1.1462
Lipid Metabolism Pathway WP3965	1_29	0.0714175	0.991444	ACLY	ORF6	1.1462
Cannabinoid receptor signaling WP3869	1_29	0.0714175	1	DAGLB	NS7b	1.1462
Lipid Metabolism Pathway WP3965	1_29	0.0714175	1	ACLY	nsp10	1.1462
Lipid Metabolism Pathway WP3965	1_29	0.0714175	1	ACLY	nsp16	1.1462
T-Cell Receptor and Co-stimulatory Signaling WP2583	1_29	0.0714175	1	PTEN	nsp3	1.1462
Lipid Metabolism Pathway WP3965	1_29	0.0714175	1	ACLY	nsp8	1.1462
Gastric Cancer Network 1 WP2361	1_29	0.0714175	1	RUVBL1	ORF14	1.1462
T-Cell Receptor and Co-stimulatory Signaling WP2583	1_29	0.0714175	1	CALM1	ORF6	1.1462
Gastric Cancer Network 1 WP2361	1_29	0.0714175	1	APC	ORF6	1.1462
PI3K-AKT-mTOR signaling pathway and therapeutic opportunities WP3844	1_30	0.0737889	0.435354	PTEN	ORF1a	1.13201
PI3K-AKT-mTOR signaling pathway and therapeutic opportunities WP3844	1_30	0.0737889	0.440865	PTEN	nsp5	1.13201
Inflammatory Response Pathway WP453	1_30	0.0737889	0.440865	FN1	nsp9	1.13201
Extracellular vesicle-mediated signaling in recipient cells WP2870	1_30	0.0737889	0.527702	AKT1	nsp14	1.13201
PI3K-AKT-mTOR signaling pathway and therapeutic opportunities WP3844	1_30	0.0737889	0.535821	AKT1	nsp14	1.13201
One Carbon Metabolism WP241	1_30	0.0737889	0.544193	MTHFD1	nsp14	1.13201
Extracellular vesicle-mediated signaling in recipient cells WP2870	1_30	0.0737889	0.600489	APC	nsp2	1.13201
Inflammatory Response Pathway WP453	1_30	0.0737889	0.600489	TNFRSF1A	ORF3a	1.13201
Dopaminergic Neurogenesis WP2855	1_30	0.0737889	0.600489	TGFB1	ORF8	1.13201
PI3K-AKT-mTOR signaling pathway and therapeutic opportunities WP3844	1_30	0.0737889	0.611024	GRB10	nsp2	1.13201
Extracellular vesicle-mediated signaling in recipient cells WP2870	1_30	0.0737889	0.611024	TGFBR1	ORF3a	1.13201
Extracellular vesicle-mediated signaling in recipient cells WP2870	1_30	0.0737889	1	ERBB2	NS7b	1.13201
PI3K-AKT-mTOR signaling pathway and therapeutic opportunities WP3844	1_30	0.0737889	1	PTEN	nsp3	1.13201
Matrix Metalloproteinases WP129	1_30	0.0737889	1	BSG	S	1.13201
IL17 signaling pathway WP2112	1_31	0.0761542	0.438351	MAPK3	nsp9	1.11831
Gastric Cancer Network 2 WP2363	1_31	0.0761542	0.438351	EGFR	ORF1a	1.11831
Tumor suppressor activity of SMARCB1 WP4204	1_31	0.0761542	0.443763	CDKN2A	nsp5	1.11831
Gastric Cancer Network 2 WP2363	1_31	0.0761542	0.443763	RFC3	nsp9	1.11831
GABA receptor Signaling WP4159	1_31	0.0761542	0.443763	AP2A1	ORF1a	1.11831
Factors and pathways affecting insulin-like growth factor (IGF1)-Akt signaling WP3850	1_31	0.0761542	0.44931	PTEN	nsp5	1.11831
Factors and pathways affecting insulin-like growth factor (IGF1)-Akt signaling WP3850	1_31	0.0761542	0.44931	SMAD3	nsp9	1.11831
IL17 signaling pathway WP2112	1_31	0.0761542	0.520939	AKT1	nsp14	1.11831
Trans-sulfuration and one carbon metabolism WP2525	1_31	0.0761542	0.5286	MTHFD1	nsp14	1.11831
Factors and pathways affecting insulin-like growth factor (IGF1)-Akt signaling WP3850	1_31	0.0761542	0.53649	AKT1	nsp14	1.11831
Gastric Cancer Network 2 WP2363	1_31	0.0761542	0.609234	TP53	nsp2	1.11831
Factors and pathways affecting insulin-like growth factor (IGF1)-Akt signaling WP3850	1_31	0.0761542	0.609234	TNFRSF1A	ORF3a	1.11831
Factors and pathways affecting insulin-like growth factor (IGF1)-Akt signaling WP3850	1_31	0.0761542	0.609234	ITGB1	ORF8	1.11831
Factors and pathways affecting insulin-like growth factor (IGF1)-Akt signaling WP3850	1_31	0.0761542	0.678204	RPS6KB1	nsp1	1.11831
Gastric Cancer Network 2 WP2363	1_31	0.0761542	0.998467	TP53	N	1.11831
Toll-like Receptor Signaling WP3858	1_31	0.0761542	1	TBK1	nsp13	1.11831
GABA receptor Signaling WP4159	1_31	0.0761542	1	AP2M1	nsp16	1.11831
Factors and pathways affecting insulin-like growth factor (IGF1)-Akt signaling WP3850	1_31	0.0761542	1	WASL	nsp16	1.11831
Factors and pathways affecting insulin-like growth factor (IGF1)-Akt signaling WP3850	1_31	0.0761542	1	PTEN	nsp3	1.11831
Gastric Cancer Network 2 WP2363	1_31	0.0761542	1	FANCI	ORF7a	1.11831
Toll-like Receptor Signaling WP3858	1_31	0.0761542	1	IRF3	ORF9b	1.11831
Mammary gland development pathway - Pregnancy and lactation (Stage 3 of 4) WP2817	1_32	0.0785137	0.441172	ESR1	nsp9	1.10505
Ovarian Infertility Genes WP34	1_32	0.0785137	0.446488	MLH1	nsp5	1.10505
Ovarian Infertility Genes WP34	1_32	0.0785137	0.446488	SMAD3	nsp9	1.10505
Mammary gland development pathway - Pregnancy and lactation (Stage 3 of 4) WP2817	1_32	0.0785137	0.446488	EGFR	ORF1a	1.10505
Monoamine Transport WP727	1_32	0.0785137	0.451933	PPP2CB	nsp5	1.10505
Mammary gland development pathway - Pregnancy and lactation (Stage 3 of 4) WP2817	1_32	0.0785137	0.529407	ESR1	nsp14	1.10505
Ovarian Infertility Genes WP34	1_32	0.0785137	0.617641	BMPR1B	ORF3a	1.10505
Ovarian Infertility Genes WP34	1_32	0.0785137	0.686268	ATM	nsp1	1.10505
Mammary gland development pathway - Pregnancy and lactation (Stage 3 of 4) WP2817	1_32	0.0785137	1	ERBB2	NS7b	1.10505
Constitutive Androstane Receptor Pathway WP2875	1_32	0.0785137	1	DNAJC7	nsp10	1.10505
Mammary gland development pathway - Pregnancy and lactation (Stage 3 of 4) WP2817	1_32	0.0785137	1	TPM3	nsp12	1.10505
Constitutive Androstane Receptor Pathway WP2875	1_32	0.0785137	1	DNAJC7	nsp16	1.10505
Ovarian Infertility Genes WP34	1_32	0.0785137	1	BMPR1B	nsp4	1.10505
Mammary gland development pathway - Pregnancy and lactation (Stage 3 of 4) WP2817	1_32	0.0785137	1	CAV1	nsp6	1.10505
Mammary gland development pathway - Pregnancy and lactation (Stage 3 of 4) WP2817	1_32	0.0785137	1	ERBB2	ORF6	1.10505
Ovarian Infertility Genes WP34	1_32	0.0785137	1	ATM	ORF7a	1.10505
White fat cell differentiation WP4149	1_32	0.0785137	1	IRF3	ORF9b	1.10505
Constitutive Androstane Receptor Pathway WP2875	1_32	0.0785137	1	HSP90AA1	ORF9b	1.10505
Mammary gland development pathway - Pregnancy and lactation (Stage 3 of 4) WP2817	1_32	0.0785137	1	TNFSF11	S	1.10505
Vitamin D Receptor Pathway WP2877	2_182	0.0785959	0.441634	CDKN1A;CDKN2A	nsp5	1.1046
Ras Signaling WP4223	2_184	0.0800837	1	PTPN11;RAB5A	NS7b	1.09646
miRNA regulation of prostate cancer signaling pathways WP3981	1_33	0.0808673	0.433743	CDKN1A	nsp5	1.09223
Signal transduction through IL1R WP4496	1_33	0.0808673	0.433743	MAP3K1	nsp9	1.09223
Fluoropyrimidine Activity WP1601	1_33	0.0808673	0.438728	TK1	nsp5	1.09223
Resistin as a regulator of inflammation WP4481	1_33	0.0808673	0.438728	MAPK3	nsp9	1.09223
Endothelin Pathways WP2197	1_33	0.0808673	0.44383	MYLK	nsp5	1.09223
Prion disease pathway WP3995	1_33	0.0808673	0.44383	MAPK3	nsp9	1.09223
Oxidative Stress WP408	1_33	0.0808673	0.449051	GPX1	nsp5	1.09223
Alpha 6 Beta 4 signaling pathway WP244	1_33	0.0808673	0.449051	MAPK3	nsp9	1.09223
Endothelin Pathways WP2197	1_33	0.0808673	0.454397	CALM2	ORF1a	1.09223
Resistin as a regulator of inflammation WP4481	1_33	0.0808673	0.53013	AKT1	nsp14	1.09223
Alpha 6 Beta 4 signaling pathway WP244	1_33	0.0808673	0.537596	AKT1	nsp14	1.09223
Endothelin Pathways WP2197	1_33	0.0808673	0.615635	ATP2A2	ORF8	1.09223
Fluoropyrimidine Activity WP1601	1_33	0.0808673	0.625727	TP53	nsp2	1.09223
Endothelin Pathways WP2197	1_33	0.0808673	0.625727	ATP2A2	ORF3a	1.09223
Prion disease pathway WP3995	1_33	0.0808673	0.625727	PDIA3	ORF8	1.09223
Endothelin Pathways WP2197	1_33	0.0808673	0.636156	ATP2A2	nsp2	1.09223
Pregnane X Receptor pathway WP2876	1_33	0.0808673	0.636156	PSMC5	ORF8	1.09223
Endothelin Pathways WP2197	1_33	0.0808673	0.978701	ATP2A2	nsp7	1.09223
Prion disease pathway WP3995	1_33	0.0808673	1	TBP	E	1.09223
Endothelin Pathways WP2197	1_33	0.0808673	1	ATP2A2	E	1.09223
Pregnane X Receptor pathway WP2876	1_33	0.0808673	1	PSMC5	M	1.09223
Endothelin Pathways WP2197	1_33	0.0808673	1	ATP2A2	M	1.09223
Fluoropyrimidine Activity WP1601	1_33	0.0808673	1	TP53	N	1.09223
miRNA regulation of prostate cancer signaling pathways WP3981	1_33	0.0808673	1	TP53	N	1.09223
Alpha 6 Beta 4 signaling pathway WP244	1_33	0.0808673	1	PTPN11	NS7b	1.09223
Pregnane X Receptor pathway WP2876	1_33	0.0808673	1	DNAJC7	nsp10	1.09223
Endothelin Pathways WP2197	1_33	0.0808673	1	GNAS	nsp12	1.09223
Endothelin Pathways WP2197	1_33	0.0808673	1	GNAS	nsp13	1.09223
Pregnane X Receptor pathway WP2876	1_33	0.0808673	1	DNAJC7	nsp16	1.09223
Pregnane X Receptor pathway WP2876	1_33	0.0808673	1	PSMC5	nsp3	1.09223
Endothelin Pathways WP2197	1_33	0.0808673	1	ATP2A2	nsp3	1.09223
Fluoropyrimidine Activity WP1601	1_33	0.0808673	1	GGH	nsp4	1.09223
Prion disease pathway WP3995	1_33	0.0808673	1	HSPA5	nsp4	1.09223
Endothelin Pathways WP2197	1_33	0.0808673	1	ATP2A2	nsp4	1.09223
Alpha 6 Beta 4 signaling pathway WP244	1_33	0.0808673	1	RHOA	nsp7	1.09223
Endothelin Pathways WP2197	1_33	0.0808673	1	ATP2A2	nsp8	1.09223
Endothelin Pathways WP2197	1_33	0.0808673	1	ATP2A2	ORF10	1.09223
Endothelin Pathways WP2197	1_33	0.0808673	1	ATP2A2	ORF14	1.09223
Signal transduction through IL1R WP4496	1_33	0.0808673	1	ECSIT	ORF14	1.09223
Pregnane X Receptor pathway WP2876	1_33	0.0808673	1	PSMC5	ORF7a	1.09223
Endothelin Pathways WP2197	1_33	0.0808673	1	ATP2A2	ORF7a	1.09223
Pregnane X Receptor pathway WP2876	1_33	0.0808673	1	HSP90AA1	ORF9b	1.09223
Alpha 6 Beta 4 signaling pathway WP244	1_33	0.0808673	1	RAC1	S	1.09223
p38 MAPK Signaling Pathway WP400	1_34	0.0832149	0.43162	MAP3K1	nsp9	1.0798
Type 2 papillary renal cell carcinoma WP4241	1_34	0.0832149	0.436416	CDKN1A	nsp5	1.0798
Type 2 papillary renal cell carcinoma WP4241	1_34	0.0832149	0.436416	SETD2	nsp9	1.0798
Signaling of Hepatocyte Growth Factor Receptor WP313	1_34	0.0832149	0.44132	PTEN	nsp5	1.0798
Signaling of Hepatocyte Growth Factor Receptor WP313	1_34	0.0832149	0.44132	MAPK3	nsp9	1.0798
p38 MAPK Signaling Pathway WP400	1_34	0.0832149	0.462087	CDC42	ORF1a	1.0798
Type 2 papillary renal cell carcinoma WP4241	1_34	0.0832149	0.523699	VHL	nsp14	1.0798
Signaling of Hepatocyte Growth Factor Receptor WP313	1_34	0.0832149	0.530776	CRKL	nsp14	1.0798
BDNF-TrkB Signaling WP3676	1_34	0.0832149	0.538047	AKT1	nsp14	1.0798
p38 MAPK Signaling Pathway WP400	1_34	0.0832149	0.604268	TGFB2	ORF8	1.0798
Fatty Acid Beta Oxidation WP143	1_34	0.0832149	0.61371	HADHA	ORF8	1.0798
Signaling of Hepatocyte Growth Factor Receptor WP313	1_34	0.0832149	0.623451	PTPN11	ORF3a	1.0798
Signaling of Hepatocyte Growth Factor Receptor WP313	1_34	0.0832149	0.623451	ITGB1	ORF8	1.0798
BDNF-TrkB Signaling WP3676	1_34	0.0832149	0.633507	SHC1	ORF3a	1.0798
BDNF-TrkB Signaling WP3676	1_34	0.0832149	0.714135	RPS6KB1	nsp1	1.0798
Fatty Acid Beta Oxidation WP143	1_34	0.0832149	0.981936	ACSL3	nsp7	1.0798
Fatty Acid Beta Oxidation WP143	1_34	0.0832149	1	HADHA	M	1.0798
Fatty Acid Beta Oxidation WP143	1_34	0.0832149	1	DLD	N	1.0798
Fatty Acid Beta Oxidation WP143	1_34	0.0832149	1	PNPLA2	NS7b	1.0798
Signaling of Hepatocyte Growth Factor Receptor WP313	1_34	0.0832149	1	PTPN11	NS7b	1.0798
Fatty Acid Beta Oxidation WP143	1_34	0.0832149	1	DLD	nsp12	1.0798
p38 MAPK Signaling Pathway WP400	1_34	0.0832149	1	RIPK1	nsp12	1.0798
Signaling of Hepatocyte Growth Factor Receptor WP313	1_34	0.0832149	1	PAK1	nsp12	1.0798
Signaling of Hepatocyte Growth Factor Receptor WP313	1_34	0.0832149	1	PTEN	nsp3	1.0798
Fatty Acid Beta Oxidation WP143	1_34	0.0832149	1	DLD	nsp8	1.0798
Fatty Acid Beta Oxidation WP143	1_34	0.0832149	1	HADHB	ORF10	1.0798
Fatty Acid Beta Oxidation WP143	1_34	0.0832149	1	HADHA	ORF14	1.0798
Fatty Acid Beta Oxidation WP143	1_34	0.0832149	1	HADHA	ORF7a	1.0798
Fatty Acid Beta Oxidation WP143	1_34	0.0832149	1	DLD	ORF9b	1.0798
p38 MAPK Signaling Pathway WP400	1_34	0.0832149	1	HSPB1	ORF9b	1.0798
p38 MAPK Signaling Pathway WP400	1_34	0.0832149	1	RAC1	S	1.0798
Photodynamic therapy-induced NF-kB survival signaling WP3617	1_35	0.0855567	0.630981	TNFRSF1A	ORF3a	1.06775
Target Of Rapamycin (TOR) Signaling WP1471	1_36	0.0878926	0.455883	CDC42	nsp5	1.05605
Target Of Rapamycin (TOR) Signaling WP1471	1_36	0.0878926	0.482387	CDC42	ORF1a	1.05605
Target Of Rapamycin (TOR) Signaling WP1471	1_36	0.0878926	0.545859	AKT1	nsp14	1.05605
Target Of Rapamycin (TOR) Signaling WP1471	1_36	0.0878926	0.638236	FKBP1A	ORF3a	1.05605
Target Of Rapamycin (TOR) Signaling WP1471	1_36	0.0878926	0.740809	RPS6KB1	nsp1	1.05605
Target Of Rapamycin (TOR) Signaling WP1471	1_36	0.0878926	1	HMGCR	nsp6	1.05605
Wnt Signaling in Kidney Disease WP4150	1_36	0.0878926	1	RHOA	nsp7	1.05605
Target Of Rapamycin (TOR) Signaling WP1471	1_36	0.0878926	1	RAC1	S	1.05605
Photodynamic therapy-induced HIF-1 survival signaling WP3614	1_37	0.0902227	0.462882	BCL2L1	nsp5	1.04468
Melatonin metabolism and effects WP3298	1_37	0.0902227	0.489484	CALM2	ORF1a	1.04468
Fibrin Complement Receptor 3 Signaling Pathway WP4136	1_37	0.0902227	0.553053	AKT1	nsp14	1.04468
Type II interferon signaling (IFNG) WP619	1_37	0.0902227	0.645229	PTPN11	ORF3a	1.04468
Fibrin Complement Receptor 3 Signaling Pathway WP4136	1_37	0.0902227	0.645229	PLAT	ORF8	1.04468
The effect of progerin on the involved genes in Hutchinson-Gilford Progeria Syndrome WP4320	1_37	0.0902227	0.675954	TP53	nsp2	1.04468
Photodynamic therapy-induced HIF-1 survival signaling WP3614	1_37	0.0902227	0.686856	TP53	nsp2	1.04468
Photodynamic therapy-induced HIF-1 survival signaling WP3614	1_37	0.0902227	1	TP53	N	1.04468
The effect of progerin on the involved genes in Hutchinson-Gilford Progeria Syndrome WP4320	1_37	0.0902227	1	TP53	N	1.04468
Type II interferon signaling (IFNG) WP619	1_37	0.0902227	1	EIF2AK2	N	1.04468
Type II interferon signaling (IFNG) WP619	1_37	0.0902227	1	PTPN11	NS7b	1.04468
Photodynamic therapy-induced HIF-1 survival signaling WP3614	1_37	0.0902227	1	BNIP3L	NS7b	1.04468
The effect of progerin on the involved genes in Hutchinson-Gilford Progeria Syndrome WP4320	1_37	0.0902227	1	RBBP7	nsp10	1.04468
The effect of progerin on the involved genes in Hutchinson-Gilford Progeria Syndrome WP4320	1_37	0.0902227	1	RBBP7	nsp16	1.04468
Fibrin Complement Receptor 3 Signaling Pathway WP4136	1_37	0.0902227	1	RHOA	nsp7	1.04468
Photodynamic therapy-induced HIF-1 survival signaling WP3614	1_37	0.0902227	1	LDHA	nsp8	1.04468
Melatonin metabolism and effects WP3298	1_37	0.0902227	1	CALM1	ORF6	1.04468
Fibrin Complement Receptor 3 Signaling Pathway WP4136	1_37	0.0902227	1	IRF3	ORF9b	1.04468
Focal Adhesion WP306	2_198	0.0907397	0.465534	FN1;MAPK3	nsp9	1.0422
Focal Adhesion WP306	2_198	0.0907397	0.639241	ITGB1;ITGA3	ORF8	1.0422
Focal Adhesion WP306	2_198	0.0907397	1	PPP1CC;PAK1	nsp12	1.0422
Focal Adhesion WP306	2_198	0.0907397	1	PPP1CB;MYL12A	nsp13	1.0422
Focal Adhesion WP306	2_198	0.0907397	1	PTEN;MYL12A	nsp3	1.0422
Focal Adhesion WP306	2_198	0.0907397	1	CAV2;CAV1	nsp6	1.0422
Focal Adhesion WP306	2_198	0.0907397	1	PPP1CB;MYL12A	nsp8	1.0422
Focal Adhesion WP306	2_198	0.0907397	1	PPP1CC;RAC1	S	1.0422
Parkinsons Disease Pathway WP2371	1_38	0.0925469	0.464704	SNCA	nsp5	1.03364
Nuclear Receptors WP170	1_38	0.0925469	0.4697	ESR1	nsp5	1.03364
Nuclear Receptors WP170	1_38	0.0925469	0.4697	ESR1	nsp9	1.03364
Parkinsons Disease Pathway WP2371	1_38	0.0925469	0.496388	UBB	ORF1a	1.03364
Parkinsons Disease Pathway WP2371	1_38	0.0925469	0.552938	UBA1	nsp14	1.03364
Nuclear Receptors WP170	1_38	0.0925469	0.560027	ESR1	nsp14	1.03364
Parkinsons Disease Pathway WP2371	1_38	0.0925469	0.651972	UBA1	ORF3a	1.03364
Amyotrophic lateral sclerosis (ALS) WP2447	1_38	0.0925469	0.682533	TP53	nsp2	1.03364
Amyotrophic lateral sclerosis (ALS) WP2447	1_38	0.0925469	1	TP53	N	1.03364
Amyotrophic lateral sclerosis (ALS) WP2447	1_38	0.0925469	1	RAB5A	NS7b	1.03364
Striated Muscle Contraction Pathway WP383	1_38	0.0925469	1	TPM4	nsp10	1.03364
Striated Muscle Contraction Pathway WP383	1_38	0.0925469	1	TPM3	nsp12	1.03364
Striated Muscle Contraction Pathway WP383	1_38	0.0925469	1	TPM4	nsp16	1.03364
Parkinsons Disease Pathway WP2371	1_38	0.0925469	1	UBA1	nsp3	1.03364
Parkinsons Disease Pathway WP2371	1_38	0.0925469	1	UBA1	nsp8	1.03364
Parkinsons Disease Pathway WP2371	1_38	0.0925469	1	PRKN	ORF9b	1.03364
Amyotrophic lateral sclerosis (ALS) WP2447	1_38	0.0925469	1	RAC1	S	1.03364
Parkinsons Disease Pathway WP2371	1_38	0.0925469	1	LRRK2	S	1.03364
Circadian rhythm related genes WP3594	2_201	0.0930757	0.998448	UBC;TP53	N	1.03116
Circadian rhythm related genes WP3594	2_201	0.0930757	1	PPP1CB;UBC	nsp10	1.03116
Circadian rhythm related genes WP3594	2_201	0.0930757	1	UBC;PTEN	nsp3	1.03116
Circadian rhythm related genes WP3594	2_201	0.0930757	1	PPP1CC;UBC	S	1.03116
PDGF Pathway WP2526	1_39	0.0948653	0.471331	CDC42	nsp5	1.02289
G13 Signaling Pathway WP524	1_39	0.0948653	0.785551	RPS6KB1	nsp1	1.02289
PDGF Pathway WP2526	1_39	0.0948653	1	PTPN11	NS7b	1.02289
G13 Signaling Pathway WP524	1_39	0.0948653	1	PPP1CB	nsp10	1.02289
PDGF Pathway WP2526	1_39	0.0948653	1	PAK1	nsp12	1.02289
PDGF Pathway WP2526	1_39	0.0948653	1	WASL	nsp16	1.02289
G13 Signaling Pathway WP524	1_39	0.0948653	1	RHOA	nsp7	1.02289
PDGF Pathway WP2526	1_39	0.0948653	1	RHOA	nsp7	1.02289
G13 Signaling Pathway WP524	1_39	0.0948653	1	PPP1CB	nsp8	1.02289
G13 Signaling Pathway WP524	1_39	0.0948653	1	CALM1	ORF6	1.02289
G13 Signaling Pathway WP524	1_39	0.0948653	1	PPP1CB	ORF9b	1.02289
G13 Signaling Pathway WP524	1_39	0.0948653	1	RAC1	S	1.02289
PDGF Pathway WP2526	1_39	0.0948653	1	RAC1	S	1.02289
Glycogen Synthesis and Degradation WP500	1_40	0.0971779	0.477791	PPP2CB	nsp5	1.01243
IL-5 Signaling Pathway WP127	1_40	0.0971779	0.482821	MAPK3	nsp9	1.01243
Oxidative Damage WP3941	1_40	0.0971779	0.487957	MAP3K1	nsp9	1.01243
Glycogen Synthesis and Degradation WP500	1_40	0.0971779	0.509644	CALM2	ORF1a	1.01243
Oxidative Damage WP3941	1_40	0.0971779	0.51537	CDC42	ORF1a	1.01243
IL-5 Signaling Pathway WP127	1_40	0.0971779	0.57335	AKT1	nsp14	1.01243
Oxidative Damage WP3941	1_40	0.0971779	0.674529	C5	ORF8	1.01243
Ferroptosis WP4313	1_40	0.0971779	0.705661	TP53	nsp2	1.01243
IL-5 Signaling Pathway WP127	1_40	0.0971779	0.790827	RPS6KB1	nsp1	1.01243
Ferroptosis WP4313	1_40	0.0971779	0.975914	TP53	N	1.01243
Bladder Cancer WP2828	1_40	0.0971779	0.99713	TP53	N	1.01243
ATM Signaling Pathway WP2516	1_40	0.0971779	1	ATM	E	1.01243
Oxidative Damage WP3941	1_40	0.0971779	1	C5	M	1.01243
ATM Signaling Pathway WP2516	1_40	0.0971779	1	TP53	N	1.01243
Bladder Cancer WP2828	1_40	0.0971779	1	ERBB2	NS7b	1.01243
IL-5 Signaling Pathway WP127	1_40	0.0971779	1	PTPN11	NS7b	1.01243
Ferroptosis WP4313	1_40	0.0971779	1	PCBP2	nsp10	1.01243
Ferroptosis WP4313	1_40	0.0971779	1	PCBP1	nsp12	1.01243
ATM Signaling Pathway WP2516	1_40	0.0971779	1	RIPK1	nsp12	1.01243
Ferroptosis WP4313	1_40	0.0971779	1	PCBP2	nsp16	1.01243
Ferroptosis WP4313	1_40	0.0971779	1	ACSL3	nsp7	1.01243
Ferroptosis WP4313	1_40	0.0971779	1	PCBP1	ORF14	1.01243
ATM Signaling Pathway WP2516	1_40	0.0971779	1	CDK1	ORF14	1.01243
Glycogen Synthesis and Degradation WP500	1_40	0.0971779	1	PPP2R1A	ORF14	1.01243
Oxidative Damage WP3941	1_40	0.0971779	1	PCNA	ORF14	1.01243
Glycogen Synthesis and Degradation WP500	1_40	0.0971779	1	CALM1	ORF6	1.01243
Bladder Cancer WP2828	1_40	0.0971779	1	ERBB2	ORF6	1.01243
Glycogen Synthesis and Degradation WP500	1_40	0.0971779	1	PPP2R1A	ORF7a	1.01243
Glycogen Synthesis and Degradation WP500	1_40	0.0971779	1	CALM3	ORF9b	1.01243
IL-5 Signaling Pathway WP127	1_40	0.0971779	1	MAPT	ORF9b	1.01243
Ferroptosis WP4313	1_40	0.0971779	1	MAP1LC3B	S	1.01243
Microglia Pathogen Phagocytosis Pathway WP3937	1_40	0.0971779	1	RAC1	S	1.01243
Nucleotide-binding Oligomerization Domain (NOD) pathway WP1433	1_41	0.0994847	0.795878	COPS6	nsp1	1.00224
Nucleotide-binding Oligomerization Domain (NOD) pathway WP1433	1_41	0.0994847	1	HSP90AA1	ORF9b	1.00224
Nucleotide-binding Oligomerization Domain (NOD) pathway WP1433	1_41	0.0994847	1	RAC1	S	1.00224
IL-2 Signaling Pathway WP49	1_42	0.101786	0.480429	MAPK3	nsp9	0.992313
TNF related weak inducer of apoptosis (TWEAK) Signaling Pathway WP2036	1_42	0.101786	0.485281	MAPK3	nsp9	0.992313
Fas Ligand (FasL) pathway and Stress induction of Heat Shock Proteins (HSP) regulation WP314	1_42	0.101786	0.490233	HSPB1	nsp5	0.992313
Fas Ligand (FasL) pathway and Stress induction of Heat Shock Proteins (HSP) regulation WP314	1_42	0.101786	0.490233	MAP3K1	nsp9	0.992313
Common Pathways Underlying Drug Addiction WP2636	1_42	0.101786	0.495287	PPP1CB	nsp5	0.992313
DNA Replication WP466	1_42	0.101786	0.495287	RFC3	nsp9	0.992313
Common Pathways Underlying Drug Addiction WP2636	1_42	0.101786	0.500447	MAPK3	nsp9	0.992313
Splicing factor NOVA regulated synaptic proteins WP4148	1_42	0.101786	0.511094	DAB1	ORF1a	0.992313
Fas Ligand (FasL) pathway and Stress induction of Heat Shock Proteins (HSP) regulation WP314	1_42	0.101786	0.51659	PAK1	ORF1a	0.992313
DNA Replication WP466	1_42	0.101786	0.522205	UBC	ORF1a	0.992313
Common Pathways Underlying Drug Addiction WP2636	1_42	0.101786	0.527944	CALM2	ORF1a	0.992313
TNF related weak inducer of apoptosis (TWEAK) Signaling Pathway WP2036	1_42	0.101786	0.585889	AKT1	nsp14	0.992313
DNA Replication WP466	1_42	0.101786	0.593122	UBC	nsp14	0.992313
Metabolic reprogramming in colon cancer WP4290	1_42	0.101786	0.706513	GAPDH	ORF3a	0.992313
Common Pathways Underlying Drug Addiction WP2636	1_42	0.101786	0.727922	PPP1CA	nsp2	0.992313
IL-2 Signaling Pathway WP49	1_42	0.101786	0.787588	RPS6KB1	nsp1	0.992313
Fas Ligand (FasL) pathway and Stress induction of Heat Shock Proteins (HSP) regulation WP314	1_42	0.101786	0.800714	PARP1	nsp1	0.992313
Splicing factor NOVA regulated synaptic proteins WP4148	1_42	0.101786	0.980467	TERF2IP	N	0.992313
Fas Ligand (FasL) pathway and Stress induction of Heat Shock Proteins (HSP) regulation WP314	1_42	0.101786	1	PRKDC	E	0.992313
Splicing factor NOVA regulated synaptic proteins WP4148	1_42	0.101786	1	TERF2IP	E	0.992313
Fas Ligand (FasL) pathway and Stress induction of Heat Shock Proteins (HSP) regulation WP314	1_42	0.101786	1	PRKDC	M	0.992313
DNA Replication WP466	1_42	0.101786	1	UBC	N	0.992313
Fas Ligand (FasL) pathway and Stress induction of Heat Shock Proteins (HSP) regulation WP314	1_42	0.101786	1	FAS	NS7b	0.992313
Splicing factor NOVA regulated synaptic proteins WP4148	1_42	0.101786	1	STX2	NS7b	0.992313
IL-2 Signaling Pathway WP49	1_42	0.101786	1	PTPN11	NS7b	0.992313
Common Pathways Underlying Drug Addiction WP2636	1_42	0.101786	1	PPP1CB	nsp10	0.992313
Fas Ligand (FasL) pathway and Stress induction of Heat Shock Proteins (HSP) regulation WP314	1_42	0.101786	1	PAK1	nsp12	0.992313
TNF related weak inducer of apoptosis (TWEAK) Signaling Pathway WP2036	1_42	0.101786	1	RIPK1	nsp12	0.992313
DNA Replication WP466	1_42	0.101786	1	MCM3	nsp12	0.992313
Metabolic reprogramming in colon cancer WP4290	1_42	0.101786	1	GAPDH	nsp13	0.992313
Common Pathways Underlying Drug Addiction WP2636	1_42	0.101786	1	PPP1CB	nsp16	0.992313
DNA Replication WP466	1_42	0.101786	1	MCM3	nsp16	0.992313
Metabolic reprogramming in colon cancer WP4290	1_42	0.101786	1	GAPDH	nsp3	0.992313
Splicing factor NOVA regulated synaptic proteins WP4148	1_42	0.101786	1	CAV2	nsp6	0.992313
Common Pathways Underlying Drug Addiction WP2636	1_42	0.101786	1	PPP1CB	nsp8	0.992313
DNA Replication WP466	1_42	0.101786	1	MCM3	nsp8	0.992313
Fas Ligand (FasL) pathway and Stress induction of Heat Shock Proteins (HSP) regulation WP314	1_42	0.101786	1	PARP1	ORF14	0.992313
Metabolic reprogramming in colon cancer WP4290	1_42	0.101786	1	GAPDH	ORF14	0.992313
Common Pathways Underlying Drug Addiction WP2636	1_42	0.101786	1	CALM1	ORF6	0.992313
DNA Replication WP466	1_42	0.101786	1	UBC	ORF6	0.992313
Metabolic reprogramming in colon cancer WP4290	1_42	0.101786	1	ACLY	ORF6	0.992313
Fas Ligand (FasL) pathway and Stress induction of Heat Shock Proteins (HSP) regulation WP314	1_42	0.101786	1	HSPB1	ORF9b	0.992313
IL-2 Signaling Pathway WP49	1_42	0.101786	1	MAPT	ORF9b	0.992313
Common Pathways Underlying Drug Addiction WP2636	1_42	0.101786	1	PPP1CB	ORF9b	0.992313
TNF related weak inducer of apoptosis (TWEAK) Signaling Pathway WP2036	1_42	0.101786	1	RAC1	S	0.992313
Common Pathways Underlying Drug Addiction WP2636	1_42	0.101786	1	PPP1CC	S	0.992313
DNA Replication WP466	1_42	0.101786	1	UBC	S	0.992313
IL-6 signaling pathway WP364	1_43	0.104081	0.48163	MAPK3	nsp9	0.982629
Eukaryotic Transcription Initiation WP405	1_43	0.104081	0.486398	GTF2F2	nsp9	0.982629
IL-6 signaling pathway WP364	1_43	0.104081	0.496225	BCL2L1	nsp5	0.982629
IL-6 signaling pathway WP364	1_43	0.104081	0.591882	AKT1	nsp14	0.982629
IL-6 signaling pathway WP364	1_43	0.104081	0.792359	RPS6KB1	nsp1	0.982629
Eukaryotic Transcription Initiation WP405	1_43	0.104081	1	TBP	E	0.982629
IL-6 signaling pathway WP364	1_43	0.104081	1	PTPN11	NS7b	0.982629
Vitamin A and Carotenoid Metabolism WP716	1_43	0.104081	1	SCARB1	nsp7	0.982629
Eukaryotic Transcription Initiation WP405	1_43	0.104081	1	POLR2B	ORF14	0.982629
Eukaryotic Transcription Initiation WP405	1_43	0.104081	1	POLR2B	ORF7a	0.982629
IL-6 signaling pathway WP364	1_43	0.104081	1	RAC1	S	0.982629
Ciliary landscape WP4352	2_216	0.105013	0.590071	MYL6;GLA	nsp14	0.978758
Ciliary landscape WP4352	2_216	0.105013	1	EXOSC7;EXOSC2	nsp15	0.978758
Ciliary landscape WP4352	2_216	0.105013	1	MCM3;EXOSC2	nsp8	0.978758
Ciliary landscape WP4352	2_216	0.105013	1	MYL6;WNK1	ORF9b	0.978758
Ciliary landscape WP4352	2_216	0.105013	1	MYL6;RAC1	S	0.978758
Interleukin-11 Signaling Pathway WP2332	1_44	0.106371	0.482758	MAPK3	nsp9	0.973179
Integrated Cancer Pathway WP1971	1_44	0.106371	0.487445	SMAD3	nsp9	0.973179
Integrated Cancer Pathway WP1971	1_44	0.106371	0.528493	PTEN	ORF1a	0.973179
Interleukin-11 Signaling Pathway WP2332	1_44	0.106371	0.583801	AKT1	nsp14	0.973179
Integrated Cancer Pathway WP1971	1_44	0.106371	0.590669	AKT1	nsp14	0.973179
Interleukin-11 Signaling Pathway WP2332	1_44	0.106371	0.727636	PTPN11	ORF3a	0.973179
Interleukin-11 Signaling Pathway WP2332	1_44	0.106371	0.727636	TGFB1	ORF8	0.973179
Interleukin-11 Signaling Pathway WP2332	1_44	0.106371	0.796935	RPS6KB1	nsp1	0.973179
Integrated Cancer Pathway WP1971	1_44	0.106371	1	TP53	N	0.973179
Heart Development WP1591	1_44	0.106371	1	PTPN11	NS7b	0.973179
Interleukin-11 Signaling Pathway WP2332	1_44	0.106371	1	PTPN11	NS7b	0.973179
Hedgehog Signaling Pathway WP4249	1_44	0.106371	1	PRKACA	nsp13	0.973179
Integrated Cancer Pathway WP1971	1_44	0.106371	1	PTEN	nsp3	0.973179
Integrated Cancer Pathway WP1971	1_44	0.106371	1	CDK1	ORF14	0.973179
ATM Signaling Network in Development and Disease WP3878	1_45	0.108654	0.512848	HSPB1	nsp5	0.963953
Glycolysis and Gluconeogenesis WP534	1_45	0.108654	0.722321	GAPDH	ORF3a	0.963953
Notch Signaling WP268	1_45	0.108654	0.73264	NOTCH3	ORF3a	0.963953
ATM Signaling Network in Development and Disease WP3878	1_45	0.108654	1	PRKDC	M	0.963953
Glycolysis and Gluconeogenesis WP534	1_45	0.108654	1	PC	M	0.963953
Glycolysis and Gluconeogenesis WP534	1_45	0.108654	1	DLD	N	0.963953
Notch Signaling WP268	1_45	0.108654	1	NOTCH3	NS7b	0.963953
Glycolysis and Gluconeogenesis WP534	1_45	0.108654	1	GAPDH	nsp10	0.963953
Glycolysis and Gluconeogenesis WP534	1_45	0.108654	1	DLD	nsp12	0.963953
ATM Signaling Network in Development and Disease WP3878	1_45	0.108654	1	RNF8	nsp13	0.963953
Glycolysis and Gluconeogenesis WP534	1_45	0.108654	1	GAPDH	nsp16	0.963953
Glycolysis and Gluconeogenesis WP534	1_45	0.108654	1	GAPDH	nsp3	0.963953
ATM Signaling Network in Development and Disease WP3878	1_45	0.108654	1	CDK1	ORF14	0.963953
Glycolysis and Gluconeogenesis WP534	1_45	0.108654	1	GAPDH	ORF14	0.963953
Prostaglandin Synthesis and Regulation WP98	1_45	0.108654	1	ANXA2	ORF14	0.963953
Glycolysis and Gluconeogenesis WP534	1_45	0.108654	1	PC	ORF7a	0.963953
ATM Signaling Network in Development and Disease WP3878	1_45	0.108654	1	HSPB1	ORF9b	0.963953
Glycolysis and Gluconeogenesis WP534	1_45	0.108654	1	DLD	ORF9b	0.963953
Notch Signaling WP268	1_45	0.108654	1	DTX1	S	0.963953
Glycolysis and Gluconeogenesis WP534	1_45	0.108654	1	LDHB	S	0.963953
Regulation of Microtubule Cytoskeleton WP2038	1_46	0.110932	0.493963	APC	nsp9	0.954942
Aryl Hydrocarbon Receptor WP2586	1_46	0.110932	0.498667	ESR1	nsp9	0.954942
Tryptophan metabolism WP465	1_46	0.110932	0.539794	UBE3A	ORF1a	0.954942
Aryl Hydrocarbon Receptor WP2586	1_46	0.110932	0.545417	EGFR	ORF1a	0.954942
Regulation of Microtubule Cytoskeleton WP2038	1_46	0.110932	0.595001	AKT1	nsp14	0.954942
Aryl Hydrocarbon Receptor WP2586	1_46	0.110932	0.60184	ESR1	nsp14	0.954942
Aryl Hydrocarbon Receptor Pathway WP2873	1_46	0.110932	0.748001	TGFB1	ORF8	0.954942
Tryptophan metabolism WP465	1_46	0.110932	0.770001	MDM2	nsp2	0.954942
Regulation of Microtubule Cytoskeleton WP2038	1_46	0.110932	0.781493	APC	nsp2	0.954942
Regulation of Microtubule Cytoskeleton WP2038	1_46	0.110932	0.805539	CDK1	nsp1	0.954942
Aryl Hydrocarbon Receptor WP2586	1_46	0.110932	0.818126	CDK2	nsp1	0.954942
Aryl Hydrocarbon Receptor Pathway WP2873	1_46	0.110932	1	JUND	E	0.954942
Regulation of Microtubule Cytoskeleton WP2038	1_46	0.110932	1	PAK1	nsp12	0.954942
Regulation of Microtubule Cytoskeleton WP2038	1_46	0.110932	1	PRKACA	nsp13	0.954942
Aryl Hydrocarbon Receptor Pathway WP2873	1_46	0.110932	1	JUND	nsp16	0.954942
Tryptophan metabolism WP465	1_46	0.110932	1	UBE3A	nsp16	0.954942
Regulation of Microtubule Cytoskeleton WP2038	1_46	0.110932	1	PTEN	nsp3	0.954942
Selenium Metabolism and Selenoproteins WP28	1_46	0.110932	1	SELENOS	nsp7	0.954942
Regulation of Microtubule Cytoskeleton WP2038	1_46	0.110932	1	GNAQ	ORF10	0.954942
Regulation of Microtubule Cytoskeleton WP2038	1_46	0.110932	1	CDK1	ORF14	0.954942
Regulation of Microtubule Cytoskeleton WP2038	1_46	0.110932	1	APC	ORF6	0.954942
Aryl Hydrocarbon Receptor WP2586	1_46	0.110932	1	NF1	ORF7a	0.954942
Tryptophan metabolism WP465	1_46	0.110932	1	UBR5	ORF7a	0.954942
Aryl Hydrocarbon Receptor Pathway WP2873	1_46	0.110932	1	HSP90AA1	ORF9b	0.954942
Aryl Hydrocarbon Receptor WP2586	1_46	0.110932	1	HSP90AA1	ORF9b	0.954942
Tryptophan metabolism WP465	1_46	0.110932	1	OGDH	ORF9b	0.954942
Regulation of Microtubule Cytoskeleton WP2038	1_46	0.110932	1	RAC1	S	0.954942
Mechanoregulation and pathology of YAP_TAZ via Hippo and non-Hippo mechanisms WP4534	1_47	0.113205	0.593696	YWHAQ	nsp14	0.946136
Thymic Stromal LymphoPoietin (TSLP) Signaling Pathway WP2203	1_47	0.113205	0.600366	AKT1	nsp14	0.946136
Thymic Stromal LymphoPoietin (TSLP) Signaling Pathway WP2203	1_47	0.113205	0.74212	PTPN11	ORF3a	0.946136
Mechanoregulation and pathology of YAP_TAZ via Hippo and non-Hippo mechanisms WP4534	1_47	0.113205	0.752572	YWHAQ	nsp2	0.946136
Mechanoregulation and pathology of YAP_TAZ via Hippo and non-Hippo mechanisms WP4534	1_47	0.113205	0.752572	ITGB1	ORF8	0.946136
Thymic Stromal LymphoPoietin (TSLP) Signaling Pathway WP2203	1_47	0.113205	0.763323	IL7R	nsp2	0.946136
Energy Metabolism WP1541	1_47	0.113205	0.774386	TFB1M	nsp2	0.946136
Thymic Stromal LymphoPoietin (TSLP) Signaling Pathway WP2203	1_47	0.113205	1	IL7R	N	0.946136
Mechanoregulation and pathology of YAP_TAZ via Hippo and non-Hippo mechanisms WP4534	1_47	0.113205	1	YWHAQ	N	0.946136
Thymic Stromal LymphoPoietin (TSLP) Signaling Pathway WP2203	1_47	0.113205	1	PTPN11	NS7b	0.946136
Mechanoregulation and pathology of YAP_TAZ via Hippo and non-Hippo mechanisms WP4534	1_47	0.113205	1	YWHAQ	nsp10	0.946136
Mechanoregulation and pathology of YAP_TAZ via Hippo and non-Hippo mechanisms WP4534	1_47	0.113205	1	PAK1	nsp12	0.946136
NO_cGMP_PKG mediated Neuroprotection WP4008	1_47	0.113205	1	AKAP9	nsp13	0.946136
Mechanoregulation and pathology of YAP_TAZ via Hippo and non-Hippo mechanisms WP4534	1_47	0.113205	1	YWHAQ	nsp16	0.946136
Mechanoregulation and pathology of YAP_TAZ via Hippo and non-Hippo mechanisms WP4534	1_47	0.113205	1	YWHAQ	nsp8	0.946136
Mechanoregulation and pathology of YAP_TAZ via Hippo and non-Hippo mechanisms WP4534	1_47	0.113205	1	YWHAQ	ORF14	0.946136
NO_cGMP_PKG mediated Neuroprotection WP4008	1_47	0.113205	1	CALM1	ORF6	0.946136
Mechanoregulation and pathology of YAP_TAZ via Hippo and non-Hippo mechanisms WP4534	1_47	0.113205	1	YWHAQ	ORF6	0.946136
Rett syndrome causing genes WP4312	1_48	0.115471	0.509369	HTT	nsp9	0.937526
Exercise-induced Circadian Regulation WP410	1_48	0.115471	0.539628	PPP2CB	nsp5	0.937526
Rett syndrome causing genes WP4312	1_48	0.115471	0.598928	IMPDH2	nsp14	0.937526
Exercise-induced Circadian Regulation WP410	1_48	0.115471	0.746609	DNAJA1	ORF8	0.937526
Differentiation Pathway WP2848	1_48	0.115471	0.756979	TGFB1	ORF8	0.937526
Exercise-induced Circadian Regulation WP410	1_48	0.115471	1	DNAJA1	M	0.937526
Rett syndrome causing genes WP4312	1_48	0.115471	1	IMPDH2	nsp10	0.937526
Exercise-induced Circadian Regulation WP410	1_48	0.115471	1	DNAJA1	nsp10	0.937526
Exercise-induced Circadian Regulation WP410	1_48	0.115471	1	PSMA4	nsp13	0.937526
Rett syndrome causing genes WP4312	1_48	0.115471	1	IMPDH2	nsp16	0.937526
Exercise-induced Circadian Regulation WP410	1_48	0.115471	1	DNAJA1	nsp16	0.937526
Exercise-induced Circadian Regulation WP410	1_48	0.115471	1	DNAJA1	nsp3	0.937526
Exercise-induced Circadian Regulation WP410	1_48	0.115471	1	DNAJA1	nsp7	0.937526
Exercise-induced Circadian Regulation WP410	1_48	0.115471	1	DNAJA1	nsp8	0.937526
Rett syndrome causing genes WP4312	1_48	0.115471	1	IMPDH2	ORF10	0.937526
Differentiation Pathway WP2848	1_48	0.115471	1	TNFSF11	S	0.937526
Exercise-induced Circadian Regulation WP410	1_48	0.115471	1	HSPA8	S	0.937526
IL-3 Signaling Pathway WP286	1_49	0.117732	0.514534	MAPK3	nsp9	0.929104
IL-3 Signaling Pathway WP286	1_49	0.117732	0.5448	BCL2L1	nsp5	0.929104
Hepatitis C and Hepatocellular Carcinoma WP3646	1_49	0.117732	0.567037	CTTN	ORF1a	0.929104
Hepatitis C and Hepatocellular Carcinoma WP3646	1_49	0.117732	0.604018	AKT1	nsp14	0.929104
IL-3 Signaling Pathway WP286	1_49	0.117732	0.740929	TGFB1	ORF8	0.929104
Hepatitis C and Hepatocellular Carcinoma WP3646	1_49	0.117732	0.750941	TGFB1	ORF8	0.929104
IL-3 Signaling Pathway WP286	1_49	0.117732	0.761228	YWHAQ	nsp2	0.929104
Hepatitis C and Hepatocellular Carcinoma WP3646	1_49	0.117732	0.771801	TP53	nsp2	0.929104
Hepatitis C and Hepatocellular Carcinoma WP3646	1_49	0.117732	0.841964	BRCA1	nsp1	0.929104
Hepatitis C and Hepatocellular Carcinoma WP3646	1_49	0.117732	1	TP53	N	0.929104
IL-3 Signaling Pathway WP286	1_49	0.117732	1	YWHAQ	N	0.929104
Hepatitis C and Hepatocellular Carcinoma WP3646	1_49	0.117732	1	PTPN11	NS7b	0.929104
IL-3 Signaling Pathway WP286	1_49	0.117732	1	PTPN11	NS7b	0.929104
IL-3 Signaling Pathway WP286	1_49	0.117732	1	YWHAQ	nsp10	0.929104
IL-3 Signaling Pathway WP286	1_49	0.117732	1	PRKACA	nsp13	0.929104
Hepatitis C and Hepatocellular Carcinoma WP3646	1_49	0.117732	1	CTTN	nsp16	0.929104
IL-3 Signaling Pathway WP286	1_49	0.117732	1	YWHAQ	nsp16	0.929104
IL-3 Signaling Pathway WP286	1_49	0.117732	1	YWHAQ	nsp8	0.929104
IL-3 Signaling Pathway WP286	1_49	0.117732	1	YWHAQ	ORF14	0.929104
IL-3 Signaling Pathway WP286	1_49	0.117732	1	YWHAQ	ORF6	0.929104
Hepatitis C and Hepatocellular Carcinoma WP3646	1_49	0.117732	1	RAC1	S	0.929104
Synaptic signaling pathways associated with autism spectrum disorder WP4539	1_50	0.119988	0.519579	MAPK3	nsp9	0.920864
Synaptic signaling pathways associated with autism spectrum disorder WP4539	1_50	0.119988	0.549846	PTEN	nsp5	0.920864
Photodynamic therapy-induced AP-1 survival signaling. WP3611	1_50	0.119988	0.572062	EGFR	ORF1a	0.920864
Synaptic signaling pathways associated with autism spectrum disorder WP4539	1_50	0.119988	0.608969	AKT1	nsp14	0.920864
Photodynamic therapy-induced AP-1 survival signaling. WP3611	1_50	0.119988	0.765326	TP53	nsp2	0.920864
Photodynamic therapy-induced AP-1 survival signaling. WP3611	1_50	0.119988	0.77581	TNFRSF1A	ORF3a	0.920864
Synaptic signaling pathways associated with autism spectrum disorder WP4539	1_50	0.119988	0.832855	RPS6KB1	nsp1	0.920864
Photodynamic therapy-induced AP-1 survival signaling. WP3611	1_50	0.119988	0.845286	CCNA2	nsp1	0.920864
Photodynamic therapy-induced AP-1 survival signaling. WP3611	1_50	0.119988	1	TP53	N	0.920864
Photodynamic therapy-induced AP-1 survival signaling. WP3611	1_50	0.119988	1	FAS	NS7b	0.920864
Synaptic signaling pathways associated with autism spectrum disorder WP4539	1_50	0.119988	1	UBE3A	nsp16	0.920864
Synaptic signaling pathways associated with autism spectrum disorder WP4539	1_50	0.119988	1	PTEN	nsp3	0.920864
Vitamin B12 Metabolism WP1533	1_50	0.119988	1	APOB	nsp6	0.920864
Vitamin B12 Metabolism WP1533	1_50	0.119988	1	SCARB1	nsp7	0.920864
Synaptic signaling pathways associated with autism spectrum disorder WP4539	1_50	0.119988	1	NF1	ORF7a	0.920864
Photodynamic therapy-induced AP-1 survival signaling. WP3611	1_50	0.119988	1	HSP90AA1	ORF9b	0.920864
VEGFA-VEGFR2 Signaling Pathway WP3888	2_236	0.121533	0.521488	STAT6;MAPK3	nsp9	0.915305
VEGFA-VEGFR2 Signaling Pathway WP3888	2_236	0.121533	1	MYO6;HSPA1A	N	0.915305
VEGFA-VEGFR2 Signaling Pathway WP3888	2_236	0.121533	1	MYO6;RACK1	nsp13	0.915305
VEGFA-VEGFR2 Signaling Pathway WP3888	2_236	0.121533	1	RACK1;ARF6	nsp15	0.915305
VEGFA-VEGFR2 Signaling Pathway WP3888	2_236	0.121533	1	MYO6;RACK1	nsp3	0.915305
VEGFA-VEGFR2 Signaling Pathway WP3888	2_236	0.121533	1	MYO6;RACK1	ORF14	0.915305
Synaptic Vesicle Pathway WP2267	1_51	0.122237	0.57696	AP2A1	ORF1a	0.912796
Synaptic Vesicle Pathway WP2267	1_51	0.122237	1	AP2M1	nsp16	0.912796
Wnt Signaling Pathway WP363	1_52	0.124481	0.529326	APC	nsp9	0.904896
One carbon metabolism and related pathways WP3940	1_52	0.124481	0.564953	GPX1	nsp5	0.904896
Wnt Signaling Pathway WP363	1_52	0.124481	0.581734	APC	ORF1a	0.904896
Wnt Signaling Pathway WP363	1_52	0.124481	0.625055	AKT1	nsp14	0.904896
Wnt Signaling Pathway WP363	1_52	0.124481	0.783402	APC	nsp2	0.904896
Copper homeostasis WP3286	1_52	0.124481	0.793989	APP	ORF3a	0.904896
Copper homeostasis WP3286	1_52	0.124481	0.851524	APP	nsp1	0.904896
Copper homeostasis WP3286	1_52	0.124481	1	APP	M	0.904896
Wnt Signaling Pathway WP363	1_52	0.124481	1	TEK	N	0.904896
Copper homeostasis WP3286	1_52	0.124481	1	APP	NS7b	0.904896
Copper homeostasis WP3286	1_52	0.124481	1	APP	nsp10	0.904896
Copper homeostasis WP3286	1_52	0.124481	1	APP	nsp12	0.904896
Wnt Signaling Pathway WP363	1_52	0.124481	1	RHOA	nsp7	0.904896
Copper homeostasis WP3286	1_52	0.124481	1	APP	ORF10	0.904896
Wnt Signaling Pathway WP363	1_52	0.124481	1	APC	ORF6	0.904896
Wnt Signaling Pathway WP363	1_52	0.124481	1	RAC1	S	0.904896
Copper homeostasis WP3286	1_52	0.124481	1	APP	S	0.904896
Apoptosis-related network due to altered Notch3 in ovarian cancer WP2864	1_53	0.12672	0.534033	APP	nsp9	0.897156
Cardiac Progenitor Differentiation WP2406	1_53	0.12672	0.786996	TGFB1	ORF8	0.897156
Apoptosis-related network due to altered Notch3 in ovarian cancer WP2864	1_53	0.12672	0.797489	APP	ORF3a	0.897156
Apoptosis-related network due to altered Notch3 in ovarian cancer WP2864	1_53	0.12672	1	JUND	E	0.897156
Apoptosis-related network due to altered Notch3 in ovarian cancer WP2864	1_53	0.12672	1	APP	M	0.897156
Apoptosis-related network due to altered Notch3 in ovarian cancer WP2864	1_53	0.12672	1	APP	NS7b	0.897156
Apoptosis-related network due to altered Notch3 in ovarian cancer WP2864	1_53	0.12672	1	APP	nsp10	0.897156
Apoptosis-related network due to altered Notch3 in ovarian cancer WP2864	1_53	0.12672	1	APP	nsp12	0.897156
Apoptosis-related network due to altered Notch3 in ovarian cancer WP2864	1_53	0.12672	1	SERBP1	nsp13	0.897156
Apoptosis-related network due to altered Notch3 in ovarian cancer WP2864	1_53	0.12672	1	JUND	nsp16	0.897156
Apoptosis-related network due to altered Notch3 in ovarian cancer WP2864	1_53	0.12672	1	APP	nsp3	0.897156
Apoptosis-related network due to altered Notch3 in ovarian cancer WP2864	1_53	0.12672	1	APP	ORF10	0.897156
Apoptosis-related network due to altered Notch3 in ovarian cancer WP2864	1_53	0.12672	1	APP	ORF6	0.897156
Apoptosis-related network due to altered Notch3 in ovarian cancer WP2864	1_53	0.12672	1	APP	S	0.897156
Interferon type I signaling pathways WP585	1_54	0.128952	0.634016	CRKL	nsp14	0.88957
IL-4 Signaling Pathway WP395	1_54	0.128952	0.64069	AKT1	nsp14	0.88957
Interferon type I signaling pathways WP585	1_54	0.128952	0.800863	PTPN11	ORF3a	0.88957
Interferon type I signaling pathways WP585	1_54	0.128952	0.845355	RPS6KB1	nsp1	0.88957
IL-4 Signaling Pathway WP395	1_54	0.128952	0.857261	RPS6KB1	nsp1	0.88957
TGF-beta Receptor Signaling WP560	1_54	0.128952	0.869508	SMAD9	nsp1	0.88957
IL-4 Signaling Pathway WP395	1_54	0.128952	1	PTPN11	NS7b	0.88957
Interferon type I signaling pathways WP585	1_54	0.128952	1	PTPN11	NS7b	0.88957
Interferon type I signaling pathways WP585	1_54	0.128952	1	RACK1	nsp13	0.88957
Interferon type I signaling pathways WP585	1_54	0.128952	1	RACK1	nsp15	0.88957
Interferon type I signaling pathways WP585	1_54	0.128952	1	RACK1	nsp3	0.88957
Interferon type I signaling pathways WP585	1_54	0.128952	1	RACK1	nsp8	0.88957
Interferon type I signaling pathways WP585	1_54	0.128952	1	RACK1	ORF14	0.88957
MAPK Signaling Pathway WP382	2_246	0.130023	0.543104	MAP3K1;MAPK3	nsp9	0.885981
MAPK Signaling Pathway WP382	2_246	0.130023	0.584483	CDC42;HSPB1	nsp5	0.885981
MAPK Signaling Pathway WP382	2_246	0.130023	0.797022	TGFBR1;TNFRSF1A	ORF3a	0.885981
MAPK Signaling Pathway WP382	2_246	0.130023	1	TP53;HSPA1A	N	0.885981
MAPK Signaling Pathway WP382	2_246	0.130023	1	PPM1B;PRKACA	nsp13	0.885981
MAPK Signaling Pathway WP382	2_246	0.130023	1	JUND;FLNC	nsp16	0.885981
RANKL_RANK (Receptor activator of NFKB (ligand)) Signaling Pathway WP2018	1_55	0.13118	0.54313	MAPK3	nsp9	0.882134
RANKL_RANK (Receptor activator of NFKB (ligand)) Signaling Pathway WP2018	1_55	0.13118	0.584121	CDC42	nsp5	0.882134
RANKL_RANK (Receptor activator of NFKB (ligand)) Signaling Pathway WP2018	1_55	0.13118	0.607027	CDC42	ORF1a	0.882134
RANKL_RANK (Receptor activator of NFKB (ligand)) Signaling Pathway WP2018	1_55	0.13118	0.631804	AKT1	nsp14	0.882134
Cardiac Hypertrophic Response WP2795	1_55	0.13118	0.638317	AKT1	nsp14	0.882134
IL-1 signaling pathway WP195	1_55	0.13118	0.77396	PTPN11	ORF3a	0.882134
Hematopoietic Stem Cell Differentiation WP2849	1_55	0.13118	0.783757	ACVR1B	ORF3a	0.882134
Pathogenic Escherichia coli infection WP2272	1_55	0.13118	0.793805	EZR	ORF3a	0.882134
Pathogenic Escherichia coli infection WP2272	1_55	0.13118	0.793805	ITGB1	ORF8	0.882134
Cardiac Hypertrophic Response WP2795	1_55	0.13118	0.804114	TGFB1	ORF8	0.882134
Pathogenic Escherichia coli infection WP2272	1_55	0.13118	0.814695	YWHAQ	nsp2	0.882134
IL-1 signaling pathway WP195	1_55	0.13118	0.836713	HSPB2	nsp1	0.882134
Pathogenic Escherichia coli infection WP2272	1_55	0.13118	0.848175	KRT18	nsp1	0.882134
DNA IR-Double Strand Breaks (DSBs) and cellular response via ATM WP3959	1_55	0.13118	1	PRKDC	M	0.882134
Pathogenic Escherichia coli infection WP2272	1_55	0.13118	1	YWHAQ	N	0.882134
IL-1 signaling pathway WP195	1_55	0.13118	1	PTPN11	NS7b	0.882134
Pathogenic Escherichia coli infection WP2272	1_55	0.13118	1	YWHAQ	nsp10	0.882134
DNA IR-Double Strand Breaks (DSBs) and cellular response via ATM WP3959	1_55	0.13118	1	RNF8	nsp13	0.882134
Pathogenic Escherichia coli infection WP2272	1_55	0.13118	1	ARHGEF2	nsp15	0.882134
Pathogenic Escherichia coli infection WP2272	1_55	0.13118	1	RHOA	nsp7	0.882134
Pathogenic Escherichia coli infection WP2272	1_55	0.13118	1	YWHAQ	nsp8	0.882134
Pathogenic Escherichia coli infection WP2272	1_55	0.13118	1	YWHAQ	ORF14	0.882134
IL-1 signaling pathway WP195	1_55	0.13118	1	ECSIT	ORF14	0.882134
Cardiac Hypertrophic Response WP2795	1_55	0.13118	1	CALM1	ORF6	0.882134
Pathogenic Escherichia coli infection WP2272	1_55	0.13118	1	YWHAQ	ORF6	0.882134
Pathogenic Escherichia coli infection WP2272	1_55	0.13118	1	ARPC4	ORF9b	0.882134
Hematopoietic Stem Cell Differentiation WP2849	1_55	0.13118	1	LMO2	S	0.882134
Cardiac Hypertrophic Response WP2795	1_55	0.13118	1	RAC1	S	0.882134
Pathogenic Escherichia coli infection WP2272	1_55	0.13118	1	ARPC4	S	0.882134
Mitochondrial complex I assembly model OXPHOS system WP4324	1_56	0.133401	1	NDUFA12	ORF7a	0.87484
Preimplantation Embryo WP3527	1_58	0.137828	0.631599	CDH1	ORF1a	0.860663
Preimplantation Embryo WP3527	1_58	0.137828	0.803144	ATP1A1	ORF3a	0.860663
Preimplantation Embryo WP3527	1_58	0.137828	0.823477	ATP1A1	ORF8	0.860663
Preimplantation Embryo WP3527	1_58	0.137828	0.844866	ATP1A1	nsp2	0.860663
Preimplantation Embryo WP3527	1_58	0.137828	1	ATP1A1	M	0.860663
Preimplantation Embryo WP3527	1_58	0.137828	1	ATP1A1	NS7b	0.860663
Preimplantation Embryo WP3527	1_58	0.137828	1	ATP1A1	nsp3	0.860663
Preimplantation Embryo WP3527	1_58	0.137828	1	ATP1A1	nsp4	0.860663
Preimplantation Embryo WP3527	1_58	0.137828	1	ATP1A1	nsp7	0.860663
Preimplantation Embryo WP3527	1_58	0.137828	1	ATP1A1	nsp8	0.860663
Preimplantation Embryo WP3527	1_58	0.137828	1	ATP1A1	ORF10	0.860663
Preimplantation Embryo WP3527	1_58	0.137828	1	ATP1A1	ORF14	0.860663
Preimplantation Embryo WP3527	1_58	0.137828	1	ATP1A1	ORF6	0.860663
Preimplantation Embryo WP3527	1_58	0.137828	1	ATP1A1	ORF7a	0.860663
MET in type 1 papillary renal cell carcinoma WP4205	1_59	0.140033	0.569788	MAPK3	nsp9	0.853771
Kit receptor signaling pathway WP304	1_59	0.140033	0.574743	MAPK3	nsp9	0.853771
Kit receptor signaling pathway WP304	1_59	0.140033	0.617714	GRB7	nsp5	0.853771
MET in type 1 papillary renal cell carcinoma WP4205	1_59	0.140033	0.806042	PTPN11	ORF3a	0.853771
Kit receptor signaling pathway WP304	1_59	0.140033	0.847377	GRB10	nsp2	0.853771
Kit receptor signaling pathway WP304	1_59	0.140033	0.881272	RPS6KB1	nsp1	0.853771
Kit receptor signaling pathway WP304	1_59	0.140033	1	PTPN11	NS7b	0.853771
MET in type 1 papillary renal cell carcinoma WP4205	1_59	0.140033	1	PTPN11	NS7b	0.853771
MET in type 1 papillary renal cell carcinoma WP4205	1_59	0.140033	1	PAK1	nsp12	0.853771
Kit receptor signaling pathway WP304	1_59	0.140033	1	MAPT	ORF9b	0.853771
MET in type 1 papillary renal cell carcinoma WP4205	1_59	0.140033	1	RAC1	S	0.853771
RIG-I-like Receptor Signaling WP3865	1_60	0.142232	0.573791	MAP3K1	nsp9	0.847003
RIG-I-like Receptor Signaling WP3865	1_60	0.142232	1	NLRX1	M	0.847003
RIG-I-like Receptor Signaling WP3865	1_60	0.142232	1	PIN1	N	0.847003
Oxidative phosphorylation WP623	1_60	0.142232	1	ATP5F1A	nsp10	0.847003
Oxidative phosphorylation WP623	1_60	0.142232	1	ATP5F1B	nsp12	0.847003
RIG-I-like Receptor Signaling WP3865	1_60	0.142232	1	RIPK1	nsp12	0.847003
Oxidative phosphorylation WP623	1_60	0.142232	1	ATP5F1A	nsp16	0.847003
Oxidative phosphorylation WP623	1_60	0.142232	1	NDUFB9	ORF14	0.847003
RIG-I-like Receptor Signaling WP3865	1_60	0.142232	1	NLRX1	ORF14	0.847003
Oxidative phosphorylation WP623	1_60	0.142232	1	ATP5F1B	ORF7a	0.847003
RIG-I-like Receptor Signaling WP3865	1_60	0.142232	1	IRF3	ORF9b	0.847003
TYROBP Causal Network WP3945	1_61	0.144426	0.619719	GPX1	nsp5	0.840355
Prader-Willi and Angelman Syndrome WP3998	1_61	0.144426	0.625404	CDKN2A	nsp5	0.840355
Notch Signaling Pathway WP61	1_61	0.144426	0.631195	CDKN1A	nsp5	0.840355
TYROBP Causal Network WP3945	1_61	0.144426	0.649229	HCLS1	ORF1a	0.840355
Prader-Willi and Angelman Syndrome WP3998	1_61	0.144426	0.655472	UBE3A	ORF1a	0.840355
Notch Signaling Pathway WP61	1_61	0.144426	0.688576	AKT1	nsp14	0.840355
TYROBP Causal Network WP3945	1_61	0.144426	0.821314	TGFBR1	ORF3a	0.840355
TYROBP Causal Network WP3945	1_61	0.144426	0.852113	FKBP15	nsp2	0.840355
Oxidation by Cytochrome P450 WP43	1_61	0.144426	0.862899	POR	nsp2	0.840355
Prader-Willi and Angelman Syndrome WP3998	1_61	0.144426	1	TP53	N	0.840355
Notch Signaling Pathway WP61	1_61	0.144426	1	ITCH	nsp12	0.840355
Notch Signaling Pathway WP61	1_61	0.144426	1	TLE1	nsp13	0.840355
TYROBP Causal Network WP3945	1_61	0.144426	1	HCLS1	nsp16	0.840355
Prader-Willi and Angelman Syndrome WP3998	1_61	0.144426	1	UBE3A	nsp16	0.840355
Oxidation by Cytochrome P450 WP43	1_61	0.144426	1	CYB5A	nsp6	0.840355
Notch Signaling Pathway WP61	1_61	0.144426	1	MAPT	ORF9b	0.840355
Notch Signaling Pathway WP61	1_61	0.144426	1	DTX1	S	0.840355
T-Cell antigen Receptor (TCR) pathway during Staphylococcus aureus infection WP3863	1_62	0.146614	0.586457	MAPK3	nsp9	0.833824
MECP2 and Associated Rett Syndrome WP3584	1_62	0.146614	0.652849	UBE3A	ORF1a	0.833824
MECP2 and Associated Rett Syndrome WP3584	1_62	0.146614	0.685168	AKT1	nsp14	0.833824
T-Cell antigen Receptor (TCR) pathway during Staphylococcus aureus infection WP3863	1_62	0.146614	0.69202	AKT1	nsp14	0.833824
T-Cell antigen Receptor (TCR) pathway during Staphylococcus aureus infection WP3863	1_62	0.146614	0.823833	DLG1	ORF3a	0.833824
Proteasome Degradation WP183	1_62	0.146614	0.854345	UBC	nsp2	0.833824
Proteasome Degradation WP183	1_62	0.146614	1	UBC	N	0.833824
Proteasome Degradation WP183	1_62	0.146614	1	HLA-A	NS7b	0.833824
Proteasome Degradation WP183	1_62	0.146614	1	UBC	nsp10	0.833824
T-Cell antigen Receptor (TCR) pathway during Staphylococcus aureus infection WP3863	1_62	0.146614	1	PAK1	nsp12	0.833824
Proteasome Degradation WP183	1_62	0.146614	1	PSMA4	nsp12	0.833824
Proteasome Degradation WP183	1_62	0.146614	1	PSMA4	nsp13	0.833824
MECP2 and Associated Rett Syndrome WP3584	1_62	0.146614	1	UBE3A	nsp16	0.833824
Proteasome Degradation WP183	1_62	0.146614	1	HLA-C	nsp4	0.833824
Proteasome Degradation WP183	1_62	0.146614	1	PSMD11	ORF14	0.833824
T-Cell antigen Receptor (TCR) pathway during Staphylococcus aureus infection WP3863	1_62	0.146614	1	CALM1	ORF6	0.833824
Proteasome Degradation WP183	1_62	0.146614	1	UBC	ORF6	0.833824
MECP2 and Associated Rett Syndrome WP3584	1_62	0.146614	1	NF1	ORF7a	0.833824
Proteasome Degradation WP183	1_62	0.146614	1	UBC	S	0.833824
Lung fibrosis WP3624	1_63	0.148797	0.590187	ELN	nsp9	0.827405
Genotoxicity pathway WP4286	1_63	0.148797	0.632723	CDKN1A	nsp5	0.827405
Lung fibrosis WP3624	1_63	0.148797	0.681867	TERT	nsp14	0.827405
Endometrial cancer WP4155	1_63	0.148797	0.688552	AKT1	nsp14	0.827405
Genotoxicity pathway WP4286	1_63	0.148797	0.856491	MDM2	nsp2	0.827405
Lung fibrosis WP3624	1_63	0.148797	0.924109	DSP	nsp1	0.827405
Genotoxicity pathway WP4286	1_63	0.148797	1	NLRX1	M	0.827405
Endometrial cancer WP4155	1_63	0.148797	1	TP53	N	0.827405
Endometrial cancer WP4155	1_63	0.148797	1	ERBB2	NS7b	0.827405
Endometrial cancer WP4155	1_63	0.148797	1	PTEN	nsp3	0.827405
Lung fibrosis WP3624	1_63	0.148797	1	DSP	ORF6	0.827405
Endochondral Ossification WP474	1_64	0.150975	0.665982	CALM2	ORF1a	0.821096
Endochondral Ossification WP474	1_64	0.150975	0.685193	AKT1	nsp14	0.821096
Endochondral Ossification WP474	1_64	0.150975	0.838353	BMPR1A	ORF3a	0.821096
G1 to S cell cycle control WP45	1_64	0.150975	1	ATM	E	0.821096
G1 to S cell cycle control WP45	1_64	0.150975	1	TP53	N	0.821096
G1 to S cell cycle control WP45	1_64	0.150975	1	MCM3	nsp10	0.821096
G1 to S cell cycle control WP45	1_64	0.150975	1	MCM3	nsp12	0.821096
Endochondral Ossification WP474	1_64	0.150975	1	PRKACA	nsp13	0.821096
G1 to S cell cycle control WP45	1_64	0.150975	1	MCM3	nsp16	0.821096
G1 to S cell cycle control WP45	1_64	0.150975	1	MCM3	nsp3	0.821096
G1 to S cell cycle control WP45	1_64	0.150975	1	MCM3	nsp8	0.821096
Endochondral Ossification WP474	1_64	0.150975	1	CALM1	ORF6	0.821096
G1 to S cell cycle control WP45	1_64	0.150975	1	ATM	ORF7a	0.821096
Pathways Affected in Adenoid Cystic Carcinoma WP3651	1_65	0.153147	0.597398	SETD2	nsp9	0.814893
Oncostatin M Signaling Pathway WP2374	1_65	0.153147	0.602377	MAPK3	nsp9	0.814893
Pathways Affected in Adenoid Cystic Carcinoma WP3651	1_65	0.153147	0.645404	PTEN	nsp5	0.814893
Pathways Affected in Adenoid Cystic Carcinoma WP3651	1_65	0.153147	0.663167	PTEN	ORF1a	0.814893
Oncostatin M Signaling Pathway WP2374	1_65	0.153147	0.669307	JUND	ORF1a	0.814893
Pathways Affected in Adenoid Cystic Carcinoma WP3651	1_65	0.153147	0.681936	AKT1	nsp14	0.814893
Oncostatin M Signaling Pathway WP2374	1_65	0.153147	0.68843	AKT1	nsp14	0.814893
Pathways Affected in Adenoid Cystic Carcinoma WP3651	1_65	0.153147	0.860538	TP53	nsp2	0.814893
Oncostatin M Signaling Pathway WP2374	1_65	0.153147	0.870906	TP53	nsp2	0.814893
Oncostatin M Signaling Pathway WP2374	1_65	0.153147	0.903565	SERPINE1	ORF8	0.814893
Oncostatin M Signaling Pathway WP2374	1_65	0.153147	0.938769	CDK2	nsp1	0.814893
Oncostatin M Signaling Pathway WP2374	1_65	0.153147	1	JUND	E	0.814893
Pathways Affected in Adenoid Cystic Carcinoma WP3651	1_65	0.153147	1	PRKDC	M	0.814893
Oncostatin M Signaling Pathway WP2374	1_65	0.153147	1	TP53	N	0.814893
Pathways Affected in Adenoid Cystic Carcinoma WP3651	1_65	0.153147	1	TP53	N	0.814893
Oncostatin M Signaling Pathway WP2374	1_65	0.153147	1	PTPN11	NS7b	0.814893
Pathways Affected in Adenoid Cystic Carcinoma WP3651	1_65	0.153147	1	ERBB2	NS7b	0.814893
Oncostatin M Signaling Pathway WP2374	1_65	0.153147	1	JUND	nsp16	0.814893
Pathways Affected in Adenoid Cystic Carcinoma WP3651	1_65	0.153147	1	PTEN	nsp3	0.814893
Pathways Affected in Adenoid Cystic Carcinoma WP3651	1_65	0.153147	1	ERBB2	ORF6	0.814893
Pathways Affected in Adenoid Cystic Carcinoma WP3651	1_65	0.153147	1	ATM	ORF7a	0.814893
Human Thyroid Stimulating Hormone (TSH) signaling pathway WP2032	1_66	0.155313	0.591192	MAPK3	nsp9	0.808792
Folate Metabolism WP176	1_66	0.155313	0.595998	MTHFD1	nsp9	0.808792
Non-small cell lung cancer WP4255	1_66	0.155313	0.600884	MAPK3	nsp9	0.808792
Folate Metabolism WP176	1_66	0.155313	0.643051	GPX1	nsp5	0.808792
AGE_RAGE pathway WP2324	1_66	0.155313	0.648742	CDC42	nsp5	0.808792
Human Thyroid Stimulating Hormone (TSH) signaling pathway WP2032	1_66	0.155313	0.666434	AKT1	nsp14	0.808792
Non-small cell lung cancer WP4255	1_66	0.155313	0.666434	EGFR	ORF1a	0.808792
Folate Metabolism WP176	1_66	0.155313	0.672549	MTHFD1	nsp14	0.808792
Non-small cell lung cancer WP4255	1_66	0.155313	0.678776	AKT1	nsp14	0.808792
AGE_RAGE pathway WP2324	1_66	0.155313	0.68512	AKT1	nsp14	0.808792
Folate Metabolism WP176	1_66	0.155313	0.842618	TP53	nsp2	0.808792
Association Between Physico-Chemical Features and Toxicity Associated Pathways WP3680	1_66	0.155313	0.852416	APC	nsp2	0.808792
Association Between Physico-Chemical Features and Toxicity Associated Pathways WP3680	1_66	0.155313	0.852416	SHC1	ORF3a	0.808792
Non-small cell lung cancer WP4255	1_66	0.155313	0.862445	TP53	nsp2	0.808792
Non-small cell lung cancer WP4255	1_66	0.155313	1	TP53	N	0.808792
Folate Metabolism WP176	1_66	0.155313	1	TP53	N	0.808792
Non-small cell lung cancer WP4255	1_66	0.155313	1	ERBB2	NS7b	0.808792
Association Between Physico-Chemical Features and Toxicity Associated Pathways WP3680	1_66	0.155313	1	ERBB2	NS7b	0.808792
Association Between Physico-Chemical Features and Toxicity Associated Pathways WP3680	1_66	0.155313	1	ACTR3	nsp10	0.808792
Association Between Physico-Chemical Features and Toxicity Associated Pathways WP3680	1_66	0.155313	1	PAK1	nsp12	0.808792
Human Thyroid Stimulating Hormone (TSH) signaling pathway WP2032	1_66	0.155313	1	GNAS	nsp12	0.808792
Association Between Physico-Chemical Features and Toxicity Associated Pathways WP3680	1_66	0.155313	1	ACTR3	nsp13	0.808792
Human Thyroid Stimulating Hormone (TSH) signaling pathway WP2032	1_66	0.155313	1	GNAS	nsp13	0.808792
Association Between Physico-Chemical Features and Toxicity Associated Pathways WP3680	1_66	0.155313	1	ACTR3	nsp16	0.808792
Association Between Physico-Chemical Features and Toxicity Associated Pathways WP3680	1_66	0.155313	1	ACTR3	nsp3	0.808792
AGE_RAGE pathway WP2324	1_66	0.155313	1	MSN	nsp6	0.808792
Folate Metabolism WP176	1_66	0.155313	1	APOB	nsp6	0.808792
AGE_RAGE pathway WP2324	1_66	0.155313	1	RHOA	nsp7	0.808792
Folate Metabolism WP176	1_66	0.155313	1	SCARB1	nsp7	0.808792
Association Between Physico-Chemical Features and Toxicity Associated Pathways WP3680	1_66	0.155313	1	RHOA	nsp7	0.808792
Human Thyroid Stimulating Hormone (TSH) signaling pathway WP2032	1_66	0.155313	1	GNB1	nsp7	0.808792
Human Thyroid Stimulating Hormone (TSH) signaling pathway WP2032	1_66	0.155313	1	GNAQ	ORF10	0.808792
Association Between Physico-Chemical Features and Toxicity Associated Pathways WP3680	1_66	0.155313	1	ACTR3	ORF14	0.808792
Non-small cell lung cancer WP4255	1_66	0.155313	1	ERBB2	ORF6	0.808792
AGE_RAGE pathway WP2324	1_66	0.155313	1	RAC1	S	0.808792
Association Between Physico-Chemical Features and Toxicity Associated Pathways WP3680	1_66	0.155313	1	ACTR3	S	0.808792
Histone Modifications WP2369	1_67	0.157474	0.594623	SETD2	nsp9	0.802791
Histone Modifications WP2369	1_67	0.157474	0.646329	SUV39H2	nsp5	0.802791
PPAR signaling pathway WP3942	1_67	0.157474	0.844634	SLC27A2	nsp2	0.802791
Histone Modifications WP2369	1_67	0.157474	0.952921	SUV39H1	nsp1	0.802791
PPAR signaling pathway WP3942	1_67	0.157474	1	ACSL3	nsp7	0.802791
RAC1_PAK1_p38_MMP2 Pathway WP3303	1_68	0.15963	0.649528	GRB7	nsp5	0.796886
RAC1_PAK1_p38_MMP2 Pathway WP3303	1_68	0.15963	0.678786	AKT1	nsp14	0.796886
RAC1_PAK1_p38_MMP2 Pathway WP3303	1_68	0.15963	0.846576	TP53	nsp2	0.796886
RAC1_PAK1_p38_MMP2 Pathway WP3303	1_68	0.15963	0.866038	PTPN11	ORF3a	0.796886
RAC1_PAK1_p38_MMP2 Pathway WP3303	1_68	0.15963	0.930189	ITGB1	ORF8	0.796886
DNA Damage Response WP707	1_68	0.15963	1	PRKDC	M	0.796886
DNA Damage Response WP707	1_68	0.15963	1	TP53	N	0.796886
DNA Damage Response WP707	1_68	0.15963	1	FAS	NS7b	0.796886
RAC1_PAK1_p38_MMP2 Pathway WP3303	1_68	0.15963	1	PAK1	nsp12	0.796886
DNA Damage Response WP707	1_68	0.15963	1	RFC1	nsp15	0.796886
DNA Damage Response WP707	1_68	0.15963	1	RFC1	nsp4	0.796886
DNA Damage Response WP707	1_68	0.15963	1	CDK1	ORF14	0.796886
RAC1_PAK1_p38_MMP2 Pathway WP3303	1_68	0.15963	1	ERBB2	ORF6	0.796886
RAC1_PAK1_p38_MMP2 Pathway WP3303	1_68	0.15963	1	RAC1	S	0.796886
AMP-activated Protein Kinase (AMPK) Signaling WP1403	1_69	0.16178	0.652651	CDKN1A	nsp5	0.791075
AMP-activated Protein Kinase (AMPK) Signaling WP1403	1_69	0.16178	0.848447	TP53	nsp2	0.791075
AMP-activated Protein Kinase (AMPK) Signaling WP1403	1_69	0.16178	1	TP53	N	0.791075
Sterol Regulatory Element-Binding Proteins (SREBP) signalling WP1982	1_69	0.16178	1	ACLY	nsp10	0.791075
AMP-activated Protein Kinase (AMPK) Signaling WP1403	1_69	0.16178	1	PFKFB3	nsp12	0.791075
Sterol Regulatory Element-Binding Proteins (SREBP) signalling WP1982	1_69	0.16178	1	PRKACA	nsp13	0.791075
AMP-activated Protein Kinase (AMPK) Signaling WP1403	1_69	0.16178	1	PFKFB3	nsp13	0.791075
Sterol Regulatory Element-Binding Proteins (SREBP) signalling WP1982	1_69	0.16178	1	ACLY	nsp16	0.791075
AMP-activated Protein Kinase (AMPK) Signaling WP1403	1_69	0.16178	1	PFKFB3	nsp3	0.791075
Sterol Regulatory Element-Binding Proteins (SREBP) signalling WP1982	1_69	0.16178	1	HMGCR	nsp6	0.791075
AMP-activated Protein Kinase (AMPK) Signaling WP1403	1_69	0.16178	1	HMGCR	nsp6	0.791075
Sterol Regulatory Element-Binding Proteins (SREBP) signalling WP1982	1_69	0.16178	1	SCARB1	nsp7	0.791075
Sterol Regulatory Element-Binding Proteins (SREBP) signalling WP1982	1_69	0.16178	1	ACLY	nsp8	0.791075
Sterol Regulatory Element-Binding Proteins (SREBP) signalling WP1982	1_69	0.16178	1	SCAP	ORF14	0.791075
Parkin-Ubiquitin Proteasomal System pathway WP2359	1_70	0.163925	0.6557	SNCA	nsp5	0.785355
Parkin-Ubiquitin Proteasomal System pathway WP2359	1_70	0.163925	0.690827	UBA1	nsp14	0.785355
Parkin-Ubiquitin Proteasomal System pathway WP2359	1_70	0.163925	0.850248	HSPA4	nsp2	0.785355
Parkin-Ubiquitin Proteasomal System pathway WP2359	1_70	0.163925	1	HSPA5	nsp4	0.785355
Parkin-Ubiquitin Proteasomal System pathway WP2359	1_70	0.163925	1	PSMD11	ORF14	0.785355
Parkin-Ubiquitin Proteasomal System pathway WP2359	1_70	0.163925	1	HSPA8	S	0.785355
Non-genomic actions of 1,25 dihydroxyvitamin D3 WP4341	1_71	0.166064	0.622083	MAPK3	nsp9	0.779723
Non-genomic actions of 1,25 dihydroxyvitamin D3 WP4341	1_71	0.166064	0.706148	CAMK2D	ORF1a	0.779723
Non-genomic actions of 1,25 dihydroxyvitamin D3 WP4341	1_71	0.166064	0.890709	TNFRSF1A	ORF3a	0.779723
miRNA Regulation of DNA Damage Response WP1530	1_71	0.166064	1	PRKDC	M	0.779723
miRNA Regulation of DNA Damage Response WP1530	1_71	0.166064	1	TP53	N	0.779723
miRNA Regulation of DNA Damage Response WP1530	1_71	0.166064	1	FAS	NS7b	0.779723
miRNA Regulation of DNA Damage Response WP1530	1_71	0.166064	1	RFC1	nsp15	0.779723
miRNA Regulation of DNA Damage Response WP1530	1_71	0.166064	1	RFC1	nsp4	0.779723
Non-genomic actions of 1,25 dihydroxyvitamin D3 WP4341	1_71	0.166064	1	CAV1	nsp6	0.779723
miRNA Regulation of DNA Damage Response WP1530	1_71	0.166064	1	CDK1	ORF14	0.779723
Primary Focal Segmental Glomerulosclerosis FSGS WP2572	1_72	0.168199	0.66714	CDKN1A	nsp5	0.774178
Primary Focal Segmental Glomerulosclerosis FSGS WP2572	1_72	0.168199	0.862932	YWHAQ	nsp2	0.774178
Primary Focal Segmental Glomerulosclerosis FSGS WP2572	1_72	0.168199	1	YWHAQ	N	0.774178
Primary Focal Segmental Glomerulosclerosis FSGS WP2572	1_72	0.168199	1	YWHAQ	nsp10	0.774178
Primary Focal Segmental Glomerulosclerosis FSGS WP2572	1_72	0.168199	1	YWHAQ	nsp16	0.774178
Primary Focal Segmental Glomerulosclerosis FSGS WP2572	1_72	0.168199	1	MKI67	nsp4	0.774178
Primary Focal Segmental Glomerulosclerosis FSGS WP2572	1_72	0.168199	1	YWHAQ	nsp8	0.774178
Primary Focal Segmental Glomerulosclerosis FSGS WP2572	1_72	0.168199	1	YWHAQ	ORF6	0.774178
Chromosomal and microsatellite instability in colorectal cancer WP4216	1_73	0.170327	0.711456	AKT1	nsp14	0.768716
Chromosomal and microsatellite instability in colorectal cancer WP4216	1_73	0.170327	0.717808	APC	ORF1a	0.768716
Chromosomal and microsatellite instability in colorectal cancer WP4216	1_73	0.170327	0.903309	TGFBR1	ORF3a	0.768716
Chromosomal and microsatellite instability in colorectal cancer WP4216	1_73	0.170327	1	TP53	N	0.768716
Chromosomal and microsatellite instability in colorectal cancer WP4216	1_73	0.170327	1	TBK1	nsp13	0.768716
Chromosomal and microsatellite instability in colorectal cancer WP4216	1_73	0.170327	1	APC	ORF6	0.768716
Chromosomal and microsatellite instability in colorectal cancer WP4216	1_73	0.170327	1	RAC1	S	0.768716
Arrhythmogenic Right Ventricular Cardiomyopathy WP2118	1_74	0.172451	0.875234	ATP2A2	nsp2	0.763335
Arrhythmogenic Right Ventricular Cardiomyopathy WP2118	1_74	0.172451	0.904408	ATP2A2	ORF3a	0.763335
Arrhythmogenic Right Ventricular Cardiomyopathy WP2118	1_74	0.172451	1	ATP2A2	nsp3	0.763335
Arrhythmogenic Right Ventricular Cardiomyopathy WP2118	1_74	0.172451	1	ATP2A2	nsp4	0.763335
Arrhythmogenic Right Ventricular Cardiomyopathy WP2118	1_74	0.172451	1	ATP2A2	nsp7	0.763335
Arrhythmogenic Right Ventricular Cardiomyopathy WP2118	1_74	0.172451	1	ATP2A2	nsp8	0.763335
Arrhythmogenic Right Ventricular Cardiomyopathy WP2118	1_74	0.172451	1	ATP2A2	ORF10	0.763335
Prolactin Signaling Pathway WP2037	1_76	0.176682	0.656643	MAPK3	nsp9	0.752809
Prolactin Signaling Pathway WP2037	1_76	0.176682	0.731524	AKT1	nsp14	0.752809
Prolactin Signaling Pathway WP2037	1_76	0.176682	0.737997	PAK1	ORF1a	0.752809
Prolactin Signaling Pathway WP2037	1_76	0.176682	1	RPS6KB1	nsp1	0.752809
Leptin signaling pathway WP2034	1_76	0.176682	1	RPS6KB1	nsp1	0.752809
Leptin signaling pathway WP2034	1_76	0.176682	1	PTEN	nsp3	0.752809
Leptin signaling pathway WP2034	1_76	0.176682	1	RHOA	nsp7	0.752809
Prolactin Signaling Pathway WP2037	1_76	0.176682	1	ERBB2	ORF6	0.752809
Leptin signaling pathway WP2034	1_76	0.176682	1	ERBB2	ORF6	0.752809
Prolactin Signaling Pathway WP2037	1_76	0.176682	1	ITGB1	ORF8	0.752809
Leptin signaling pathway WP2034	1_76	0.176682	1	RAC1	S	0.752809
Focal Adhesion-PI3K-Akt-mTOR-signaling pathway WP3932	2_303	0.18067	0.666219	FN1;MAPK3	nsp9	0.743115
Focal Adhesion-PI3K-Akt-mTOR-signaling pathway WP3932	2_303	0.18067	0.748035	PTEN;EGFR	ORF1a	0.743115
Focal Adhesion-PI3K-Akt-mTOR-signaling pathway WP3932	2_303	0.18067	1	PFKFB3;PTEN	nsp3	0.743115
Focal Adhesion-PI3K-Akt-mTOR-signaling pathway WP3932	2_303	0.18067	1	ITGB1;ITGA3	ORF8	0.743115
DNA IR-damage and cellular response via ATR WP4016	1_80	0.18508	0.72798	MLH1	nsp5	0.732641
DNA IR-damage and cellular response via ATR WP4016	1_80	0.18508	1	PRKDC	M	0.732641
Signaling Pathways in Glioblastoma WP2261	1_82	0.189247	0.69244	MAPK3	nsp9	0.72297
Signaling Pathways in Glioblastoma WP2261	1_82	0.189247	0.776737	AKT1	nsp14	0.72297
Signaling Pathways in Glioblastoma WP2261	1_82	0.189247	1	ATM	E	0.72297
Signaling Pathways in Glioblastoma WP2261	1_82	0.189247	1	TP53	N	0.72297
Signaling Pathways in Glioblastoma WP2261	1_82	0.189247	1	ERBB2	NS7b	0.72297
Signaling Pathways in Glioblastoma WP2261	1_82	0.189247	1	PTEN	nsp3	0.72297
Signaling Pathways in Glioblastoma WP2261	1_82	0.189247	1	ERBB2	ORF6	0.72297
Alzheimers Disease WP2059	1_83	0.191323	0.778488	APP	nsp14	0.718232
Alzheimers Disease WP2059	1_83	0.191323	1	ATP2A2	E	0.718232
Alzheimers Disease WP2059	1_83	0.191323	1	APP	nsp1	0.718232
Alzheimers Disease WP2059	1_83	0.191323	1	APP	nsp12	0.718232
Alzheimers Disease WP2059	1_83	0.191323	1	GAPDH	nsp13	0.718232
Alzheimers Disease WP2059	1_83	0.191323	1	GAPDH	nsp16	0.718232
Alzheimers Disease WP2059	1_83	0.191323	1	ATP2A2	nsp7	0.718232
Alzheimers Disease WP2059	1_83	0.191323	1	ATP2A2	nsp8	0.718232
Alzheimers Disease WP2059	1_83	0.191323	1	ATP2A2	ORF7a	0.718232
Alzheimers Disease WP2059	1_83	0.191323	1	ATP2A2	ORF8	0.718232
Alzheimers Disease WP2059	1_83	0.191323	1	APP	S	0.718232
MicroRNAs in cardiomyocyte hypertrophy WP1544	1_84	0.193394	0.69153	MAPK3	nsp9	0.713557
Viral Acute Myocarditis WP4298	1_84	0.193394	0.696809	MAPK3	nsp9	0.713557
Apoptosis WP254	1_84	0.193394	0.702169	MAP3K1	nsp9	0.713557
MicroRNAs in cardiomyocyte hypertrophy WP1544	1_84	0.193394	0.754396	MYLK	nsp5	0.713557
MicroRNAs in cardiomyocyte hypertrophy WP1544	1_84	0.193394	0.767075	AKT1	nsp14	0.713557
Viral Acute Myocarditis WP4298	1_84	0.193394	0.773576	AKT1	nsp14	0.713557
Apoptosis WP254	1_84	0.193394	0.780188	AKT1	nsp14	0.713557
Apoptosis WP254	1_84	0.193394	1	TP53	N	0.713557
Viral Acute Myocarditis WP4298	1_84	0.193394	1	PABPC1	N	0.713557
Viral Acute Myocarditis WP4298	1_84	0.193394	1	PARP1	nsp1	0.713557
Apoptosis WP254	1_84	0.193394	1	RIPK1	nsp12	0.713557
Viral Acute Myocarditis WP4298	1_84	0.193394	1	CAV1	nsp6	0.713557
MicroRNAs in cardiomyocyte hypertrophy WP1544	1_84	0.193394	1	RHOA	nsp7	0.713557
Viral Acute Myocarditis WP4298	1_84	0.193394	1	PARP1	ORF14	0.713557
Apoptosis WP254	1_84	0.193394	1	TNFRSF1A	ORF3a	0.713557
MicroRNAs in cardiomyocyte hypertrophy WP1544	1_84	0.193394	1	CALM1	ORF6	0.713557
Viral Acute Myocarditis WP4298	1_84	0.193394	1	TGFB1	ORF8	0.713557
MicroRNAs in cardiomyocyte hypertrophy WP1544	1_84	0.193394	1	TGFB1	ORF8	0.713557
Apoptosis WP254	1_84	0.193394	1	IRF3	ORF9b	0.713557
MicroRNAs in cardiomyocyte hypertrophy WP1544	1_84	0.193394	1	RAC1	S	0.713557
Nuclear Receptors Meta-Pathway WP2882	2_319	0.195403	0.768586	FASN;ESR1	nsp14	0.709068
Nuclear Receptors Meta-Pathway WP2882	2_319	0.195403	0.802003	JUND;EGFR	ORF1a	0.709068
Nuclear Receptors Meta-Pathway WP2882	2_319	0.195403	1	CAVIN2;HSPA1A	N	0.709068
Nuclear Receptors Meta-Pathway WP2882	2_319	0.195403	1	JUND;DNAJC7	nsp16	0.709068
Nuclear Receptors Meta-Pathway WP2882	2_319	0.195403	1	HSP90AA1;HSPA1A	ORF9b	0.709068
Pathways in clear cell renal cell carcinoma WP4018	1_85	0.195459	0.693661	SETD2	nsp9	0.708943
Pyrimidine metabolism WP4022	1_85	0.195459	0.750056	TK1	nsp5	0.708943
Pathways in clear cell renal cell carcinoma WP4018	1_85	0.195459	0.756204	PTEN	nsp5	0.708943
Pathways in clear cell renal cell carcinoma WP4018	1_85	0.195459	0.981456	GRB10	nsp2	0.708943
Pathways in clear cell renal cell carcinoma WP4018	1_85	0.195459	1	GAPDH	ORF14	0.708943
Pyrimidine metabolism WP4022	1_85	0.195459	1	POLR2B	ORF14	0.708943
Pathways in clear cell renal cell carcinoma WP4018	1_85	0.195459	1	GAPDH	ORF3a	0.708943
Pathways in clear cell renal cell carcinoma WP4018	1_85	0.195459	1	ACLY	ORF6	0.708943
Pyrimidine metabolism WP4022	1_85	0.195459	1	POLR2B	ORF7a	0.708943
Pyrimidine metabolism WP4022	1_85	0.195459	1	DCTPP1	ORF9b	0.708943
Pathways in clear cell renal cell carcinoma WP4018	1_85	0.195459	1	LDHB	S	0.708943
ncRNAs involved in Wnt signaling in hepatocellular carcinoma WP4336	1_86	0.19752	0.695741	APC	nsp9	0.704389
Selenium Micronutrient Network WP15	1_86	0.19752	0.75185	GPX1	nsp5	0.704389
ncRNAs involved in Wnt signaling in hepatocellular carcinoma WP4336	1_86	0.19752	0.803701	APC	ORF1a	0.704389
ncRNAs involved in Wnt signaling in hepatocellular carcinoma WP4336	1_86	0.19752	0.981362	APC	nsp2	0.704389
ncRNAs involved in Wnt signaling in hepatocellular carcinoma WP4336	1_86	0.19752	1	MTDH	nsp15	0.704389
ncRNAs involved in Wnt signaling in hepatocellular carcinoma WP4336	1_86	0.19752	1	CSNK2A1	nsp3	0.704389
ncRNAs involved in Wnt signaling in hepatocellular carcinoma WP4336	1_86	0.19752	1	MTDH	nsp4	0.704389
Selenium Micronutrient Network WP15	1_86	0.19752	1	APOB	nsp6	0.704389
ncRNAs involved in Wnt signaling in hepatocellular carcinoma WP4336	1_86	0.19752	1	PLAU	ORF8	0.704389
ncRNAs involved in Wnt signaling in hepatocellular carcinoma WP4336	1_86	0.19752	1	CSNK2A1	S	0.704389
Retinoblastoma Gene in Cancer WP2446	1_87	0.199575	0.697773	RFC3	nsp9	0.699894
Hair Follicle Development: Cytodifferentiation (Part 3 of 3) WP2840	1_87	0.199575	0.805123	EGFR	ORF1a	0.699894
Hair Follicle Development: Cytodifferentiation (Part 3 of 3) WP2840	1_87	0.199575	0.981244	GTPBP4	nsp2	0.699894
Retinoblastoma Gene in Cancer WP2446	1_87	0.199575	1	PRKDC	E	0.699894
Retinoblastoma Gene in Cancer WP2446	1_87	0.199575	1	TP53	N	0.699894
Retinoblastoma Gene in Cancer WP2446	1_87	0.199575	1	MCM3	nsp12	0.699894
Retinoblastoma Gene in Cancer WP2446	1_87	0.199575	1	RFC3	nsp15	0.699894
Hair Follicle Development: Cytodifferentiation (Part 3 of 3) WP2840	1_87	0.199575	1	GTPBP4	nsp15	0.699894
Retinoblastoma Gene in Cancer WP2446	1_87	0.199575	1	MCM3	nsp3	0.699894
Retinoblastoma Gene in Cancer WP2446	1_87	0.199575	1	RFC3	nsp4	0.699894
Retinoblastoma Gene in Cancer WP2446	1_87	0.199575	1	SMC2	ORF10	0.699894
Hair Follicle Development: Cytodifferentiation (Part 3 of 3) WP2840	1_87	0.199575	1	BMPR1A	ORF3a	0.699894
Retinoblastoma Gene in Cancer WP2446	1_87	0.199575	1	SMC2	ORF7a	0.699894
Retinoblastoma Gene in Cancer WP2446	1_87	0.199575	1	SMC2	ORF8	0.699894
Hair Follicle Development: Cytodifferentiation (Part 3 of 3) WP2840	1_87	0.199575	1	TGFB1	ORF8	0.699894
Pancreatic adenocarcinoma pathway WP4263	1_89	0.20367	0.794481	AKT1	nsp14	0.691073
Pancreatic adenocarcinoma pathway WP4263	1_89	0.20367	0.991053	TP53	nsp2	0.691073
Allograft Rejection WP2328	1_89	0.20367	1	C5	M	0.691073
Allograft Rejection WP2328	1_89	0.20367	1	CSNK2A2	N	0.691073
Pancreatic adenocarcinoma pathway WP4263	1_89	0.20367	1	TP53	N	0.691073
Pancreatic adenocarcinoma pathway WP4263	1_89	0.20367	1	ERBB2	NS7b	0.691073
Pancreatic adenocarcinoma pathway WP4263	1_89	0.20367	1	RPS6KB1	nsp1	0.691073
Pancreatic adenocarcinoma pathway WP4263	1_89	0.20367	1	PAK1	nsp12	0.691073
Cytoplasmic Ribosomal Proteins WP477	1_89	0.20367	1	RPS18	nsp13	0.691073
Cytoplasmic Ribosomal Proteins WP477	1_89	0.20367	1	RPS18	nsp3	0.691073
Allograft Rejection WP2328	1_89	0.20367	1	HLA-C	nsp4	0.691073
Allograft Rejection WP2328	1_89	0.20367	1	HLA-DMB	nsp6	0.691073
Allograft Rejection WP2328	1_89	0.20367	1	HLA-A	nsp8	0.691073
Cytoplasmic Ribosomal Proteins WP477	1_89	0.20367	1	RPSA	ORF10	0.691073
Allograft Rejection WP2328	1_89	0.20367	1	HLA-C	ORF3a	0.691073
Pancreatic adenocarcinoma pathway WP4263	1_89	0.20367	1	TGFBR1	ORF3a	0.691073
Pancreatic adenocarcinoma pathway WP4263	1_89	0.20367	1	ERBB2	ORF6	0.691073
Allograft Rejection WP2328	1_89	0.20367	1	LRRK2	S	0.691073
Pancreatic adenocarcinoma pathway WP4263	1_89	0.20367	1	RAC1	S	0.691073
Cytoplasmic Ribosomal Proteins WP477	1_89	0.20367	1	RPS18	S	0.691073
T-Cell antigen Receptor (TCR) Signaling Pathway WP69	1_90	0.20571	0.708722	MAPK3	nsp9	0.686746
Androgen receptor signaling pathway WP138	1_90	0.20571	0.713933	SMAD3	nsp9	0.686746
T-Cell antigen Receptor (TCR) Signaling Pathway WP69	1_90	0.20571	0.776759	CDC42	nsp5	0.686746
Androgen receptor signaling pathway WP138	1_90	0.20571	0.79586	AKT1	nsp14	0.686746
Androgen receptor signaling pathway WP138	1_90	0.20571	0.990764	MDM2	nsp2	0.686746
T-Cell antigen Receptor (TCR) Signaling Pathway WP69	1_90	0.20571	1	PAK1	nsp12	0.686746
Androgen receptor signaling pathway WP138	1_90	0.20571	1	ZNF318	nsp12	0.686746
Androgen receptor signaling pathway WP138	1_90	0.20571	1	RACK1	nsp13	0.686746
Androgen receptor signaling pathway WP138	1_90	0.20571	1	RACK1	nsp15	0.686746
Androgen receptor signaling pathway WP138	1_90	0.20571	1	UBE3A	nsp16	0.686746
Androgen receptor signaling pathway WP138	1_90	0.20571	1	CAV1	nsp6	0.686746
Androgen receptor signaling pathway WP138	1_90	0.20571	1	RHOA	nsp7	0.686746
Androgen receptor signaling pathway WP138	1_90	0.20571	1	RACK1	nsp8	0.686746
Androgen receptor signaling pathway WP138	1_90	0.20571	1	RACK1	ORF14	0.686746
Androgen receptor signaling pathway WP138	1_90	0.20571	1	STUB1	ORF3a	0.686746
T-Cell antigen Receptor (TCR) Signaling Pathway WP69	1_90	0.20571	1	TGFB1	ORF8	0.686746
ErbB Signaling Pathway WP673	1_91	0.207744	0.705433	MAPK3	nsp9	0.682471
Apoptosis Modulation and Signaling WP1772	1_91	0.207744	0.710545	MAPK3	nsp9	0.682471
Amino Acid metabolism WP3925	1_91	0.207744	0.797197	ACLY	nsp14	0.682471
Apoptosis Modulation and Signaling WP1772	1_91	0.207744	0.990457	TP53	nsp2	0.682471
Amino Acid metabolism WP3925	1_91	0.207744	1	PC	M	0.682471
Amino Acid metabolism WP3925	1_91	0.207744	1	DLD	N	0.682471
ErbB Signaling Pathway WP673	1_91	0.207744	1	TP53	N	0.682471
Apoptosis Modulation and Signaling WP1772	1_91	0.207744	1	FAS	NS7b	0.682471
ErbB Signaling Pathway WP673	1_91	0.207744	1	ERBB2	NS7b	0.682471
ErbB Signaling Pathway WP673	1_91	0.207744	1	RPS6KB1	nsp1	0.682471
Amino Acid metabolism WP3925	1_91	0.207744	1	ACLY	nsp10	0.682471
Apoptosis Modulation and Signaling WP1772	1_91	0.207744	1	AIFM1	nsp10	0.682471
Amino Acid metabolism WP3925	1_91	0.207744	1	DLD	nsp12	0.682471
Apoptosis Modulation and Signaling WP1772	1_91	0.207744	1	RIPK1	nsp12	0.682471
ErbB Signaling Pathway WP673	1_91	0.207744	1	PAK1	nsp12	0.682471
Amino Acid metabolism WP3925	1_91	0.207744	1	ACLY	nsp16	0.682471
Apoptosis Modulation and Signaling WP1772	1_91	0.207744	1	AIFM1	nsp16	0.682471
Apoptosis Modulation and Signaling WP1772	1_91	0.207744	1	TNFRSF1A	ORF3a	0.682471
ErbB Signaling Pathway WP673	1_91	0.207744	1	SHC1	ORF3a	0.682471
Amino Acid metabolism WP3925	1_91	0.207744	1	ACLY	ORF6	0.682471
ErbB Signaling Pathway WP673	1_91	0.207744	1	ERBB2	ORF6	0.682471
Amino Acid metabolism WP3925	1_91	0.207744	1	PC	ORF7a	0.682471
Apoptosis Modulation and Signaling WP1772	1_91	0.207744	1	HSPA1A	ORF9b	0.682471
TNF alpha Signaling Pathway WP231	1_92	0.209774	0.785819	BCL2L1	nsp5	0.678249
TNF alpha Signaling Pathway WP231	1_92	0.209774	0.798493	AKT1	nsp14	0.678249
TNF alpha Signaling Pathway WP231	1_92	0.209774	1	PSMD2	M	0.678249
TNF alpha Signaling Pathway WP231	1_92	0.209774	1	CSNK2A1	N	0.678249
TNF alpha Signaling Pathway WP231	1_92	0.209774	1	RIPK1	nsp12	0.678249
TNF alpha Signaling Pathway WP231	1_92	0.209774	1	TBK1	nsp13	0.678249
TNF alpha Signaling Pathway WP231	1_92	0.209774	1	CSNK2A1	nsp3	0.678249
TNF alpha Signaling Pathway WP231	1_92	0.209774	1	PSMD2	nsp8	0.678249
TNF alpha Signaling Pathway WP231	1_92	0.209774	1	TNFRSF1A	ORF3a	0.678249
TNF alpha Signaling Pathway WP231	1_92	0.209774	1	CSNK2A1	ORF6	0.678249
TNF alpha Signaling Pathway WP231	1_92	0.209774	1	PSMD2	ORF7a	0.678249
TNF alpha Signaling Pathway WP231	1_92	0.209774	1	PSMD2	ORF8	0.678249
TNF alpha Signaling Pathway WP231	1_92	0.209774	1	HSP90AA1	ORF9b	0.678249
Corticotropin-releasing hormone signaling pathway WP2355	1_93	0.211798	0.714062	MAPK3	nsp9	0.674078
Corticotropin-releasing hormone signaling pathway WP2355	1_93	0.211798	0.799749	AKT1	nsp14	0.674078
G Protein Signaling Pathways WP35	1_93	0.211798	0.840073	CALM2	ORF1a	0.674078
Corticotropin-releasing hormone signaling pathway WP2355	1_93	0.211798	0.847192	JUND	ORF1a	0.674078
Corticotropin-releasing hormone signaling pathway WP2355	1_93	0.211798	1	JUND	E	0.674078
Corticotropin-releasing hormone signaling pathway WP2355	1_93	0.211798	1	GNAS	nsp12	0.674078
Corticotropin-releasing hormone signaling pathway WP2355	1_93	0.211798	1	GNAS	nsp13	0.674078
Corticotropin-releasing hormone signaling pathway WP2355	1_93	0.211798	1	JUND	nsp16	0.674078
Corticotropin-releasing hormone signaling pathway WP2355	1_93	0.211798	1	GNAQ	ORF10	0.674078
G Protein Signaling Pathways WP35	1_93	0.211798	1	GNAQ	ORF10	0.674078
Corticotropin-releasing hormone signaling pathway WP2355	1_93	0.211798	1	PARP1	ORF14	0.674078
G Protein Signaling Pathways WP35	1_93	0.211798	1	CALM1	ORF6	0.674078
Corticotropin-releasing hormone signaling pathway WP2355	1_93	0.211798	1	TGFB1	ORF8	0.674078
Corticotropin-releasing hormone signaling pathway WP2355	1_93	0.211798	1	HSP90AA1	ORF9b	0.674078
LncRNA involvement in canonical Wnt signaling and colorectal cancer WP4258	1_94	0.213817	0.715757	APC	nsp9	0.669957
LncRNA involvement in canonical Wnt signaling and colorectal cancer WP4258	1_94	0.213817	0.841015	APC	ORF1a	0.669957
LncRNA involvement in canonical Wnt signaling and colorectal cancer WP4258	1_94	0.213817	1	APC	nsp2	0.669957
LncRNA involvement in canonical Wnt signaling and colorectal cancer WP4258	1_94	0.213817	1	CSNK2A1	nsp3	0.669957
LncRNA involvement in canonical Wnt signaling and colorectal cancer WP4258	1_94	0.213817	1	RUVBL1	ORF14	0.669957
LncRNA involvement in canonical Wnt signaling and colorectal cancer WP4258	1_94	0.213817	1	PLAU	ORF8	0.669957
LncRNA involvement in canonical Wnt signaling and colorectal cancer WP4258	1_94	0.213817	1	CSNK2A1	S	0.669957
PI3K-Akt Signaling Pathway WP4172	2_340	0.214969	0.714544	FN1;MAPK3	nsp9	0.667625
PI3K-Akt Signaling Pathway WP4172	2_340	0.214969	0.838556	PTEN;EGFR	ORF1a	0.667625
PI3K-Akt Signaling Pathway WP4172	2_340	0.214969	1	GNG5;GNB1	nsp7	0.667625
PI3K-Akt Signaling Pathway WP4172	2_340	0.214969	1	ITGB1;ITGA3	ORF8	0.667625
Human Complement System WP2806	1_97	0.219845	0.725642	C1QBP	nsp9	0.657884
B Cell Receptor Signaling Pathway WP23	1_97	0.219845	0.817061	CDC42	nsp5	0.657884
Human Complement System WP2806	1_97	0.219845	1	C5	M	0.657884
B Cell Receptor Signaling Pathway WP23	1_97	0.219845	1	PTPN11	NS7b	0.657884
Human Complement System WP2806	1_97	0.219845	1	C1QBP	nsp10	0.657884
Human Complement System WP2806	1_97	0.219845	1	PRKACA	nsp13	0.657884
B Cell Receptor Signaling Pathway WP23	1_97	0.219845	1	HCLS1	nsp16	0.657884
Human Complement System WP2806	1_97	0.219845	1	C1QBP	nsp16	0.657884
B Cell Receptor Signaling Pathway WP23	1_97	0.219845	1	RAC1	S	0.657884
Pathways Regulating Hippo Signaling WP4540	1_98	0.221844	0.727155	SMAD3	nsp9	0.653953
Pathways Regulating Hippo Signaling WP4540	1_98	0.221844	0.818049	CDC42	nsp5	0.653953
Pathways Regulating Hippo Signaling WP4540	1_98	0.221844	1	TEK	N	0.653953
Pathways Regulating Hippo Signaling WP4540	1_98	0.221844	1	GNAS	nsp12	0.653953
Pathways Regulating Hippo Signaling WP4540	1_98	0.221844	1	RHOA	nsp7	0.653953
Pathways Regulating Hippo Signaling WP4540	1_98	0.221844	1	GNAQ	ORF10	0.653953
Pathways Regulating Hippo Signaling WP4540	1_98	0.221844	1	RAC1	S	0.653953
Integrin-mediated Cell Adhesion WP185	1_101	0.227811	0.853388	AKT1	nsp14	0.642425
Neural Crest Differentiation WP2064	1_101	0.227811	0.881367	CDH1	ORF1a	0.642425
Neural Crest Differentiation WP2064	1_101	0.227811	1	NOTCH3	NS7b	0.642425
Integrin-mediated Cell Adhesion WP185	1_101	0.227811	1	ZYX	nsp10	0.642425
Integrin-mediated Cell Adhesion WP185	1_101	0.227811	1	PAK1	nsp12	0.642425
Integrin-mediated Cell Adhesion WP185	1_101	0.227811	1	ZYX	nsp16	0.642425
Neural Crest Differentiation WP2064	1_101	0.227811	1	NOTCH3	ORF3a	0.642425
Integrin-mediated Cell Adhesion WP185	1_101	0.227811	1	SHC1	ORF3a	0.642425
Neural Crest Differentiation WP2064	1_101	0.227811	1	ITGB1	ORF8	0.642425
Integrin-mediated Cell Adhesion WP185	1_101	0.227811	1	RAC1	S	0.642425
Wnt Signaling Pathway and Pluripotency WP399	1_102	0.22979	0.748007	APC	nsp9	0.638669
Wnt Signaling Pathway and Pluripotency WP399	1_102	0.22979	0.840783	PPP2CB	nsp5	0.638669
Wnt Signaling Pathway and Pluripotency WP399	1_102	0.22979	0.881796	APC	ORF1a	0.638669
Wnt Signaling Pathway and Pluripotency WP399	1_102	0.22979	1	TP53	N	0.638669
Wnt Signaling Pathway and Pluripotency WP399	1_102	0.22979	1	RHOA	nsp7	0.638669
Wnt Signaling Pathway and Pluripotency WP399	1_102	0.22979	1	PPP2R1A	ORF14	0.638669
Wnt Signaling Pathway and Pluripotency WP399	1_102	0.22979	1	APC	ORF6	0.638669
Wnt Signaling Pathway and Pluripotency WP399	1_102	0.22979	1	PPP2R1A	ORF7a	0.638669
Wnt Signaling Pathway and Pluripotency WP399	1_102	0.22979	1	PLAU	ORF8	0.638669
Wnt Signaling Pathway and Pluripotency WP399	1_102	0.22979	1	LRRK2	S	0.638669
Toll-like Receptor Signaling Pathway WP75	1_103	0.231764	0.744168	MAPK3	nsp9	0.634954
Genes related to primary cilium development (based on CRISPR) WP4536	1_103	0.231764	0.749265	MIB1	nsp9	0.634954
Toll-like Receptor Signaling Pathway WP75	1_103	0.231764	0.86136	AKT1	nsp14	0.634954
Electron Transport Chain (OXPHOS system in mitochondria) WP111	1_103	0.231764	1	ATP5F1A	nsp10	0.634954
Toll-like Receptor Signaling Pathway WP75	1_103	0.231764	1	RIPK1	nsp12	0.634954
Electron Transport Chain (OXPHOS system in mitochondria) WP111	1_103	0.231764	1	ATP5F1B	nsp12	0.634954
Toll-like Receptor Signaling Pathway WP75	1_103	0.231764	1	TBK1	nsp13	0.634954
Electron Transport Chain (OXPHOS system in mitochondria) WP111	1_103	0.231764	1	ATP5F1A	nsp16	0.634954
Genes related to primary cilium development (based on CRISPR) WP4536	1_103	0.231764	1	TRAF3IP1	nsp3	0.634954
Electron Transport Chain (OXPHOS system in mitochondria) WP111	1_103	0.231764	1	NDUFB9	ORF14	0.634954
Toll-like Receptor Signaling Pathway WP75	1_103	0.231764	1	IRF3	ORF9b	0.634954
Toll-like Receptor Signaling Pathway WP75	1_103	0.231764	1	RAC1	S	0.634954
Senescence and Autophagy in Cancer WP615	1_105	0.235698	0.897171	PTEN	ORF1a	0.627645
Senescence and Autophagy in Cancer WP615	1_105	0.235698	1	HMGA1	E	0.627645
Senescence and Autophagy in Cancer WP615	1_105	0.235698	1	TP53	N	0.627645
Senescence and Autophagy in Cancer WP615	1_105	0.235698	1	RSL1D1	nsp15	0.627645
Senescence and Autophagy in Cancer WP615	1_105	0.235698	1	PTEN	nsp3	0.627645
Senescence and Autophagy in Cancer WP615	1_105	0.235698	1	PCNA	ORF14	0.627645
Senescence and Autophagy in Cancer WP615	1_105	0.235698	1	GABARAPL2	ORF3a	0.627645
Senescence and Autophagy in Cancer WP615	1_105	0.235698	1	MAP1LC3B	S	0.627645
Thermogenesis WP4321	1_108	0.241561	1	PNPLA2	NS7b	0.616974
Thermogenesis WP4321	1_108	0.241561	1	GNAS	nsp12	0.616974
Thermogenesis WP4321	1_108	0.241561	1	ACSL3	nsp7	0.616974
DNA Damage Response (only ATM dependent) WP710	1_110	0.245445	0.905077	AKT1	nsp14	0.610046
DNA Damage Response (only ATM dependent) WP710	1_110	0.245445	1	ATM	E	0.610046
DNA Damage Response (only ATM dependent) WP710	1_110	0.245445	1	TP53	N	0.610046
DNA Damage Response (only ATM dependent) WP710	1_110	0.245445	1	ERBB2	NS7b	0.610046
DNA Damage Response (only ATM dependent) WP710	1_110	0.245445	1	ATM	nsp1	0.610046
DNA Damage Response (only ATM dependent) WP710	1_110	0.245445	1	PTEN	nsp3	0.610046
DNA Damage Response (only ATM dependent) WP710	1_110	0.245445	1	RHOA	nsp7	0.610046
DNA Damage Response (only ATM dependent) WP710	1_110	0.245445	1	SHC1	ORF3a	0.610046
DNA Damage Response (only ATM dependent) WP710	1_110	0.245445	1	ATM	ORF7a	0.610046
DNA Damage Response (only ATM dependent) WP710	1_110	0.245445	1	RAC1	S	0.610046
Wnt Signaling WP428	1_115	0.25507	0.813466	APC	nsp9	0.593341
Wnt Signaling WP428	1_115	0.25507	1	APC	nsp2	0.593341
Wnt Signaling WP428	1_115	0.25507	1	CSNK2A1	nsp3	0.593341
Wnt Signaling WP428	1_115	0.25507	1	RHOA	nsp7	0.593341
Wnt Signaling WP428	1_115	0.25507	1	PLAU	ORF8	0.593341
ESC Pluripotency Pathways WP3931	1_116	0.256981	0.814059	APC	nsp9	0.5901
ESC Pluripotency Pathways WP3931	1_116	0.256981	0.94027	AKT1	nsp14	0.5901
ESC Pluripotency Pathways WP3931	1_116	0.256981	1	SMAD9	nsp1	0.5901
ESC Pluripotency Pathways WP3931	1_116	0.256981	1	PTEN	nsp3	0.5901
ESC Pluripotency Pathways WP3931	1_116	0.256981	1	BMPR1B	nsp4	0.5901
ESC Pluripotency Pathways WP3931	1_116	0.256981	1	APC	ORF6	0.5901
Spinal Cord Injury WP2431	1_118	0.260787	0.820611	MAPK3	nsp9	0.583714
Spinal Cord Injury WP2431	1_118	0.260787	0.946858	CDC42	nsp5	0.583714
[truncated: 271 more rows]
