# Supplementary material for: Looking for pathways related to COVID-19: confirmation of pathogenic mechanisms by SARS-CoV-2–host interactome
Source: Cell Death Dis. 2021 Aug 12;12(8):788. doi: 10.1038/s41419-021-03881-8 (PMC8357963; doi:10.1038/s41419-021-03881-8)
Supplement: Supplementary file 10 — supplementary_table_4 [file 41419_2021_3881_MOESM10_ESM.xlsx]

## Sheet: SARS2_RWR_PPI_new_Results_combi
ID_protein_A	ID_protein_B	aliasA	aliasB	detectionMethod	firstAuthor	publicationID	taxonA	taxonB	type	sourceDatabases	interactionID	confidenceScore	provider	com2
uniprot:A0A663DJA2	uniprot:Q13617	psi-mi_a0a663dja2_sars2(display_long)_uniprotkb_ORF10(gene_name)_psi-mi_ORF10(display_short)_uniprotkb_orf10(gene_name_synonym)	psi-mi_cul2_human(display_long)_uniprotkb_CUL2(gene_name)_psi-mi_CUL2(display_short)	psi-mi_MI_0096(pull_down)	Gordon_et_al._(2020)	pubmed_32353859_imex_IM-27814	taxid_2697049(SARS-CoV-2)_taxid_2697049(SARS-CoV-2)	taxid_9606(human)_taxid_9606(Homo_sapiens)	psi-mi_MI_0914(association)	psi-mi_MI_0469(IntAct)	intact_EBI-25491245_imex_IM-27814-17	intact-miscore_0.35	IntAct	ORF10_CUL2
uniprot:A0A663DJA2	uniprot:Q15370	psi-mi_a0a663dja2_sars2(display_long)_uniprotkb_ORF10(gene_name)_psi-mi_ORF10(display_short)_uniprotkb_orf10(gene_name_synonym)	psi-mi_elob_human(display_long)_uniprotkb_ELOB(gene_name)_psi-mi_ELOB(display_short)_uniprotkb_Elongin_18_kDa_subunit(gene_name_synonym)_uniprotkb_RNA_polymerase_II_transcription_factor_SIII_subunit_B(gene_name_synonym)_uniprotkb_SIII_p18(gene_name_synonym)_uniprotkb_TCEB2(gene_name_synonym)_uniprotkb_Transcription_elongation_factor_B_polypeptide_2(gene_name_synonym)	psi-mi_MI_0096(pull_down)	Gordon_et_al._(2020)	pubmed_32353859_imex_IM-27814	taxid_2697049(SARS-CoV-2)_taxid_2697049(SARS-CoV-2)	taxid_9606(human)_taxid_9606(Homo_sapiens)	psi-mi_MI_0914(association)	psi-mi_MI_0469(IntAct)	intact_EBI-25491245_imex_IM-27814-17	intact-miscore_0.35	IntAct	ORF10_ELOB
uniprot:A0A663DJA2	uniprot:Q15369	psi-mi_a0a663dja2_sars2(display_long)_uniprotkb_ORF10(gene_name)_psi-mi_ORF10(display_short)_uniprotkb_orf10(gene_name_synonym)	psi-mi_eloc_human(display_long)_uniprotkb_ELOC(gene_name)_psi-mi_ELOC(display_short)_uniprotkb_Elongin_15_kDa_subunit(gene_name_synonym)_uniprotkb_RNA_polymerase_II_transcription_factor_SIII_subunit_C(gene_name_synonym)_uniprotkb_SIII_p15(gene_name_synonym)_uniprotkb_TCEB1(gene_name_synonym)_uniprotkb_Transcription_elongation_factor_B_polypeptide_1(gene_name_synonym)	psi-mi_MI_0096(pull_down)	Gordon_et_al._(2020)	pubmed_32353859_imex_IM-27814	taxid_2697049(SARS-CoV-2)_taxid_2697049(SARS-CoV-2)	taxid_9606(human)_taxid_9606(Homo_sapiens)	psi-mi_MI_0914(association)	psi-mi_MI_0469(IntAct)	intact_EBI-25491245_imex_IM-27814-17	intact-miscore_0.35	IntAct	ORF10_ELOC
uniprot:A0A663DJA2	uniprot:Q3KQU3	psi-mi_a0a663dja2_sars2(display_long)_uniprotkb_ORF10(gene_name)_psi-mi_ORF10(display_short)_uniprotkb_orf10(gene_name_synonym)	psi-mi_ma7d1_human(display_long)_uniprotkb_MAP7D1(gene_name)_psi-mi_MAP7D1(display_short)_uniprotkb_KIAA1187(gene_name_synonym)_uniprotkb_PARCC1(gene_name_synonym)_uniprotkb_RPRC1(gene_name_synonym)_uniprotkb_Proline_arginine-rich_coiled-coil_domain-containing_protein_1(gene_name_synonym)_uniprotkb_Arginine_proline-rich_coiled-coil_domain-containing_protein_1(gene_name_synonym)_uniprotkb_PP2464(o…	psi-mi_MI_0096(pull_down)	Gordon_et_al._(2020)	pubmed_32353859_imex_IM-27814	taxid_2697049(SARS-CoV-2)_taxid_2697049(SARS-CoV-2)	taxid_9606(human)_taxid_9606(Homo_sapiens)	psi-mi_MI_0914(association)	psi-mi_MI_0469(IntAct)	intact_EBI-25491245_imex_IM-27814-17	intact-miscore_0.35	IntAct	ORF10_MAP7D1
uniprot:A0A663DJA2	uniprot:P50897	psi-mi_a0a663dja2_sars2(display_long)_uniprotkb_ORF10(gene_name)_psi-mi_ORF10(display_short)_uniprotkb_orf10(gene_name_synonym)	psi-mi_ppt1_human(display_long)_uniprotkb_PPT1(gene_name)_psi-mi_PPT1(display_short)_uniprotkb_PPT(gene_name_synonym)_uniprotkb_Palmitoyl-protein_hydrolase_1(gene_name_synonym)_uniprotkb_CLN1(gene_name_synonym)	psi-mi_MI_0096(pull_down)	Gordon_et_al._(2020)	pubmed_32353859_imex_IM-27814	taxid_2697049(SARS-CoV-2)_taxid_2697049(SARS-CoV-2)	taxid_9606(human)_taxid_9606(Homo_sapiens)	psi-mi_MI_0914(association)	psi-mi_MI_0469(IntAct)	intact_EBI-25491245_imex_IM-27814-17	intact-miscore_0.35	IntAct	ORF10_PPT1
uniprot:A0A663DJA2	uniprot:P62877	psi-mi_a0a663dja2_sars2(display_long)_uniprotkb_ORF10(gene_name)_psi-mi_ORF10(display_short)_uniprotkb_orf10(gene_name_synonym)	psi-mi_rbx1_human(display_long)_uniprotkb_RBX1(gene_name)_psi-mi_RBX1(display_short)_uniprotkb_RNF75(gene_name_synonym)_uniprotkb_ROC1(gene_name_synonym)_uniprotkb_Regulator_of_cullins_1(gene_name_synonym)_uniprotkb_RING_finger_protein_75(gene_name_synonym)_uniprotkb_Protein_ZYP(gene_name_synonym)_uniprotkb_RING-box_protein_1(gene_name_synonym)_uniprotkb_E3_ubiquitin-protein_transferase_RBX1(gene…	psi-mi_MI_0096(pull_down)	Gordon_et_al._(2020)	pubmed_32353859_imex_IM-27814	taxid_2697049(SARS-CoV-2)_taxid_2697049(SARS-CoV-2)	taxid_9606(human)_taxid_9606(Homo_sapiens)	psi-mi_MI_0914(association)	psi-mi_MI_0469(IntAct)	intact_EBI-25491245_imex_IM-27814-17	intact-miscore_0.35	IntAct	ORF10_RBX1
uniprot:A0A663DJA2	uniprot:Q9BU02	psi-mi_a0a663dja2_sars2(display_long)_uniprotkb_ORF10(gene_name)_psi-mi_ORF10(display_short)_uniprotkb_orf10(gene_name_synonym)	psi-mi_thtpa_human(display_long)_uniprotkb_THTPA(gene_name)_psi-mi_THTPA(display_short)	psi-mi_MI_0096(pull_down)	Gordon_et_al._(2020)	pubmed_32353859_imex_IM-27814	taxid_2697049(SARS-CoV-2)_taxid_2697049(SARS-CoV-2)	taxid_9606(human)_taxid_9606(Homo_sapiens)	psi-mi_MI_0914(association)	psi-mi_MI_0469(IntAct)	intact_EBI-25491245_imex_IM-27814-17	intact-miscore_0.35	IntAct	ORF10_THTPA
uniprot:A0A663DJA2	uniprot:Q9Y5J9	psi-mi_a0a663dja2_sars2(display_long)_uniprotkb_ORF10(gene_name)_psi-mi_ORF10(display_short)_uniprotkb_orf10(gene_name_synonym)	psi-mi_tim8b_human(display_long)_uniprotkb_Deafness_dystonia_protein_2(gene_name_synonym)_uniprotkb_DDP-like_protein(gene_name_synonym)_uniprotkb_TIM8B(gene_name_synonym)_uniprotkb_TIMM8B(gene_name)_psi-mi_TIMM8B(display_short)_uniprotkb_DDP2(gene_name_synonym)_uniprotkb_DDPL(gene_name_synonym)	psi-mi_MI_0096(pull_down)	Gordon_et_al._(2020)	pubmed_32353859_imex_IM-27814	taxid_2697049(SARS-CoV-2)_taxid_2697049(SARS-CoV-2)	taxid_9606(human)_taxid_9606(Homo_sapiens)	psi-mi_MI_0914(association)	psi-mi_MI_0469(IntAct)	intact_EBI-25491245_imex_IM-27814-17	intact-miscore_0.35	IntAct	ORF10_TIMM8B
uniprot:A0A663DJA2	uniprot:Q9C0D3	psi-mi_a0a663dja2_sars2(display_long)_uniprotkb_ORF10(gene_name)_psi-mi_ORF10(display_short)_uniprotkb_orf10(gene_name_synonym)	psi-mi_zy11b_human(display_long)_uniprotkb_ZYG11B(gene_name)_psi-mi_ZYG11B(display_short)_uniprotkb_KIAA1730(gene_name_synonym)	psi-mi_MI_0096(pull_down)	Gordon_et_al._(2020)	pubmed_32353859_imex_IM-27814	taxid_2697049(SARS-CoV-2)_taxid_2697049(SARS-CoV-2)	taxid_9606(human)_taxid_9606(Homo_sapiens)	psi-mi_MI_0914(association)	psi-mi_MI_0469(IntAct)	intact_EBI-25491245_imex_IM-27814-17	intact-miscore_0.35	IntAct	ORF10_ZYG11B
uniprot:A0A663DJA2	uniprot:P05023	psi-mi_a0a663dja2_sars2(display_long)_uniprotkb_ORF10(gene_name)_psi-mi_ORF10(display_short)_uniprotkb_orf10(gene_name_synonym)	psi-mi_at1a1_human(display_long)_uniprotkb_ATP1A1(gene_name)_psi-mi_ATP1A1(display_short)_uniprotkb_Sodium_pump_subunit_alpha-1(gene_name_synonym)	psi-mi_MI_0007(anti_tag_coimmunoprecipitation)	Li_et_al._(2020)	pubmed_unassigned2359_imex_IM-27901_doi_10.1101_2020.03.31.019216_pmc_PPR138438	taxid_2697049(SARS-CoV-2)_taxid_2697049(SARS-CoV-2)	taxid_9606(human)_taxid_9606(Homo_sapiens)	psi-mi_MI_0914(association)	psi-mi_MI_0469(IntAct)	intact_EBI-25510410_imex_IM-27901-95	intact-miscore_0.35	IntAct	ORF10_ATP1A1
uniprot:A0A663DJA2	uniprot:P16615	psi-mi_a0a663dja2_sars2(display_long)_uniprotkb_ORF10(gene_name)_psi-mi_ORF10(display_short)_uniprotkb_orf10(gene_name_synonym)	psi-mi_at2a2_human(display_long)_uniprotkb_ATP2A2(gene_name)_psi-mi_ATP2A2(display_short)_uniprotkb_ATP2B(gene_name_synonym)_uniprotkb_Calcium_pump_2(gene_name_synonym)_uniprotkb_Calcium-transporting_ATPase_sarcoplasmic_reticulum_type,_slow_twitch_skeletal_muscle_isoform(gene_name_synonym)_uniprotkb_Endoplasmic_reticulum_class_1_2_Ca(2+)_ATPase(gene_name_synonym)	psi-mi_MI_0007(anti_tag_coimmunoprecipitation)	Li_et_al._(2020)	pubmed_unassigned2359_imex_IM-27901_doi_10.1101_2020.03.31.019216_pmc_PPR138438	taxid_2697049(SARS-CoV-2)_taxid_2697049(SARS-CoV-2)	taxid_9606(human)_taxid_9606(Homo_sapiens)	psi-mi_MI_0914(association)	psi-mi_MI_0469(IntAct)	intact_EBI-25510410_imex_IM-27901-95	intact-miscore_0.35	IntAct	ORF10_ATP2A2
uniprot:A0A663DJA2	uniprot:P50991	psi-mi_a0a663dja2_sars2(display_long)_uniprotkb_ORF10(gene_name)_psi-mi_ORF10(display_short)_uniprotkb_orf10(gene_name_synonym)	psi-mi_tcpd_human(display_long)_uniprotkb_CCT4(gene_name)_psi-mi_CCT4(display_short)_uniprotkb_CCTD(gene_name_synonym)_uniprotkb_SRB(gene_name_synonym)_uniprotkb_CCT-delta(gene_name_synonym)_uniprotkb_Stimulator_of_TAR_RNA-binding(gene_name_synonym)	psi-mi_MI_0007(anti_tag_coimmunoprecipitation)	Li_et_al._(2020)	pubmed_unassigned2359_imex_IM-27901_doi_10.1101_2020.03.31.019216_pmc_PPR138438	taxid_2697049(SARS-CoV-2)_taxid_2697049(SARS-CoV-2)	taxid_9606(human)_taxid_9606(Homo_sapiens)	psi-mi_MI_0914(association)	psi-mi_MI_0469(IntAct)	intact_EBI-25510410_imex_IM-27901-95	intact-miscore_0.35	IntAct	ORF10_CCT4
uniprot:A0A663DJA2	uniprot:P48643	psi-mi_a0a663dja2_sars2(display_long)_uniprotkb_ORF10(gene_name)_psi-mi_ORF10(display_short)_uniprotkb_orf10(gene_name_synonym)	psi-mi_tcpe_human(display_long)_uniprotkb_CCT5(gene_name)_psi-mi_CCT5(display_short)_uniprotkb_CCTE(gene_name_synonym)_uniprotkb_KIAA0098(gene_name_synonym)_uniprotkb_CCT-epsilon(gene_name_synonym)	psi-mi_MI_0007(anti_tag_coimmunoprecipitation)	Li_et_al._(2020)	pubmed_unassigned2359_imex_IM-27901_doi_10.1101_2020.03.31.019216_pmc_PPR138438	taxid_2697049(SARS-CoV-2)_taxid_2697049(SARS-CoV-2)	taxid_9606(human)_taxid_9606(Homo_sapiens)	psi-mi_MI_0914(association)	psi-mi_MI_0469(IntAct)	intact_EBI-25510410_imex_IM-27901-95	intact-miscore_0.35	IntAct	ORF10_CCT5
uniprot:A0A663DJA2	uniprot:P53621	psi-mi_a0a663dja2_sars2(display_long)_uniprotkb_ORF10(gene_name)_psi-mi_ORF10(display_short)_uniprotkb_orf10(gene_name_synonym)	psi-mi_copa_human(display_long)_uniprotkb_COPA(gene_name)_psi-mi_COPA(display_short)_uniprotkb_Alpha-coat_protein(gene_name_synonym)_uniprotkb_HEP-COP(gene_name_synonym)	psi-mi_MI_0007(anti_tag_coimmunoprecipitation)	Li_et_al._(2020)	pubmed_unassigned2359_imex_IM-27901_doi_10.1101_2020.03.31.019216_pmc_PPR138438	taxid_2697049(SARS-CoV-2)_taxid_2697049(SARS-CoV-2)	taxid_9606(human)_taxid_9606(Homo_sapiens)	psi-mi_MI_0914(association)	psi-mi_MI_0469(IntAct)	intact_EBI-25510410_imex_IM-27901-95	intact-miscore_0.35	IntAct	ORF10_COPA
uniprot:A0A663DJA2	uniprot:P53618	psi-mi_a0a663dja2_sars2(display_long)_uniprotkb_ORF10(gene_name)_psi-mi_ORF10(display_short)_uniprotkb_orf10(gene_name_synonym)	psi-mi_copb_human(display_long)_uniprotkb_COPB1(gene_name)_psi-mi_COPB1(display_short)_uniprotkb_COPB(gene_name_synonym)_uniprotkb_MSTP026(orf_name)_uniprotkb_Beta-coat_protein(gene_name_synonym)	psi-mi_MI_0007(anti_tag_coimmunoprecipitation)	Li_et_al._(2020)	pubmed_unassigned2359_imex_IM-27901_doi_10.1101_2020.03.31.019216_pmc_PPR138438	taxid_2697049(SARS-CoV-2)_taxid_2697049(SARS-CoV-2)	taxid_9606(human)_taxid_9606(Homo_sapiens)	psi-mi_MI_0914(association)	psi-mi_MI_0469(IntAct)	intact_EBI-25510410_imex_IM-27901-95	intact-miscore_0.35	IntAct	ORF10_COPB1
uniprot:A0A663DJA2	uniprot:Q9UBF2	psi-mi_a0a663dja2_sars2(display_long)_uniprotkb_ORF10(gene_name)_psi-mi_ORF10(display_short)_uniprotkb_orf10(gene_name_synonym)	psi-mi_copg2_human(display_long)_uniprotkb_Gamma-2-coat_protein(gene_name_synonym)_uniprotkb_COPG2(gene_name)_psi-mi_COPG2(display_short)	psi-mi_MI_0007(anti_tag_coimmunoprecipitation)	Li_et_al._(2020)	pubmed_unassigned2359_imex_IM-27901_doi_10.1101_2020.03.31.019216_pmc_PPR138438	taxid_2697049(SARS-CoV-2)_taxid_2697049(SARS-CoV-2)	taxid_9606(human)_taxid_9606(Homo_sapiens)	psi-mi_MI_0914(association)	psi-mi_MI_0469(IntAct)	intact_EBI-25510410_imex_IM-27901-95	intact-miscore_0.35	IntAct	ORF10_COPG2
uniprot:A0A663DJA2	uniprot:Q96CS3	psi-mi_a0a663dja2_sars2(display_long)_uniprotkb_ORF10(gene_name)_psi-mi_ORF10(display_short)_uniprotkb_orf10(gene_name_synonym)	psi-mi_faf2_human(display_long)_uniprotkb_Protein_ETEA(gene_name_synonym)_uniprotkb_FAF2(gene_name)_psi-mi_FAF2(display_short)_uniprotkb_ETEA(gene_name_synonym)_uniprotkb_KIAA0887(gene_name_synonym)_uniprotkb_UBXD8(gene_name_synonym)_uniprotkb_UBXN3B(gene_name_synonym)_uniprotkb_UBX_domain-containing_protein_3B(gene_name_synonym)_uniprotkb_UBX_domain-containing_protein_8(gene_name_synonym)	psi-mi_MI_0007(anti_tag_coimmunoprecipitation)	Li_et_al._(2020)	pubmed_unassigned2359_imex_IM-27901_doi_10.1101_2020.03.31.019216_pmc_PPR138438	taxid_2697049(SARS-CoV-2)_taxid_2697049(SARS-CoV-2)	taxid_9606(human)_taxid_9606(Homo_sapiens)	psi-mi_MI_0914(association)	psi-mi_MI_0469(IntAct)	intact_EBI-25510410_imex_IM-27901-95	intact-miscore_0.35	IntAct	ORF10_FAF2
uniprot:A0A663DJA2	uniprot:P57678	psi-mi_a0a663dja2_sars2(display_long)_uniprotkb_ORF10(gene_name)_psi-mi_ORF10(display_short)_uniprotkb_orf10(gene_name_synonym)	psi-mi_gemi4_human(display_long)_uniprotkb_GEMIN4(gene_name)_psi-mi_GEMIN4(display_short)_uniprotkb_Component_of_gems_4(gene_name_synonym)_uniprotkb_p97(gene_name_synonym)	psi-mi_MI_0007(anti_tag_coimmunoprecipitation)	Li_et_al._(2020)	pubmed_unassigned2359_imex_IM-27901_doi_10.1101_2020.03.31.019216_pmc_PPR138438	taxid_2697049(SARS-CoV-2)_taxid_2697049(SARS-CoV-2)	taxid_9606(human)_taxid_9606(Homo_sapiens)	psi-mi_MI_0914(association)	psi-mi_MI_0469(IntAct)	intact_EBI-25510410_imex_IM-27901-95	intact-miscore_0.35	IntAct	ORF10_GEMIN4
uniprot:A0A663DJA2	uniprot:Q9P035	psi-mi_a0a663dja2_sars2(display_long)_uniprotkb_ORF10(gene_name)_psi-mi_ORF10(display_short)_uniprotkb_orf10(gene_name_synonym)	psi-mi_hacd3_human(display_long)_uniprotkb_Butyrate-induced_protein_1(gene_name_synonym)_uniprotkb_PTPLAD1(gene_name_synonym)_uniprotkb_Protein-tyrosine_phosphatase-like_A_domain-containing_protein_1(gene_name_synonym)_uniprotkb_HACD3(gene_name)_psi-mi_HACD3(display_short)_uniprotkb_3-hydroxyacyl-CoA_dehydratase_3(gene_name_synonym)_uniprotkb_BIND1(gene_name_synonym)	psi-mi_MI_0007(anti_tag_coimmunoprecipitation)	Li_et_al._(2020)	pubmed_unassigned2359_imex_IM-27901_doi_10.1101_2020.03.31.019216_pmc_PPR138438	taxid_2697049(SARS-CoV-2)_taxid_2697049(SARS-CoV-2)	taxid_9606(human)_taxid_9606(Homo_sapiens)	psi-mi_MI_0914(association)	psi-mi_MI_0469(IntAct)	intact_EBI-25510410_imex_IM-27901-95	intact-miscore_0.35	IntAct	ORF10_HACD3
uniprot:A0A663DJA2	uniprot:Q16891	psi-mi_a0a663dja2_sars2(display_long)_uniprotkb_ORF10(gene_name)_psi-mi_ORF10(display_short)_uniprotkb_orf10(gene_name_synonym)	psi-mi_mic60_human(display_long)_uniprotkb_Mitofilin(gene_name_synonym)_uniprotkb_p87_89(gene_name_synonym)_uniprotkb_Cell_proliferation-inducing_gene_4_52_protein(gene_name_synonym)_uniprotkb_MIC60(gene_name_synonym)_uniprotkb_IMMT(gene_name)_psi-mi_IMMT(display_short)_uniprotkb_HMP(gene_name_synonym)_uniprotkb_MINOS2(gene_name_synonym)_uniprotkb_Mitochondrial_inner_membrane_protein(gene_name_sy…	psi-mi_MI_0007(anti_tag_coimmunoprecipitation)	Li_et_al._(2020)	pubmed_unassigned2359_imex_IM-27901_doi_10.1101_2020.03.31.019216_pmc_PPR138438	taxid_2697049(SARS-CoV-2)_taxid_2697049(SARS-CoV-2)	taxid_9606(human)_taxid_9606(Homo_sapiens)	psi-mi_MI_0914(association)	psi-mi_MI_0469(IntAct)	intact_EBI-25510410_imex_IM-27901-95	intact-miscore_0.35	IntAct	ORF10_IMMT
uniprot:A0A663DJA2	uniprot:P12268	psi-mi_a0a663dja2_sars2(display_long)_uniprotkb_ORF10(gene_name)_psi-mi_ORF10(display_short)_uniprotkb_orf10(gene_name_synonym)	psi-mi_imdh2_human(display_long)_uniprotkb_IMPDH2(gene_name)_psi-mi_IMPDH2(display_short)_uniprotkb_IMPD2(gene_name_synonym)_uniprotkb_IMPDH-II(gene_name_synonym)	psi-mi_MI_0007(anti_tag_coimmunoprecipitation)	Li_et_al._(2020)	pubmed_unassigned2359_imex_IM-27901_doi_10.1101_2020.03.31.019216_pmc_PPR138438	taxid_2697049(SARS-CoV-2)_taxid_2697049(SARS-CoV-2)	taxid_9606(human)_taxid_9606(Homo_sapiens)	psi-mi_MI_0914(association)	psi-mi_MI_0469(IntAct)	intact_EBI-25510410_imex_IM-27901-95	intact-miscore_0.35	IntAct	ORF10_IMPDH2
uniprot:A0A663DJA2	uniprot:Q14257	psi-mi_a0a663dja2_sars2(display_long)_uniprotkb_ORF10(gene_name)_psi-mi_ORF10(display_short)_uniprotkb_orf10(gene_name_synonym)	psi-mi_rcn2_human(display_long)_uniprotkb_RCN2(gene_name)_psi-mi_RCN2(display_short)_uniprotkb_ERC55(gene_name_synonym)_uniprotkb_Calcium-binding_protein_ERC-55(gene_name_synonym)_uniprotkb_E6-binding_protein(gene_name_synonym)	psi-mi_MI_0007(anti_tag_coimmunoprecipitation)	Li_et_al._(2020)	pubmed_unassigned2359_imex_IM-27901_doi_10.1101_2020.03.31.019216_pmc_PPR138438	taxid_2697049(SARS-CoV-2)_taxid_2697049(SARS-CoV-2)	taxid_9606(human)_taxid_9606(Homo_sapiens)	psi-mi_MI_0914(association)	psi-mi_MI_0469(IntAct)	intact_EBI-25510410_imex_IM-27901-95	intact-miscore_0.35	IntAct	ORF10_RCN2
uniprot:A0A663DJA2	uniprot:P08865	psi-mi_a0a663dja2_sars2(display_long)_uniprotkb_ORF10(gene_name)_psi-mi_ORF10(display_short)_uniprotkb_orf10(gene_name_synonym)	psi-mi_rssa_human(display_long)_uniprotkb_RPSA(gene_name)_psi-mi_RPSA(display_short)_uniprotkb_LAMBR(gene_name_synonym)_uniprotkb_LAMR1(gene_name_synonym)_uniprotkb_Laminin_receptor_1(gene_name_synonym)_uniprotkb_37_67_kDa_laminin_receptor(gene_name_synonym)_uniprotkb_Laminin-binding_protein_precursor_p40(gene_name_synonym)_uniprotkb_Colon_carcinoma_laminin-binding_protein(gene_name_synonym)_unip…	psi-mi_MI_0007(anti_tag_coimmunoprecipitation)	Li_et_al._(2020)	pubmed_unassigned2359_imex_IM-27901_doi_10.1101_2020.03.31.019216_pmc_PPR138438	taxid_2697049(SARS-CoV-2)_taxid_2697049(SARS-CoV-2)	taxid_9606(human)_taxid_9606(Homo_sapiens)	psi-mi_MI_0914(association)	psi-mi_MI_0469(IntAct)	intact_EBI-25510410_imex_IM-27901-95	intact-miscore_0.35	IntAct	ORF10_RPSA
uniprot:A0A663DJA2	uniprot:O15027	psi-mi_a0a663dja2_sars2(display_long)_uniprotkb_ORF10(gene_name)_psi-mi_ORF10(display_short)_uniprotkb_orf10(gene_name_synonym)	psi-mi_sc16a_human(display_long)_uniprotkb_KIAA0310(gene_name_synonym)_uniprotkb_SEC16(gene_name_synonym)_uniprotkb_SEC16L(gene_name_synonym)_uniprotkb_SEC16_homolog_A(gene_name_synonym)_uniprotkb_SEC16A(gene_name)_psi-mi_SEC16A(display_short)	psi-mi_MI_0007(anti_tag_coimmunoprecipitation)	Li_et_al._(2020)	pubmed_unassigned2359_imex_IM-27901_doi_10.1101_2020.03.31.019216_pmc_PPR138438	taxid_2697049(SARS-CoV-2)_taxid_2697049(SARS-CoV-2)	taxid_9606(human)_taxid_9606(Homo_sapiens)	psi-mi_MI_0914(association)	psi-mi_MI_0469(IntAct)	intact_EBI-25510410_imex_IM-27901-95	intact-miscore_0.35	IntAct	ORF10_SEC16A
uniprot:A0A663DJA2	uniprot:Q00325	psi-mi_a0a663dja2_sars2(display_long)_uniprotkb_ORF10(gene_name)_psi-mi_ORF10(display_short)_uniprotkb_orf10(gene_name_synonym)	psi-mi_mpcp_human(display_long)_uniprotkb_SLC25A3(gene_name)_psi-mi_SLC25A3(display_short)_uniprotkb_PHC(gene_name_synonym)_uniprotkb_OK_SW-cl.48(orf_name)_uniprotkb_Phosphate_transport_protein(gene_name_synonym)_uniprotkb_Solute_carrier_family_25_member_3(gene_name_synonym)	psi-mi_MI_0007(anti_tag_coimmunoprecipitation)	Li_et_al._(2020)	pubmed_unassigned2359_imex_IM-27901_doi_10.1101_2020.03.31.019216_pmc_PPR138438	taxid_2697049(SARS-CoV-2)_taxid_2697049(SARS-CoV-2)	taxid_9606(human)_taxid_9606(Homo_sapiens)	psi-mi_MI_0914(association)	psi-mi_MI_0469(IntAct)	intact_EBI-25510410_imex_IM-27901-95	intact-miscore_0.35	IntAct	ORF10_SLC25A3
uniprot:A0A663DJA2	uniprot:O95347	psi-mi_a0a663dja2_sars2(display_long)_uniprotkb_ORF10(gene_name)_psi-mi_ORF10(display_short)_uniprotkb_orf10(gene_name_synonym)	psi-mi_smc2_human(display_long)_uniprotkb_PRO0324(orf_name)_uniprotkb_SMC2(gene_name)_psi-mi_SMC2(display_short)_uniprotkb_CAPE(gene_name_synonym)_uniprotkb_SMC2L1(gene_name_synonym)_uniprotkb_Chromosome-associated_protein_E(gene_name_synonym)_uniprotkb_XCAP-E_homolog(gene_name_synonym)	psi-mi_MI_0007(anti_tag_coimmunoprecipitation)	Li_et_al._(2020)	pubmed_unassigned2359_imex_IM-27901_doi_10.1101_2020.03.31.019216_pmc_PPR138438	taxid_2697049(SARS-CoV-2)_taxid_2697049(SARS-CoV-2)	taxid_9606(human)_taxid_9606(Homo_sapiens)	psi-mi_MI_0914(association)	psi-mi_MI_0469(IntAct)	intact_EBI-25510410_imex_IM-27901-95	intact-miscore_0.35	IntAct	ORF10_SMC2
uniprot:A0A663DJA2	uniprot:O14980	psi-mi_a0a663dja2_sars2(display_long)_uniprotkb_ORF10(gene_name)_psi-mi_ORF10(display_short)_uniprotkb_orf10(gene_name_synonym)	psi-mi_xpo1_human(display_long)_uniprotkb_CRM1(gene_name_synonym)_uniprotkb_XPO1(gene_name)_psi-mi_XPO1(display_short)_uniprotkb_Chromosome_region_maintenance_1_protein_homolog(gene_name_synonym)	psi-mi_MI_0007(anti_tag_coimmunoprecipitation)	Li_et_al._(2020)	pubmed_unassigned2359_imex_IM-27901_doi_10.1101_2020.03.31.019216_pmc_PPR138438	taxid_2697049(SARS-CoV-2)_taxid_2697049(SARS-CoV-2)	taxid_9606(human)_taxid_9606(Homo_sapiens)	psi-mi_MI_0914(association)	psi-mi_MI_0469(IntAct)	intact_EBI-25510410_imex_IM-27901-95	intact-miscore_0.35	IntAct	ORF10_XPO1
uniprot:A0A663DJA2	uniprot:O43592	psi-mi_a0a663dja2_sars2(display_long)_uniprotkb_ORF10(gene_name)_psi-mi_ORF10(display_short)_uniprotkb_orf10(gene_name_synonym)	psi-mi_xpot_human(display_long)_uniprotkb_tRNA_exportin(gene_name_synonym)_uniprotkb_Exportin(tRNA)(gene_name_synonym)_uniprotkb_XPOT(gene_name)_psi-mi_XPOT(display_short)	psi-mi_MI_0007(anti_tag_coimmunoprecipitation)	Li_et_al._(2020)	pubmed_unassigned2359_imex_IM-27901_doi_10.1101_2020.03.31.019216_pmc_PPR138438	taxid_2697049(SARS-CoV-2)_taxid_2697049(SARS-CoV-2)	taxid_9606(human)_taxid_9606(Homo_sapiens)	psi-mi_MI_0914(association)	psi-mi_MI_0469(IntAct)	intact_EBI-25510410_imex_IM-27901-95	intact-miscore_0.35	IntAct	ORF10_XPOT
uniprot:A0A663DJA2	uniprot:Q9Y5A9	psi-mi_a0a663dja2_sars2(display_long)_uniprotkb_ORF10(gene_name)_psi-mi_ORF10(display_short)_uniprotkb_orf10(gene_name_synonym)	psi-mi_ythd2_human(display_long)_uniprotkb_HGRG8(gene_name_synonym)_uniprotkb_CLL-associated_antigen_KW-14(gene_name_synonym)_uniprotkb_High-glucose-regulated_protein_8(gene_name_synonym)_uniprotkb_Renal_carcinoma_antigen_NY-REN-2(gene_name_synonym)_uniprotkb_YTHDF2(gene_name)_psi-mi_YTHDF2(display_short)	psi-mi_MI_0007(anti_tag_coimmunoprecipitation)	Li_et_al._(2020)	pubmed_unassigned2359_imex_IM-27901_doi_10.1101_2020.03.31.019216_pmc_PPR138438	taxid_2697049(SARS-CoV-2)_taxid_2697049(SARS-CoV-2)	taxid_9606(human)_taxid_9606(Homo_sapiens)	psi-mi_MI_0914(association)	psi-mi_MI_0469(IntAct)	intact_EBI-25510410_imex_IM-27901-95	intact-miscore_0.35	IntAct	ORF10_YTHDF2
entrez_gene/locuslink:10043	entrez_gene/locuslink:351	-	entrez_gene/locuslink:AAA(gene_name_synonym)|entrez_gene/locuslink:ABETA(gene_name_synonym)|entrez_gene/locuslink:ABPP(gene_name_synonym)|entrez_gene/locuslink:AD1(gene_name_synonym)|entrez_gene/locuslink:APPI(gene_name_synonym)|entrez_gene/locuslink:CTFgamma(gene_name_synonym)|entrez_gene/locuslink:CVAP(gene_name_synonym)|entrez_gene/locuslink:PN-II(gene_name_synonym)|entrez_gene/locuslink:PN2(g…	psi-mi:MI:0096(pull_down)	Olah_J_(2011)	pubmed:21832049	taxid:9606	taxid:9606	psi-mi:MI:0407(direct_interaction)	psi-mi:MI:0463(biogrid)	biogrid:738341	NA	BioGrid	TOM1_APP
entrez_gene/locuslink:10133	entrez_gene/locuslink:7316	entrez_gene/locuslink:ALS12(gene_name_synonym)|entrez_gene/locuslink:FIP2(gene_name_synonym)|entrez_gene/locuslink:GLC1E(gene_name_synonym)|entrez_gene/locuslink:HIP7(gene_name_synonym)|entrez_gene/locuslink:HYPL(gene_name_synonym)|entrez_gene/locuslink:NRP(gene_name_synonym)|entrez_gene/locuslink:TFIIIA-INTP(gene_name_synonym)	entrez_gene/locuslink:HMG20(gene_name_synonym)	psi-mi:MI:0096(pull_down)	Gleason_CE_(2011)	pubmed:21862579	taxid:9606	taxid:9606	psi-mi:MI:0407(direct_interaction)	psi-mi:MI:0463(biogrid)	biogrid:1060020	NA	BioGrid	OPTN_UBC
entrez_gene/locuslink:10133	entrez_gene/locuslink:7316	entrez_gene/locuslink:ALS12(gene_name_synonym)|entrez_gene/locuslink:FIP2(gene_name_synonym)|entrez_gene/locuslink:GLC1E(gene_name_synonym)|entrez_gene/locuslink:HIP7(gene_name_synonym)|entrez_gene/locuslink:HYPL(gene_name_synonym)|entrez_gene/locuslink:NRP(gene_name_synonym)|entrez_gene/locuslink:TFIIIA-INTP(gene_name_synonym)	entrez_gene/locuslink:HMG20(gene_name_synonym)	psi-mi:MI:0096(pull_down)	Wild_P_(2011)	pubmed:21617041	taxid:9606	taxid:9606	psi-mi:MI:0407(direct_interaction)	psi-mi:MI:0463(biogrid)	biogrid:1101315	NA	BioGrid	OPTN_UBC
entrez_gene/locuslink:10133	entrez_gene/locuslink:7316	entrez_gene/locuslink:ALS12(gene_name_synonym)|entrez_gene/locuslink:FIP2(gene_name_synonym)|entrez_gene/locuslink:GLC1E(gene_name_synonym)|entrez_gene/locuslink:HIP7(gene_name_synonym)|entrez_gene/locuslink:HYPL(gene_name_synonym)|entrez_gene/locuslink:NRP(gene_name_synonym)|entrez_gene/locuslink:TFIIIA-INTP(gene_name_synonym)	entrez_gene/locuslink:HMG20(gene_name_synonym)	psi-mi:MI:0096(pull_down)	Tumbarello_DA_(2015)	pubmed:26451915	taxid:9606	taxid:9606	psi-mi:MI:0407(direct_interaction)	psi-mi:MI:0463(biogrid)	biogrid:1509387	NA	BioGrid	OPTN_UBC
entrez_gene/locuslink:10133	entrez_gene/locuslink:7316	entrez_gene/locuslink:ALS12(gene_name_synonym)|entrez_gene/locuslink:FIP2(gene_name_synonym)|entrez_gene/locuslink:GLC1E(gene_name_synonym)|entrez_gene/locuslink:HIP7(gene_name_synonym)|entrez_gene/locuslink:HYPL(gene_name_synonym)|entrez_gene/locuslink:NRP(gene_name_synonym)|entrez_gene/locuslink:TFIIIA-INTP(gene_name_synonym)	entrez_gene/locuslink:HMG20(gene_name_synonym)	psi-mi:MI:0096(pull_down)	Heo_JM_(2015)	pubmed:26365381	taxid:9606	taxid:9606	psi-mi:MI:0407(direct_interaction)	psi-mi:MI:0463(biogrid)	biogrid:1513118	NA	BioGrid	OPTN_UBC
entrez_gene/locuslink:10133	entrez_gene/locuslink:7316	entrez_gene/locuslink:ALS12(gene_name_synonym)|entrez_gene/locuslink:FIP2(gene_name_synonym)|entrez_gene/locuslink:GLC1E(gene_name_synonym)|entrez_gene/locuslink:HIP7(gene_name_synonym)|entrez_gene/locuslink:HYPL(gene_name_synonym)|entrez_gene/locuslink:NRP(gene_name_synonym)|entrez_gene/locuslink:TFIIIA-INTP(gene_name_synonym)	entrez_gene/locuslink:HMG20(gene_name_synonym)	psi-mi:MI:0096(pull_down)	Ordureau_A_(2015)	pubmed:25969509	taxid:9606	taxid:9606	psi-mi:MI:0407(direct_interaction)	psi-mi:MI:0463(biogrid)	biogrid:1515678	NA	BioGrid	OPTN_UBC
entrez_gene/locuslink:10133	entrez_gene/locuslink:4646	entrez_gene/locuslink:ALS12(gene_name_synonym)|entrez_gene/locuslink:FIP2(gene_name_synonym)|entrez_gene/locuslink:GLC1E(gene_name_synonym)|entrez_gene/locuslink:HIP7(gene_name_synonym)|entrez_gene/locuslink:HYPL(gene_name_synonym)|entrez_gene/locuslink:NRP(gene_name_synonym)|entrez_gene/locuslink:TFIIIA-INTP(gene_name_synonym)	entrez_gene/locuslink:DFNA22(gene_name_synonym)|entrez_gene/locuslink:DFNB37(gene_name_synonym)	psi-mi:MI:0096(pull_down)	He_F_(2016)	pubmed:26971995	taxid:9606	taxid:9606	psi-mi:MI:0407(direct_interaction)	psi-mi:MI:0463(biogrid)	biogrid:1521541	NA	BioGrid	OPTN_MYO6
entrez_gene/locuslink:10133	entrez_gene/locuslink:7316	entrez_gene/locuslink:ALS12(gene_name_synonym)|entrez_gene/locuslink:FIP2(gene_name_synonym)|entrez_gene/locuslink:GLC1E(gene_name_synonym)|entrez_gene/locuslink:HIP7(gene_name_synonym)|entrez_gene/locuslink:HYPL(gene_name_synonym)|entrez_gene/locuslink:NRP(gene_name_synonym)|entrez_gene/locuslink:TFIIIA-INTP(gene_name_synonym)	entrez_gene/locuslink:HMG20(gene_name_synonym)	psi-mi:MI:0415(enzymatic_study)	Richter_B_(2016)	pubmed:27035970	taxid:9606	taxid:9606	psi-mi:MI:0407(direct_interaction)	psi-mi:MI:0463(biogrid)	biogrid:1527425	NA	BioGrid	OPTN_UBC
entrez_gene/locuslink:10133	entrez_gene/locuslink:7316	entrez_gene/locuslink:ALS12(gene_name_synonym)|entrez_gene/locuslink:FIP2(gene_name_synonym)|entrez_gene/locuslink:GLC1E(gene_name_synonym)|entrez_gene/locuslink:HIP7(gene_name_synonym)|entrez_gene/locuslink:HYPL(gene_name_synonym)|entrez_gene/locuslink:NRP(gene_name_synonym)|entrez_gene/locuslink:TFIIIA-INTP(gene_name_synonym)	entrez_gene/locuslink:HMG20(gene_name_synonym)	psi-mi:MI:0096(pull_down)	Richter_B_(2016)	pubmed:27035970	taxid:9606	taxid:9606	psi-mi:MI:0407(direct_interaction)	psi-mi:MI:0463(biogrid)	biogrid:1527426	NA	BioGrid	OPTN_UBC
entrez_gene/locuslink:10133	entrez_gene/locuslink:7316	entrez_gene/locuslink:ALS12(gene_name_synonym)|entrez_gene/locuslink:FIP2(gene_name_synonym)|entrez_gene/locuslink:GLC1E(gene_name_synonym)|entrez_gene/locuslink:HIP7(gene_name_synonym)|entrez_gene/locuslink:HYPL(gene_name_synonym)|entrez_gene/locuslink:NRP(gene_name_synonym)|entrez_gene/locuslink:TFIIIA-INTP(gene_name_synonym)	entrez_gene/locuslink:HMG20(gene_name_synonym)	psi-mi:MI:0096(pull_down)	Nakazawa_S_(2016)	pubmed:27552911	taxid:9606	taxid:9606	psi-mi:MI:0407(direct_interaction)	psi-mi:MI:0463(biogrid)	biogrid:2208044	NA	BioGrid	OPTN_UBC
entrez_gene/locuslink:10133	entrez_gene/locuslink:4646	entrez_gene/locuslink:ALS12(gene_name_synonym)|entrez_gene/locuslink:FIP2(gene_name_synonym)|entrez_gene/locuslink:GLC1E(gene_name_synonym)|entrez_gene/locuslink:HIP7(gene_name_synonym)|entrez_gene/locuslink:HYPL(gene_name_synonym)|entrez_gene/locuslink:NRP(gene_name_synonym)|entrez_gene/locuslink:TFIIIA-INTP(gene_name_synonym)	entrez_gene/locuslink:DFNA22(gene_name_synonym)|entrez_gene/locuslink:DFNB37(gene_name_synonym)	psi-mi:MI:0018(two_hybrid)	Sahlender_DA_(2005)	pubmed:15837803	taxid:9606	taxid:9606	psi-mi:MI:0407(direct_interaction)	psi-mi:MI:0463(biogrid)	biogrid:721506	NA	BioGrid	OPTN_MYO6
entrez_gene/locuslink:10133	entrez_gene/locuslink:7316	entrez_gene/locuslink:ALS12(gene_name_synonym)|entrez_gene/locuslink:FIP2(gene_name_synonym)|entrez_gene/locuslink:GLC1E(gene_name_synonym)|entrez_gene/locuslink:HIP7(gene_name_synonym)|entrez_gene/locuslink:HYPL(gene_name_synonym)|entrez_gene/locuslink:NRP(gene_name_synonym)|entrez_gene/locuslink:TFIIIA-INTP(gene_name_synonym)	entrez_gene/locuslink:HMG20(gene_name_synonym)	psi-mi:MI:0096(pull_down)	Zhu_G_(2007)	pubmed:17702576	taxid:9606	taxid:9606	psi-mi:MI:0407(direct_interaction)	psi-mi:MI:0463(biogrid)	biogrid:729976	NA	BioGrid	OPTN_UBC
entrez_gene/locuslink:10134	entrez_gene/locuslink:351	entrez_gene/locuslink:6C6-AG(gene_name_synonym)|entrez_gene/locuslink:BAP31(gene_name_synonym)|entrez_gene/locuslink:CDM(gene_name_synonym)|entrez_gene/locuslink:DDCH(gene_name_synonym)|entrez_gene/locuslink:DXS1357E(gene_name_synonym)	entrez_gene/locuslink:AAA(gene_name_synonym)|entrez_gene/locuslink:ABETA(gene_name_synonym)|entrez_gene/locuslink:ABPP(gene_name_synonym)|entrez_gene/locuslink:AD1(gene_name_synonym)|entrez_gene/locuslink:APPI(gene_name_synonym)|entrez_gene/locuslink:CTFgamma(gene_name_synonym)|entrez_gene/locuslink:CVAP(gene_name_synonym)|entrez_gene/locuslink:PN-II(gene_name_synonym)|entrez_gene/locuslink:PN2(g…	psi-mi:MI:0090(protein_complementation_assay)	Wang_B_(2003)	pubmed:12529377	taxid:9606	taxid:9606	psi-mi:MI:0407(direct_interaction)	psi-mi:MI:0463(biogrid)	biogrid:430581	NA	BioGrid	BCAP31_APP
entrez_gene/locuslink:10134	entrez_gene/locuslink:3105	entrez_gene/locuslink:6C6-AG(gene_name_synonym)|entrez_gene/locuslink:BAP31(gene_name_synonym)|entrez_gene/locuslink:CDM(gene_name_synonym)|entrez_gene/locuslink:DDCH(gene_name_synonym)|entrez_gene/locuslink:DXS1357E(gene_name_synonym)	entrez_gene/locuslink:HLAA(gene_name_synonym)	psi-mi:MI:0055(fluorescent_resonance_energy_transfer)	Abe_F_(2009)	pubmed:19342655	taxid:9606	taxid:9606	psi-mi:MI:0407(direct_interaction)	psi-mi:MI:0463(biogrid)	biogrid:722342	NA	BioGrid	BCAP31_HLA-A
entrez_gene/locuslink:10146	entrez_gene/locuslink:351	entrez_gene/locuslink:G3BP(gene_name_synonym)|entrez_gene/locuslink:HDH-VIII(gene_name_synonym)	entrez_gene/locuslink:AAA(gene_name_synonym)|entrez_gene/locuslink:ABETA(gene_name_synonym)|entrez_gene/locuslink:ABPP(gene_name_synonym)|entrez_gene/locuslink:AD1(gene_name_synonym)|entrez_gene/locuslink:APPI(gene_name_synonym)|entrez_gene/locuslink:CTFgamma(gene_name_synonym)|entrez_gene/locuslink:CVAP(gene_name_synonym)|entrez_gene/locuslink:PN-II(gene_name_synonym)|entrez_gene/locuslink:PN2(g…	psi-mi:MI:0096(pull_down)	Olah_J_(2011)	pubmed:21832049	taxid:9606	taxid:9606	psi-mi:MI:0407(direct_interaction)	psi-mi:MI:0463(biogrid)	biogrid:737686	NA	BioGrid	G3BP1_APP
entrez_gene/locuslink:10146	entrez_gene/locuslink:3575	entrez_gene/locuslink:G3BP(gene_name_synonym)|entrez_gene/locuslink:HDH-VIII(gene_name_synonym)	entrez_gene/locuslink:CD127(gene_name_synonym)|entrez_gene/locuslink:CDW127(gene_name_synonym)|entrez_gene/locuslink:IL-7R-alpha(gene_name_synonym)|entrez_gene/locuslink:IL7RA(gene_name_synonym)|entrez_gene/locuslink:ILRA(gene_name_synonym)	psi-mi:MI:0686(unspecified_method)	Evsyukova_I_(2013)	pubmed:23151878	taxid:9606	taxid:9606	psi-mi:MI:0407(direct_interaction)	psi-mi:MI:0463(biogrid)	biogrid:835314	NA	BioGrid	G3BP1_IL7R
entrez_gene/locuslink:10163	entrez_gene/locuslink:10096	entrez_gene/locuslink:IMD2(gene_name_synonym)|entrez_gene/locuslink:SCAR2(gene_name_synonym)|entrez_gene/locuslink:WASF4(gene_name_synonym)|entrez_gene/locuslink:WAVE2(gene_name_synonym)|entrez_gene/locuslink:dJ393P12.2(gene_name_synonym)	entrez_gene/locuslink:ARP3(gene_name_synonym)	psi-mi:MI:0096(pull_down)	Suetsugu_S_(1999)	pubmed:10381382	taxid:9606	taxid:9606	psi-mi:MI:0407(direct_interaction)	psi-mi:MI:0463(biogrid)	biogrid:275127	NA	BioGrid	WASF2_ACTR3
entrez_gene/locuslink:10163	entrez_gene/locuslink:10458	entrez_gene/locuslink:IMD2(gene_name_synonym)|entrez_gene/locuslink:SCAR2(gene_name_synonym)|entrez_gene/locuslink:WASF4(gene_name_synonym)|entrez_gene/locuslink:WAVE2(gene_name_synonym)|entrez_gene/locuslink:dJ393P12.2(gene_name_synonym)	entrez_gene/locuslink:BAP2(gene_name_synonym)|entrez_gene/locuslink:FLAF3(gene_name_synonym)|entrez_gene/locuslink:IRSP53(gene_name_synonym)	psi-mi:MI:0047(far_western_blotting)	Miki_H_(2000)	pubmed:11130076	taxid:9606	taxid:9606	psi-mi:MI:0407(direct_interaction)	psi-mi:MI:0463(biogrid)	biogrid:305462	NA	BioGrid	WASF2_BAIAP2
entrez_gene/locuslink:10163	entrez_gene/locuslink:10458	entrez_gene/locuslink:IMD2(gene_name_synonym)|entrez_gene/locuslink:SCAR2(gene_name_synonym)|entrez_gene/locuslink:WASF4(gene_name_synonym)|entrez_gene/locuslink:WAVE2(gene_name_synonym)|entrez_gene/locuslink:dJ393P12.2(gene_name_synonym)	entrez_gene/locuslink:BAP2(gene_name_synonym)|entrez_gene/locuslink:FLAF3(gene_name_synonym)|entrez_gene/locuslink:IRSP53(gene_name_synonym)	psi-mi:MI:0096(pull_down)	Miki_H_(2000)	pubmed:11130076	taxid:9606	taxid:9606	psi-mi:MI:0407(direct_interaction)	psi-mi:MI:0463(biogrid)	biogrid:305465	NA	BioGrid	WASF2_BAIAP2
entrez_gene/locuslink:1017	entrez_gene/locuslink:890	entrez_gene/locuslink:CDKN2(gene_name_synonym)|entrez_gene/locuslink:p33(CDK2)(gene_name_synonym)	entrez_gene/locuslink:CCN1(gene_name_synonym)|entrez_gene/locuslink:CCNA(gene_name_synonym)	psi-mi:MI:0415(enzymatic_study)	Pan_ZQ_(1993)	pubmed:8397207	taxid:9606	taxid:9606	psi-mi:MI:0407(direct_interaction)	psi-mi:MI:0463(biogrid)	biogrid:1414950	NA	BioGrid	CDK2_CCNA2
entrez_gene/locuslink:1017	entrez_gene/locuslink:672	entrez_gene/locuslink:CDKN2(gene_name_synonym)|entrez_gene/locuslink:p33(CDK2)(gene_name_synonym)	entrez_gene/locuslink:BRCAI(gene_name_synonym)|entrez_gene/locuslink:BRCC1(gene_name_synonym)|entrez_gene/locuslink:BROVCA1(gene_name_synonym)|entrez_gene/locuslink:FANCS(gene_name_synonym)|entrez_gene/locuslink:IRIS(gene_name_synonym)|entrez_gene/locuslink:PNCA4(gene_name_synonym)|entrez_gene/locuslink:PPP1R53(gene_name_synonym)|entrez_gene/locuslink:PSCP(gene_name_synonym)|entrez_gene/locuslink…	psi-mi:MI:0096(pull_down)	Ruffner_H_(1999)	pubmed:10373534	taxid:9606	taxid:9606	psi-mi:MI:0407(direct_interaction)	psi-mi:MI:0463(biogrid)	biogrid:245204	NA	BioGrid	CDK2_BRCA1
entrez_gene/locuslink:1017	entrez_gene/locuslink:5422	entrez_gene/locuslink:CDKN2(gene_name_synonym)|entrez_gene/locuslink:p33(CDK2)(gene_name_synonym)	entrez_gene/locuslink:NSX(gene_name_synonym)|entrez_gene/locuslink:POLA(gene_name_synonym)|entrez_gene/locuslink:p180(gene_name_synonym)	psi-mi:MI:0415(enzymatic_study)	Matsuo_K_(2000)	pubmed:10877824	taxid:9606	taxid:9606	psi-mi:MI:0407(direct_interaction)	psi-mi:MI:0463(biogrid)	biogrid:261719	NA	BioGrid	CDK2_POLA1
entrez_gene/locuslink:1017	entrez_gene/locuslink:891	entrez_gene/locuslink:CDKN2(gene_name_synonym)|entrez_gene/locuslink:p33(CDK2)(gene_name_synonym)	entrez_gene/locuslink:CCNB(gene_name_synonym)	psi-mi:MI:0096(pull_down)	Nishiyama_A_(2000)	pubmed:10995390	taxid:9606	taxid:9606	psi-mi:MI:0407(direct_interaction)	psi-mi:MI:0463(biogrid)	biogrid:645251	NA	BioGrid	CDK2_CCNB1
entrez_gene/locuslink:1017	entrez_gene/locuslink:890	entrez_gene/locuslink:CDKN2(gene_name_synonym)|entrez_gene/locuslink:p33(CDK2)(gene_name_synonym)	entrez_gene/locuslink:CCN1(gene_name_synonym)|entrez_gene/locuslink:CCNA(gene_name_synonym)	psi-mi:MI:0096(pull_down)	Zhang_H_(1995)	pubmed:7553852	taxid:9606	taxid:9606	psi-mi:MI:0407(direct_interaction)	psi-mi:MI:0463(biogrid)	biogrid:717907	NA	BioGrid	CDK2_CCNA2
entrez_gene/locuslink:1017	entrez_gene/locuslink:672	entrez_gene/locuslink:CDKN2(gene_name_synonym)|entrez_gene/locuslink:p33(CDK2)(gene_name_synonym)	entrez_gene/locuslink:BRCAI(gene_name_synonym)|entrez_gene/locuslink:BRCC1(gene_name_synonym)|entrez_gene/locuslink:BROVCA1(gene_name_synonym)|entrez_gene/locuslink:FANCS(gene_name_synonym)|entrez_gene/locuslink:IRIS(gene_name_synonym)|entrez_gene/locuslink:PNCA4(gene_name_synonym)|entrez_gene/locuslink:PPP1R53(gene_name_synonym)|entrez_gene/locuslink:PSCP(gene_name_synonym)|entrez_gene/locuslink…	psi-mi:MI:0415(enzymatic_study)	Chen_Y_(1996)	pubmed:8764100	taxid:9606	taxid:9606	psi-mi:MI:0407(direct_interaction)	psi-mi:MI:0463(biogrid)	biogrid:718853	NA	BioGrid	CDK2_BRCA1
entrez_gene/locuslink:1017	entrez_gene/locuslink:891	entrez_gene/locuslink:CDKN2(gene_name_synonym)|entrez_gene/locuslink:p33(CDK2)(gene_name_synonym)	entrez_gene/locuslink:CCNB(gene_name_synonym)	psi-mi:MI:0096(pull_down)	Desai_D_(1995)	pubmed:7799941	taxid:9606	taxid:9606	psi-mi:MI:0407(direct_interaction)	psi-mi:MI:0463(biogrid)	biogrid:723493	NA	BioGrid	CDK2_CCNB1
entrez_gene/locuslink:1017	entrez_gene/locuslink:5422	entrez_gene/locuslink:CDKN2(gene_name_synonym)|entrez_gene/locuslink:p33(CDK2)(gene_name_synonym)	entrez_gene/locuslink:NSX(gene_name_synonym)|entrez_gene/locuslink:POLA(gene_name_synonym)|entrez_gene/locuslink:p180(gene_name_synonym)	psi-mi:MI:0415(enzymatic_study)	Dehde_S_(2001)	pubmed:11259605	taxid:9606	taxid:9606	psi-mi:MI:0407(direct_interaction)	psi-mi:MI:0463(biogrid)	biogrid:871666	NA	BioGrid	CDK2_POLA1
entrez_gene/locuslink:10204	entrez_gene/locuslink:51631	entrez_gene/locuslink:NTF2(gene_name_synonym)|entrez_gene/locuslink:PP15(gene_name_synonym)	entrez_gene/locuslink:CGI-74(gene_name_synonym)|entrez_gene/locuslink:LUC7B2(gene_name_synonym)	psi-mi:MI:0018(two_hybrid)	Stelzl_U_(2005)	pubmed:16169070	taxid:9606	taxid:9606	psi-mi:MI:0407(direct_interaction)	psi-mi:MI:0463(biogrid)	biogrid:270580	score:2.0	BioGrid	NUTF2_LUC7L2
entrez_gene/locuslink:10228	entrez_gene/locuslink:6810	-	entrez_gene/locuslink:STX4A(gene_name_synonym)|entrez_gene/locuslink:p35-2(gene_name_synonym)	psi-mi:MI:0018(two_hybrid)	Yu_H_(2011)	pubmed:21516116	taxid:9606	taxid:9606	psi-mi:MI:0407(direct_interaction)	psi-mi:MI:0463(biogrid)	biogrid:1438084	NA	BioGrid	STX6_STX4
entrez_gene/locuslink:10238	entrez_gene/locuslink:4214	entrez_gene/locuslink:AN11(gene_name_synonym)|entrez_gene/locuslink:HAN11(gene_name_synonym)|entrez_gene/locuslink:SWAN-1(gene_name_synonym)|entrez_gene/locuslink:WDR68(gene_name_synonym)	entrez_gene/locuslink:MAPKKK1(gene_name_synonym)|entrez_gene/locuslink:MEKK(gene_name_synonym)|entrez_gene/locuslink:MEKK_1(gene_name_synonym)|entrez_gene/locuslink:MEKK1(gene_name_synonym)|entrez_gene/locuslink:SRXY6(gene_name_synonym)	psi-mi:MI:0096(pull_down)	Ritterhoff_S_(2010)	pubmed:20940704	taxid:9606	taxid:9606	psi-mi:MI:0407(direct_interaction)	psi-mi:MI:0463(biogrid)	biogrid:715995	NA	BioGrid	DCAF7_MAP3K1
entrez_gene/locuslink:10238	entrez_gene/locuslink:351	entrez_gene/locuslink:AN11(gene_name_synonym)|entrez_gene/locuslink:HAN11(gene_name_synonym)|entrez_gene/locuslink:SWAN-1(gene_name_synonym)|entrez_gene/locuslink:WDR68(gene_name_synonym)	entrez_gene/locuslink:AAA(gene_name_synonym)|entrez_gene/locuslink:ABETA(gene_name_synonym)|entrez_gene/locuslink:ABPP(gene_name_synonym)|entrez_gene/locuslink:AD1(gene_name_synonym)|entrez_gene/locuslink:APPI(gene_name_synonym)|entrez_gene/locuslink:CTFgamma(gene_name_synonym)|entrez_gene/locuslink:CVAP(gene_name_synonym)|entrez_gene/locuslink:PN-II(gene_name_synonym)|entrez_gene/locuslink:PN2(g…	psi-mi:MI:0096(pull_down)	Olah_J_(2011)	pubmed:21832049	taxid:9606	taxid:9606	psi-mi:MI:0407(direct_interaction)	psi-mi:MI:0463(biogrid)	biogrid:739925	NA	BioGrid	DCAF7_APP
entrez_gene/locuslink:10241	entrez_gene/locuslink:7316	entrez_gene/locuslink:NDP52(gene_name_synonym)	entrez_gene/locuslink:HMG20(gene_name_synonym)	psi-mi:MI:0096(pull_down)	Tumbarello_DA_(2015)	pubmed:26451915	taxid:9606	taxid:9606	psi-mi:MI:0407(direct_interaction)	psi-mi:MI:0463(biogrid)	biogrid:1509386	NA	BioGrid	CALCOCO2_UBC
entrez_gene/locuslink:10241	entrez_gene/locuslink:7316	entrez_gene/locuslink:NDP52(gene_name_synonym)	entrez_gene/locuslink:HMG20(gene_name_synonym)	psi-mi:MI:0096(pull_down)	Xie_X_(2015)	pubmed:26506893	taxid:9606	taxid:9606	psi-mi:MI:0407(direct_interaction)	psi-mi:MI:0463(biogrid)	biogrid:1513590	NA	BioGrid	CALCOCO2_UBC
entrez_gene/locuslink:10241	entrez_gene/locuslink:7316	entrez_gene/locuslink:NDP52(gene_name_synonym)	entrez_gene/locuslink:HMG20(gene_name_synonym)	psi-mi:MI:0096(pull_down)	Ordureau_A_(2015)	pubmed:25969509	taxid:9606	taxid:9606	psi-mi:MI:0407(direct_interaction)	psi-mi:MI:0463(biogrid)	biogrid:1515680	NA	BioGrid	CALCOCO2_UBC
entrez_gene/locuslink:10241	entrez_gene/locuslink:8887	entrez_gene/locuslink:NDP52(gene_name_synonym)	entrez_gene/locuslink:CALCOCO3(gene_name_synonym)|entrez_gene/locuslink:T6BP(gene_name_synonym)|entrez_gene/locuslink:TXBP151(gene_name_synonym)	psi-mi:MI:0018(two_hybrid)	Morriswood_B_(2007)	pubmed:17635994	taxid:9606	taxid:9606	psi-mi:MI:0407(direct_interaction)	psi-mi:MI:0463(biogrid)	biogrid:676844	NA	BioGrid	CALCOCO2_TAX1BP1
entrez_gene/locuslink:1026	entrez_gene/locuslink:85440	entrez_gene/locuslink:CAP20(gene_name_synonym)|entrez_gene/locuslink:CDKN1(gene_name_synonym)|entrez_gene/locuslink:CIP1(gene_name_synonym)|entrez_gene/locuslink:MDA-6(gene_name_synonym)|entrez_gene/locuslink:P21(gene_name_synonym)|entrez_gene/locuslink:SDI1(gene_name_synonym)|entrez_gene/locuslink:WAF1(gene_name_synonym)|entrez_gene/locuslink:p21CIP1(gene_name_synonym)	entrez_gene/locuslink:EIEE23(gene_name_synonym)|entrez_gene/locuslink:ZIR2(gene_name_synonym)	psi-mi:MI:0018(two_hybrid)	Vinayagam_A_(2011)	pubmed:21900206	taxid:9606	taxid:9606	psi-mi:MI:0407(direct_interaction)	psi-mi:MI:0463(biogrid)	biogrid:602495	NA	BioGrid	CDKN1A_DOCK7
entrez_gene/locuslink:1026	entrez_gene/locuslink:2099	entrez_gene/locuslink:CAP20(gene_name_synonym)|entrez_gene/locuslink:CDKN1(gene_name_synonym)|entrez_gene/locuslink:CIP1(gene_name_synonym)|entrez_gene/locuslink:MDA-6(gene_name_synonym)|entrez_gene/locuslink:P21(gene_name_synonym)|entrez_gene/locuslink:SDI1(gene_name_synonym)|entrez_gene/locuslink:WAF1(gene_name_synonym)|entrez_gene/locuslink:p21CIP1(gene_name_synonym)	entrez_gene/locuslink:ER(gene_name_synonym)|entrez_gene/locuslink:ESR(gene_name_synonym)|entrez_gene/locuslink:ESRA(gene_name_synonym)|entrez_gene/locuslink:ESTRR(gene_name_synonym)|entrez_gene/locuslink:Era(gene_name_synonym)|entrez_gene/locuslink:NR3A1(gene_name_synonym)	psi-mi:MI:0096(pull_down)	Maynadier_M_(2008)	pubmed:17911387	taxid:9606	taxid:9606	psi-mi:MI:0407(direct_interaction)	psi-mi:MI:0463(biogrid)	biogrid:603689	NA	BioGrid	CDKN1A_ESR1
entrez_gene/locuslink:1026	entrez_gene/locuslink:351	entrez_gene/locuslink:CAP20(gene_name_synonym)|entrez_gene/locuslink:CDKN1(gene_name_synonym)|entrez_gene/locuslink:CIP1(gene_name_synonym)|entrez_gene/locuslink:MDA-6(gene_name_synonym)|entrez_gene/locuslink:P21(gene_name_synonym)|entrez_gene/locuslink:SDI1(gene_name_synonym)|entrez_gene/locuslink:WAF1(gene_name_synonym)|entrez_gene/locuslink:p21CIP1(gene_name_synonym)	entrez_gene/locuslink:AAA(gene_name_synonym)|entrez_gene/locuslink:ABETA(gene_name_synonym)|entrez_gene/locuslink:ABPP(gene_name_synonym)|entrez_gene/locuslink:AD1(gene_name_synonym)|entrez_gene/locuslink:APPI(gene_name_synonym)|entrez_gene/locuslink:CTFgamma(gene_name_synonym)|entrez_gene/locuslink:CVAP(gene_name_synonym)|entrez_gene/locuslink:PN-II(gene_name_synonym)|entrez_gene/locuslink:PN2(g…	psi-mi:MI:0096(pull_down)	Olah_J_(2011)	pubmed:21832049	taxid:9606	taxid:9606	psi-mi:MI:0407(direct_interaction)	psi-mi:MI:0463(biogrid)	biogrid:737913	NA	BioGrid	CDKN1A_APP
entrez_gene/locuslink:10283	entrez_gene/locuslink:118924	entrez_gene/locuslink:NY-CO-10(gene_name_synonym)|entrez_gene/locuslink:SDCCAG10(gene_name_synonym)	entrez_gene/locuslink:C10orf4(gene_name_synonym)|entrez_gene/locuslink:F26C11.1-like(gene_name_synonym)|entrez_gene/locuslink:FRA10A(gene_name_synonym)	psi-mi:MI:0018(two_hybrid)	Hegele_A_(2012)	pubmed:22365833	taxid:9606	taxid:9606	psi-mi:MI:0407(direct_interaction)	psi-mi:MI:0463(biogrid)	biogrid:828068	NA	BioGrid	CWC27_FRA10AC1
entrez_gene/locuslink:10283	entrez_gene/locuslink:3159	entrez_gene/locuslink:NY-CO-10(gene_name_synonym)|entrez_gene/locuslink:SDCCAG10(gene_name_synonym)	entrez_gene/locuslink:HMG-R(gene_name_synonym)|entrez_gene/locuslink:HMGA1A(gene_name_synonym)|entrez_gene/locuslink:HMGIY(gene_name_synonym)	psi-mi:MI:0047(far_western_blotting)	Sgarra_R_(2008)	pubmed:18850631	taxid:9606	taxid:9606	psi-mi:MI:0407(direct_interaction)	psi-mi:MI:0463(biogrid)	biogrid:869775	NA	BioGrid	CWC27_HMGA1
entrez_gene/locuslink:1029	entrez_gene/locuslink:598	entrez_gene/locuslink:ARF(gene_name_synonym)|entrez_gene/locuslink:CDK4I(gene_name_synonym)|entrez_gene/locuslink:CDKN2(gene_name_synonym)|entrez_gene/locuslink:CMM2(gene_name_synonym)|entrez_gene/locuslink:INK4(gene_name_synonym)|entrez_gene/locuslink:INK4A(gene_name_synonym)|entrez_gene/locuslink:MLM(gene_name_synonym)|entrez_gene/locuslink:MTS-1(gene_name_synonym)|entrez_gene/locuslink:MTS1(ge…	entrez_gene/locuslink:BCL-XL/S(gene_name_synonym)|entrez_gene/locuslink:BCL2L(gene_name_synonym)|entrez_gene/locuslink:BCLX(gene_name_synonym)|entrez_gene/locuslink:BCLXL(gene_name_synonym)|entrez_gene/locuslink:BCLXS(gene_name_synonym)|entrez_gene/locuslink:Bcl-X(gene_name_synonym)|entrez_gene/locuslink:PPP1R52(gene_name_synonym)|entrez_gene/locuslink:bcl-xL(gene_name_synonym)|entrez_gene/locusl…	psi-mi:MI:0096(pull_down)	Pimkina_J_(2009)	pubmed:19049976	taxid:9606	taxid:9606	psi-mi:MI:0407(direct_interaction)	psi-mi:MI:0463(biogrid)	biogrid:1028612	NA	BioGrid	CDKN2A_BCL2L1
entrez_gene/locuslink:1029	entrez_gene/locuslink:54904	entrez_gene/locuslink:ARF(gene_name_synonym)|entrez_gene/locuslink:CDK4I(gene_name_synonym)|entrez_gene/locuslink:CDKN2(gene_name_synonym)|entrez_gene/locuslink:CMM2(gene_name_synonym)|entrez_gene/locuslink:INK4(gene_name_synonym)|entrez_gene/locuslink:INK4A(gene_name_synonym)|entrez_gene/locuslink:MLM(gene_name_synonym)|entrez_gene/locuslink:MTS-1(gene_name_synonym)|entrez_gene/locuslink:MTS1(ge…	entrez_gene/locuslink:NSD3(gene_name_synonym)|entrez_gene/locuslink:pp14328(gene_name_synonym)	psi-mi:MI:0018(two_hybrid)	Arroyo_R_(2015)	pubmed:25640309	taxid:9606	taxid:9606	psi-mi:MI:0407(direct_interaction)	psi-mi:MI:0463(biogrid)	biogrid:1417709	NA	BioGrid	CDKN2A_NSD3
entrez_gene/locuslink:1029	entrez_gene/locuslink:10627	entrez_gene/locuslink:ARF(gene_name_synonym)|entrez_gene/locuslink:CDK4I(gene_name_synonym)|entrez_gene/locuslink:CDKN2(gene_name_synonym)|entrez_gene/locuslink:CMM2(gene_name_synonym)|entrez_gene/locuslink:INK4(gene_name_synonym)|entrez_gene/locuslink:INK4A(gene_name_synonym)|entrez_gene/locuslink:MLM(gene_name_synonym)|entrez_gene/locuslink:MTS-1(gene_name_synonym)|entrez_gene/locuslink:MTS1(ge…	entrez_gene/locuslink:HEL-S-24(gene_name_synonym)|entrez_gene/locuslink:MLC-2B(gene_name_synonym)|entrez_gene/locuslink:MLCB(gene_name_synonym)|entrez_gene/locuslink:MRCL3(gene_name_synonym)|entrez_gene/locuslink:MRLC3(gene_name_synonym)|entrez_gene/locuslink:MYL2B(gene_name_synonym)	psi-mi:MI:0096(pull_down)	Souza-Rodrigues_E_(2007)	pubmed:17955473	taxid:9606	taxid:9606	psi-mi:MI:0407(direct_interaction)	psi-mi:MI:0463(biogrid)	biogrid:918354	NA	BioGrid	CDKN2A_MYL12A
entrez_gene/locuslink:10295	entrez_gene/locuslink:351	entrez_gene/locuslink:BCKDKD(gene_name_synonym)|entrez_gene/locuslink:BDK(gene_name_synonym)	entrez_gene/locuslink:AAA(gene_name_synonym)|entrez_gene/locuslink:ABETA(gene_name_synonym)|entrez_gene/locuslink:ABPP(gene_name_synonym)|entrez_gene/locuslink:AD1(gene_name_synonym)|entrez_gene/locuslink:APPI(gene_name_synonym)|entrez_gene/locuslink:CTFgamma(gene_name_synonym)|entrez_gene/locuslink:CVAP(gene_name_synonym)|entrez_gene/locuslink:PN-II(gene_name_synonym)|entrez_gene/locuslink:PN2(g…	psi-mi:MI:0096(pull_down)	Olah_J_(2011)	pubmed:21832049	taxid:9606	taxid:9606	psi-mi:MI:0407(direct_interaction)	psi-mi:MI:0463(biogrid)	biogrid:738068	NA	BioGrid	BCKDK_APP
entrez_gene/locuslink:10458	entrez_gene/locuslink:998	entrez_gene/locuslink:BAP2(gene_name_synonym)|entrez_gene/locuslink:FLAF3(gene_name_synonym)|entrez_gene/locuslink:IRSP53(gene_name_synonym)	entrez_gene/locuslink:CDC42Hs(gene_name_synonym)|entrez_gene/locuslink:G25K(gene_name_synonym)	psi-mi:MI:0047(far_western_blotting)	Soltau_M_(2002)	pubmed:12504591	taxid:9606	taxid:9606	psi-mi:MI:0407(direct_interaction)	psi-mi:MI:0463(biogrid)	biogrid:275263	NA	BioGrid	BAIAP2_CDC42
entrez_gene/locuslink:10458	entrez_gene/locuslink:998	entrez_gene/locuslink:BAP2(gene_name_synonym)|entrez_gene/locuslink:FLAF3(gene_name_synonym)|entrez_gene/locuslink:IRSP53(gene_name_synonym)	entrez_gene/locuslink:CDC42Hs(gene_name_synonym)|entrez_gene/locuslink:G25K(gene_name_synonym)	psi-mi:MI:0096(pull_down)	Krugmann_S_(2001)	pubmed:11696321	taxid:9606	taxid:9606	psi-mi:MI:0407(direct_interaction)	psi-mi:MI:0463(biogrid)	biogrid:280808	NA	BioGrid	BAIAP2_CDC42
entrez_gene/locuslink:10458	entrez_gene/locuslink:10163	entrez_gene/locuslink:BAP2(gene_name_synonym)|entrez_gene/locuslink:FLAF3(gene_name_synonym)|entrez_gene/locuslink:IRSP53(gene_name_synonym)	entrez_gene/locuslink:IMD2(gene_name_synonym)|entrez_gene/locuslink:SCAR2(gene_name_synonym)|entrez_gene/locuslink:WASF4(gene_name_synonym)|entrez_gene/locuslink:WAVE2(gene_name_synonym)|entrez_gene/locuslink:dJ393P12.2(gene_name_synonym)	psi-mi:MI:0096(pull_down)	Miki_H_(2000)	pubmed:11130076	taxid:9606	taxid:9606	psi-mi:MI:0407(direct_interaction)	psi-mi:MI:0463(biogrid)	biogrid:305466	NA	BioGrid	BAIAP2_WASF2
entrez_gene/locuslink:10458	entrez_gene/locuslink:998	entrez_gene/locuslink:BAP2(gene_name_synonym)|entrez_gene/locuslink:FLAF3(gene_name_synonym)|entrez_gene/locuslink:IRSP53(gene_name_synonym)	entrez_gene/locuslink:CDC42Hs(gene_name_synonym)|entrez_gene/locuslink:G25K(gene_name_synonym)	psi-mi:MI:0096(pull_down)	Miki_H_(2000)	pubmed:11130076	taxid:9606	taxid:9606	psi-mi:MI:0407(direct_interaction)	psi-mi:MI:0463(biogrid)	biogrid:305468	NA	BioGrid	BAIAP2_CDC42
entrez_gene/locuslink:10458	entrez_gene/locuslink:5058	entrez_gene/locuslink:BAP2(gene_name_synonym)|entrez_gene/locuslink:FLAF3(gene_name_synonym)|entrez_gene/locuslink:IRSP53(gene_name_synonym)	entrez_gene/locuslink:PAKalpha(gene_name_synonym)	psi-mi:MI:0096(pull_down)	Miki_H_(2000)	pubmed:11130076	taxid:9606	taxid:9606	psi-mi:MI:0407(direct_interaction)	psi-mi:MI:0463(biogrid)	biogrid:305469	NA	BioGrid	BAIAP2_PAK1
entrez_gene/locuslink:10458	entrez_gene/locuslink:351	entrez_gene/locuslink:BAP2(gene_name_synonym)|entrez_gene/locuslink:FLAF3(gene_name_synonym)|entrez_gene/locuslink:IRSP53(gene_name_synonym)	entrez_gene/locuslink:AAA(gene_name_synonym)|entrez_gene/locuslink:ABETA(gene_name_synonym)|entrez_gene/locuslink:ABPP(gene_name_synonym)|entrez_gene/locuslink:AD1(gene_name_synonym)|entrez_gene/locuslink:APPI(gene_name_synonym)|entrez_gene/locuslink:CTFgamma(gene_name_synonym)|entrez_gene/locuslink:CVAP(gene_name_synonym)|entrez_gene/locuslink:PN-II(gene_name_synonym)|entrez_gene/locuslink:PN2(g…	psi-mi:MI:0096(pull_down)	Olah_J_(2011)	pubmed:21832049	taxid:9606	taxid:9606	psi-mi:MI:0407(direct_interaction)	psi-mi:MI:0463(biogrid)	biogrid:738021	NA	BioGrid	BAIAP2_APP
entrez_gene/locuslink:10458	entrez_gene/locuslink:8976	entrez_gene/locuslink:BAP2(gene_name_synonym)|entrez_gene/locuslink:FLAF3(gene_name_synonym)|entrez_gene/locuslink:IRSP53(gene_name_synonym)	entrez_gene/locuslink:N-WASP(gene_name_synonym)|entrez_gene/locuslink:NWASP(gene_name_synonym)	psi-mi:MI:0018(two_hybrid)	Wang_J_(2011)	pubmed:21988832	taxid:9606	taxid:9606	psi-mi:MI:0407(direct_interaction)	psi-mi:MI:0463(biogrid)	biogrid:894366	NA	BioGrid	BAIAP2_WASL
entrez_gene/locuslink:10482	entrez_gene/locuslink:4928	entrez_gene/locuslink:MEX67(gene_name_synonym)|entrez_gene/locuslink:TAP(gene_name_synonym)	entrez_gene/locuslink:ADIR2(gene_name_synonym)|entrez_gene/locuslink:NUP196(gene_name_synonym)|entrez_gene/locuslink:NUP96(gene_name_synonym)	psi-mi:MI:0096(pull_down)	Herold_A_(2000)	pubmed:11073998	taxid:9606	taxid:9606	psi-mi:MI:0407(direct_interaction)	psi-mi:MI:0463(biogrid)	biogrid:1416783	NA	BioGrid	NXF1_NUP98
entrez_gene/locuslink:10482	entrez_gene/locuslink:4928	entrez_gene/locuslink:MEX67(gene_name_synonym)|entrez_gene/locuslink:TAP(gene_name_synonym)	entrez_gene/locuslink:ADIR2(gene_name_synonym)|entrez_gene/locuslink:NUP196(gene_name_synonym)|entrez_gene/locuslink:NUP96(gene_name_synonym)	psi-mi:MI:0096(pull_down)	Schmitt_I_(2001)	pubmed:11551912	taxid:9606	taxid:9606	psi-mi:MI:0407(direct_interaction)	psi-mi:MI:0463(biogrid)	biogrid:314314	NA	BioGrid	NXF1_NUP98
entrez_gene/locuslink:10482	entrez_gene/locuslink:3837	entrez_gene/locuslink:MEX67(gene_name_synonym)|entrez_gene/locuslink:TAP(gene_name_synonym)	entrez_gene/locuslink:IMB1(gene_name_synonym)|entrez_gene/locuslink:IPO1(gene_name_synonym)|entrez_gene/locuslink:IPOB(gene_name_synonym)|entrez_gene/locuslink:Impnb(gene_name_synonym)|entrez_gene/locuslink:NTF97(gene_name_synonym)	psi-mi:MI:0096(pull_down)	Zhang_ZC_(2011)	pubmed:21965294	taxid:9606	taxid:9606	psi-mi:MI:0407(direct_interaction)	psi-mi:MI:0463(biogrid)	biogrid:697165	NA	BioGrid	NXF1_KPNB1
entrez_gene/locuslink:10482	entrez_gene/locuslink:4928	entrez_gene/locuslink:MEX67(gene_name_synonym)|entrez_gene/locuslink:TAP(gene_name_synonym)	entrez_gene/locuslink:ADIR2(gene_name_synonym)|entrez_gene/locuslink:NUP196(gene_name_synonym)|entrez_gene/locuslink:NUP96(gene_name_synonym)	psi-mi:MI:0096(pull_down)	Levesque_L_(2006)	pubmed:16314397	taxid:9606	taxid:9606	psi-mi:MI:0407(direct_interaction)	psi-mi:MI:0463(biogrid)	biogrid:872817	NA	BioGrid	NXF1_NUP98
entrez_gene/locuslink:10569	entrez_gene/locuslink:53938	entrez_gene/locuslink:9G8(gene_name_synonym)|entrez_gene/locuslink:hSlu7(gene_name_synonym)	entrez_gene/locuslink:CYPJ(gene_name_synonym)	psi-mi:MI:0018(two_hybrid)	Rolland_T_(2014)	pubmed:25416956	taxid:9606	taxid:9606	psi-mi:MI:0407(direct_interaction)	psi-mi:MI:0463(biogrid)	biogrid:1045565	NA	BioGrid	SLU7_PPIL3
entrez_gene/locuslink:10569	entrez_gene/locuslink:53938	entrez_gene/locuslink:9G8(gene_name_synonym)|entrez_gene/locuslink:hSlu7(gene_name_synonym)	entrez_gene/locuslink:CYPJ(gene_name_synonym)	psi-mi:MI:0018(two_hybrid)	Rual_JF_(2005)	pubmed:16189514	taxid:9606	taxid:9606	psi-mi:MI:0407(direct_interaction)	psi-mi:MI:0463(biogrid)	biogrid:121660	NA	BioGrid	SLU7_PPIL3
entrez_gene/locuslink:10569	entrez_gene/locuslink:53938	entrez_gene/locuslink:9G8(gene_name_synonym)|entrez_gene/locuslink:hSlu7(gene_name_synonym)	entrez_gene/locuslink:CYPJ(gene_name_synonym)	psi-mi:MI:0018(two_hybrid)	Hegele_A_(2012)	pubmed:22365833	taxid:9606	taxid:9606	psi-mi:MI:0407(direct_interaction)	psi-mi:MI:0463(biogrid)	biogrid:828037	NA	BioGrid	SLU7_PPIL3
entrez_gene/locuslink:10605	entrez_gene/locuslink:8661	-	entrez_gene/locuslink:EIF3(gene_name_synonym)|entrez_gene/locuslink:EIF3S10(gene_name_synonym)|entrez_gene/locuslink:P167(gene_name_synonym)|entrez_gene/locuslink:TIF32(gene_name_synonym)|entrez_gene/locuslink:eIF3-p170(gene_name_synonym)|entrez_gene/locuslink:eIF3-theta(gene_name_synonym)|entrez_gene/locuslink:p180(gene_name_synonym)|entrez_gene/locuslink:p185(gene_name_synonym)	psi-mi:MI:0096(pull_down)	Martineau_Y_(2014)	pubmed:24396066	taxid:9606	taxid:9606	psi-mi:MI:0407(direct_interaction)	psi-mi:MI:0463(biogrid)	biogrid:1254060	NA	BioGrid	PAIP1_EIF3A
entrez_gene/locuslink:10605	entrez_gene/locuslink:8662	-	entrez_gene/locuslink:EIF3-ETA(gene_name_synonym)|entrez_gene/locuslink:EIF3-P110(gene_name_synonym)|entrez_gene/locuslink:EIF3-P116(gene_name_synonym)|entrez_gene/locuslink:EIF3S9(gene_name_synonym)|entrez_gene/locuslink:PRT1(gene_name_synonym)	psi-mi:MI:0096(pull_down)	Martineau_Y_(2014)	pubmed:24396066	taxid:9606	taxid:9606	psi-mi:MI:0407(direct_interaction)	psi-mi:MI:0463(biogrid)	biogrid:1254061	NA	BioGrid	PAIP1_EIF3B
entrez_gene/locuslink:10627	entrez_gene/locuslink:79723	entrez_gene/locuslink:HEL-S-24(gene_name_synonym)|entrez_gene/locuslink:MLC-2B(gene_name_synonym)|entrez_gene/locuslink:MLCB(gene_name_synonym)|entrez_gene/locuslink:MRCL3(gene_name_synonym)|entrez_gene/locuslink:MRLC3(gene_name_synonym)|entrez_gene/locuslink:MYL2B(gene_name_synonym)	entrez_gene/locuslink:KMT1B(gene_name_synonym)	psi-mi:MI:0018(two_hybrid)	Weimann_M_(2013)	pubmed:23455924	taxid:9606	taxid:9606	psi-mi:MI:0407(direct_interaction)	psi-mi:MI:0463(biogrid)	biogrid:918863	NA	BioGrid	MYL12A_SUV39H2
entrez_gene/locuslink:10694	entrez_gene/locuslink:351	entrez_gene/locuslink:C21orf112(gene_name_synonym)|entrez_gene/locuslink:Cctq(gene_name_synonym)|entrez_gene/locuslink:D21S246(gene_name_synonym)|entrez_gene/locuslink:PRED71(gene_name_synonym)	entrez_gene/locuslink:AAA(gene_name_synonym)|entrez_gene/locuslink:ABETA(gene_name_synonym)|entrez_gene/locuslink:ABPP(gene_name_synonym)|entrez_gene/locuslink:AD1(gene_name_synonym)|entrez_gene/locuslink:APPI(gene_name_synonym)|entrez_gene/locuslink:CTFgamma(gene_name_synonym)|entrez_gene/locuslink:CVAP(gene_name_synonym)|entrez_gene/locuslink:PN-II(gene_name_synonym)|entrez_gene/locuslink:PN2(g…	psi-mi:MI:0096(pull_down)	Olah_J_(2011)	pubmed:21832049	taxid:9606	taxid:9606	psi-mi:MI:0407(direct_interaction)	psi-mi:MI:0463(biogrid)	biogrid:739965	NA	BioGrid	CCT8_APP
entrez_gene/locuslink:10810	entrez_gene/locuslink:10096	entrez_gene/locuslink:Brush-1(gene_name_synonym)|entrez_gene/locuslink:SCAR3(gene_name_synonym)|entrez_gene/locuslink:WAVE3(gene_name_synonym)	entrez_gene/locuslink:ARP3(gene_name_synonym)	psi-mi:MI:0096(pull_down)	Suetsugu_S_(1999)	pubmed:10381382	taxid:9606	taxid:9606	psi-mi:MI:0407(direct_interaction)	psi-mi:MI:0463(biogrid)	biogrid:275126	NA	BioGrid	WASF3_ACTR3
entrez_gene/locuslink:10949	entrez_gene/locuslink:3575	entrez_gene/locuslink:HNRPA0(gene_name_synonym)	entrez_gene/locuslink:CD127(gene_name_synonym)|entrez_gene/locuslink:CDW127(gene_name_synonym)|entrez_gene/locuslink:IL-7R-alpha(gene_name_synonym)|entrez_gene/locuslink:IL7RA(gene_name_synonym)|entrez_gene/locuslink:ILRA(gene_name_synonym)	psi-mi:MI:0686(unspecified_method)	Evsyukova_I_(2013)	pubmed:23151878	taxid:9606	taxid:9606	psi-mi:MI:0407(direct_interaction)	psi-mi:MI:0463(biogrid)	biogrid:835299	NA	BioGrid	HNRNPA0_IL7R
entrez_gene/locuslink:10971	entrez_gene/locuslink:2099	entrez_gene/locuslink:14-3-3(gene_name_synonym)|entrez_gene/locuslink:1C5(gene_name_synonym)|entrez_gene/locuslink:HS1(gene_name_synonym)	entrez_gene/locuslink:ER(gene_name_synonym)|entrez_gene/locuslink:ESR(gene_name_synonym)|entrez_gene/locuslink:ESRA(gene_name_synonym)|entrez_gene/locuslink:ESTRR(gene_name_synonym)|entrez_gene/locuslink:Era(gene_name_synonym)|entrez_gene/locuslink:NR3A1(gene_name_synonym)	psi-mi:MI:0096(pull_down)	Zilliacus_J_(2001)	pubmed:11266503	taxid:9606	taxid:9606	psi-mi:MI:0407(direct_interaction)	psi-mi:MI:0463(biogrid)	biogrid:262962	NA	BioGrid	YWHAQ_ESR1
entrez_gene/locuslink:10971	entrez_gene/locuslink:7015	entrez_gene/locuslink:14-3-3(gene_name_synonym)|entrez_gene/locuslink:1C5(gene_name_synonym)|entrez_gene/locuslink:HS1(gene_name_synonym)	entrez_gene/locuslink:CMM9(gene_name_synonym)|entrez_gene/locuslink:DKCA2(gene_name_synonym)|entrez_gene/locuslink:DKCB4(gene_name_synonym)|entrez_gene/locuslink:EST2(gene_name_synonym)|entrez_gene/locuslink:PFBMFT1(gene_name_synonym)|entrez_gene/locuslink:TCS1(gene_name_synonym)|entrez_gene/locuslink:TP2(gene_name_synonym)|entrez_gene/locuslink:TRT(gene_name_synonym)|entrez_gene/locuslink:hEST2(…	psi-mi:MI:0096(pull_down)	Seimiya_H_(2000)	pubmed:10835362	taxid:9606	taxid:9606	psi-mi:MI:0407(direct_interaction)	psi-mi:MI:0463(biogrid)	biogrid:306079	NA	BioGrid	YWHAQ_TERT
entrez_gene/locuslink:10971	entrez_gene/locuslink:23077	entrez_gene/locuslink:14-3-3(gene_name_synonym)|entrez_gene/locuslink:1C5(gene_name_synonym)|entrez_gene/locuslink:HS1(gene_name_synonym)	entrez_gene/locuslink:PAM(gene_name_synonym)	psi-mi:MI:0096(pull_down)	Meek_SE_(2004)	pubmed:15161933	taxid:9606	taxid:9606	psi-mi:MI:0407(direct_interaction)	psi-mi:MI:0463(biogrid)	biogrid:907546	NA	BioGrid	YWHAQ_MYCBP2
entrez_gene/locuslink:10971	entrez_gene/locuslink:23107	entrez_gene/locuslink:14-3-3(gene_name_synonym)|entrez_gene/locuslink:1C5(gene_name_synonym)|entrez_gene/locuslink:HS1(gene_name_synonym)	entrez_gene/locuslink:MRP-S27(gene_name_synonym)|entrez_gene/locuslink:S27mt(gene_name_synonym)	psi-mi:MI:0096(pull_down)	Meek_SE_(2004)	pubmed:15161933	taxid:9606	taxid:9606	psi-mi:MI:0407(direct_interaction)	psi-mi:MI:0463(biogrid)	biogrid:907547	NA	BioGrid	YWHAQ_MRPS27
entrez_gene/locuslink:10971	entrez_gene/locuslink:6950	entrez_gene/locuslink:14-3-3(gene_name_synonym)|entrez_gene/locuslink:1C5(gene_name_synonym)|entrez_gene/locuslink:HS1(gene_name_synonym)	entrez_gene/locuslink:CCT-alpha(gene_name_synonym)|entrez_gene/locuslink:CCT1(gene_name_synonym)|entrez_gene/locuslink:CCTa(gene_name_synonym)|entrez_gene/locuslink:D6S230E(gene_name_synonym)|entrez_gene/locuslink:TCP-1-alpha(gene_name_synonym)	psi-mi:MI:0096(pull_down)	Meek_SE_(2004)	pubmed:15161933	taxid:9606	taxid:9606	psi-mi:MI:0407(direct_interaction)	psi-mi:MI:0463(biogrid)	biogrid:907555	NA	BioGrid	YWHAQ_TCP1
entrez_gene/locuslink:10971	entrez_gene/locuslink:2023	entrez_gene/locuslink:14-3-3(gene_name_synonym)|entrez_gene/locuslink:1C5(gene_name_synonym)|entrez_gene/locuslink:HS1(gene_name_synonym)	entrez_gene/locuslink:ENO1L1(gene_name_synonym)|entrez_gene/locuslink:MPB1(gene_name_synonym)|entrez_gene/locuslink:NNE(gene_name_synonym)|entrez_gene/locuslink:PPH(gene_name_synonym)	psi-mi:MI:0096(pull_down)	Meek_SE_(2004)	pubmed:15161933	taxid:9606	taxid:9606	psi-mi:MI:0407(direct_interaction)	psi-mi:MI:0463(biogrid)	biogrid:907558	NA	BioGrid	YWHAQ_ENO1
entrez_gene/locuslink:10971	entrez_gene/locuslink:498	entrez_gene/locuslink:14-3-3(gene_name_synonym)|entrez_gene/locuslink:1C5(gene_name_synonym)|entrez_gene/locuslink:HS1(gene_name_synonym)	entrez_gene/locuslink:ATP5A(gene_name_synonym)|entrez_gene/locuslink:ATP5AL2(gene_name_synonym)|entrez_gene/locuslink:ATPM(gene_name_synonym)|entrez_gene/locuslink:COXPD22(gene_name_synonym)|entrez_gene/locuslink:HEL-S-123m(gene_name_synonym)|entrez_gene/locuslink:MC5DN4(gene_name_synonym)|entrez_gene/locuslink:MOM2(gene_name_synonym)|entrez_gene/locuslink:OMR(gene_name_synonym)|entrez_gene/locus…	psi-mi:MI:0096(pull_down)	Meek_SE_(2004)	pubmed:15161933	taxid:9606	taxid:9606	psi-mi:MI:0407(direct_interaction)	psi-mi:MI:0463(biogrid)	biogrid:907561	NA	BioGrid	YWHAQ_ATP5F1A
entrez_gene/locuslink:10971	entrez_gene/locuslink:3939	entrez_gene/locuslink:14-3-3(gene_name_synonym)|entrez_gene/locuslink:1C5(gene_name_synonym)|entrez_gene/locuslink:HS1(gene_name_synonym)	entrez_gene/locuslink:GSD11(gene_name_synonym)|entrez_gene/locuslink:HEL-S-133P(gene_name_synonym)|entrez_gene/locuslink:LDH1(gene_name_synonym)|entrez_gene/locuslink:LDHM(gene_name_synonym)	psi-mi:MI:0096(pull_down)	Meek_SE_(2004)	pubmed:15161933	taxid:9606	taxid:9606	psi-mi:MI:0407(direct_interaction)	psi-mi:MI:0463(biogrid)	biogrid:907564	NA	BioGrid	YWHAQ_LDHA
entrez_gene/locuslink:10971	entrez_gene/locuslink:2597	entrez_gene/locuslink:14-3-3(gene_name_synonym)|entrez_gene/locuslink:1C5(gene_name_synonym)|entrez_gene/locuslink:HS1(gene_name_synonym)	entrez_gene/locuslink:G3PD(gene_name_synonym)|entrez_gene/locuslink:GAPD(gene_name_synonym)|entrez_gene/locuslink:HEL-S-162eP(gene_name_synonym)	psi-mi:MI:0096(pull_down)	Meek_SE_(2004)	pubmed:15161933	taxid:9606	taxid:9606	psi-mi:MI:0407(direct_interaction)	psi-mi:MI:0463(biogrid)	biogrid:907566	NA	BioGrid	YWHAQ_GAPDH
entrez_gene/locuslink:10971	entrez_gene/locuslink:3030	entrez_gene/locuslink:14-3-3(gene_name_synonym)|entrez_gene/locuslink:1C5(gene_name_synonym)|entrez_gene/locuslink:HS1(gene_name_synonym)	entrez_gene/locuslink:ECHA(gene_name_synonym)|entrez_gene/locuslink:GBP(gene_name_synonym)|entrez_gene/locuslink:HADH(gene_name_synonym)|entrez_gene/locuslink:LCEH(gene_name_synonym)|entrez_gene/locuslink:LCHAD(gene_name_synonym)|entrez_gene/locuslink:MTPA(gene_name_synonym)|entrez_gene/locuslink:TP-ALPHA(gene_name_synonym)	psi-mi:MI:0096(pull_down)	Meek_SE_(2004)	pubmed:15161933	taxid:9606	taxid:9606	psi-mi:MI:0407(direct_interaction)	psi-mi:MI:0463(biogrid)	biogrid:907568	NA	BioGrid	YWHAQ_HADHA
entrez_gene/locuslink:10971	entrez_gene/locuslink:11001	entrez_gene/locuslink:14-3-3(gene_name_synonym)|entrez_gene/locuslink:1C5(gene_name_synonym)|entrez_gene/locuslink:HS1(gene_name_synonym)	entrez_gene/locuslink:ACSVL1(gene_name_synonym)|entrez_gene/locuslink:FACVL1(gene_name_synonym)|entrez_gene/locuslink:FATP2(gene_name_synonym)|entrez_gene/locuslink:HsT17226(gene_name_synonym)|entrez_gene/locuslink:VLACS(gene_name_synonym)|entrez_gene/locuslink:VLCS(gene_name_synonym)|entrez_gene/locuslink:hFACVL1(gene_name_synonym)	psi-mi:MI:0096(pull_down)	Meek_SE_(2004)	pubmed:15161933	taxid:9606	taxid:9606	psi-mi:MI:0407(direct_interaction)	psi-mi:MI:0463(biogrid)	biogrid:907569	NA	BioGrid	YWHAQ_SLC27A2
entrez_gene/locuslink:10971	entrez_gene/locuslink:2194	entrez_gene/locuslink:14-3-3(gene_name_synonym)|entrez_gene/locuslink:1C5(gene_name_synonym)|entrez_gene/locuslink:HS1(gene_name_synonym)	entrez_gene/locuslink:FAS(gene_name_synonym)|entrez_gene/locuslink:OA-519(gene_name_synonym)|entrez_gene/locuslink:SDR27X1(gene_name_synonym)	psi-mi:MI:0096(pull_down)	Meek_SE_(2004)	pubmed:15161933	taxid:9606	taxid:9606	psi-mi:MI:0407(direct_interaction)	psi-mi:MI:0463(biogrid)	biogrid:907571	NA	BioGrid	YWHAQ_FASN
entrez_gene/locuslink:10971	entrez_gene/locuslink:302	entrez_gene/locuslink:14-3-3(gene_name_synonym)|entrez_gene/locuslink:1C5(gene_name_synonym)|entrez_gene/locuslink:HS1(gene_name_synonym)	entrez_gene/locuslink:ANX2(gene_name_synonym)|entrez_gene/locuslink:ANX2L4(gene_name_synonym)|entrez_gene/locuslink:CAL1H(gene_name_synonym)|entrez_gene/locuslink:HEL-S-270(gene_name_synonym)|entrez_gene/locuslink:LIP2(gene_name_synonym)|entrez_gene/locuslink:LPC2(gene_name_synonym)|entrez_gene/locuslink:LPC2D(gene_name_synonym)|entrez_gene/locuslink:P36(gene_name_synonym)|entrez_gene/locuslink:P…	psi-mi:MI:0096(pull_down)	Meek_SE_(2004)	pubmed:15161933	taxid:9606	taxid:9606	psi-mi:MI:0407(direct_interaction)	psi-mi:MI:0463(biogrid)	biogrid:907581	NA	BioGrid	YWHAQ_ANXA2
entrez_gene/locuslink:10971	entrez_gene/locuslink:8761	entrez_gene/locuslink:14-3-3(gene_name_synonym)|entrez_gene/locuslink:1C5(gene_name_synonym)|entrez_gene/locuslink:HS1(gene_name_synonym)	entrez_gene/locuslink:APP-1(gene_name_synonym)|entrez_gene/locuslink:APP1(gene_name_synonym)|entrez_gene/locuslink:PABP4(gene_name_synonym)|entrez_gene/locuslink:iPABP(gene_name_synonym)	psi-mi:MI:0096(pull_down)	Meek_SE_(2004)	pubmed:15161933	taxid:9606	taxid:9606	psi-mi:MI:0407(direct_interaction)	psi-mi:MI:0463(biogrid)	biogrid:907590	NA	BioGrid	YWHAQ_PABPC4
entrez_gene/locuslink:10971	entrez_gene/locuslink:6742	entrez_gene/locuslink:14-3-3(gene_name_synonym)|entrez_gene/locuslink:1C5(gene_name_synonym)|entrez_gene/locuslink:HS1(gene_name_synonym)	entrez_gene/locuslink:Mt-SSB(gene_name_synonym)|entrez_gene/locuslink:SOSS-B1(gene_name_synonym)|entrez_gene/locuslink:SSBP(gene_name_synonym)|entrez_gene/locuslink:mtSSB(gene_name_synonym)	psi-mi:MI:0096(pull_down)	Meek_SE_(2004)	pubmed:15161933	taxid:9606	taxid:9606	psi-mi:MI:0407(direct_interaction)	psi-mi:MI:0463(biogrid)	biogrid:907618	NA	BioGrid	YWHAQ_SSBP1
entrez_gene/locuslink:10971	entrez_gene/locuslink:9859	entrez_gene/locuslink:14-3-3(gene_name_synonym)|entrez_gene/locuslink:1C5(gene_name_synonym)|entrez_gene/locuslink:HS1(gene_name_synonym)	entrez_gene/locuslink:FAM68A(gene_name_synonym)|entrez_gene/locuslink:KAB(gene_name_synonym)|entrez_gene/locuslink:KIAA0470(gene_name_synonym)	psi-mi:MI:0096(pull_down)	Meek_SE_(2004)	pubmed:15161933	taxid:9606	taxid:9606	psi-mi:MI:0407(direct_interaction)	psi-mi:MI:0463(biogrid)	biogrid:907628	NA	BioGrid	YWHAQ_CEP170
entrez_gene/locuslink:10971	entrez_gene/locuslink:324	entrez_gene/locuslink:14-3-3(gene_name_synonym)|entrez_gene/locuslink:1C5(gene_name_synonym)|entrez_gene/locuslink:HS1(gene_name_synonym)	entrez_gene/locuslink:BTPS2(gene_name_synonym)|entrez_gene/locuslink:DP2(gene_name_synonym)|entrez_gene/locuslink:DP2.5(gene_name_synonym)|entrez_gene/locuslink:DP3(gene_name_synonym)|entrez_gene/locuslink:GS(gene_name_synonym)|entrez_gene/locuslink:PPP1R46(gene_name_synonym)	psi-mi:MI:0096(pull_down)	Meek_SE_(2004)	pubmed:15161933	taxid:9606	taxid:9606	psi-mi:MI:0407(direct_interaction)	psi-mi:MI:0463(biogrid)	biogrid:907637	NA	BioGrid	YWHAQ_APC
entrez_gene/locuslink:10971	entrez_gene/locuslink:801	entrez_gene/locuslink:14-3-3(gene_name_synonym)|entrez_gene/locuslink:1C5(gene_name_synonym)|entrez_gene/locuslink:HS1(gene_name_synonym)	entrez_gene/locuslink:CALML2(gene_name_synonym)|entrez_gene/locuslink:CAMI(gene_name_synonym)|entrez_gene/locuslink:CPVT4(gene_name_synonym)|entrez_gene/locuslink:DD132(gene_name_synonym)|entrez_gene/locuslink:PHKD(gene_name_synonym)|entrez_gene/locuslink:caM(gene_name_synonym)	psi-mi:MI:0096(pull_down)	Meek_SE_(2004)	pubmed:15161933	taxid:9606	taxid:9606	psi-mi:MI:0407(direct_interaction)	psi-mi:MI:0463(biogrid)	biogrid:907638	NA	BioGrid	YWHAQ_CALM1
entrez_gene/locuslink:10971	entrez_gene/locuslink:5981	entrez_gene/locuslink:14-3-3(gene_name_synonym)|entrez_gene/locuslink:1C5(gene_name_synonym)|entrez_gene/locuslink:HS1(gene_name_synonym)	entrez_gene/locuslink:A1(gene_name_synonym)|entrez_gene/locuslink:MHCBFB(gene_name_synonym)|entrez_gene/locuslink:PO-GA(gene_name_synonym)|entrez_gene/locuslink:RECC1(gene_name_synonym)|entrez_gene/locuslink:RFC(gene_name_synonym)|entrez_gene/locuslink:RFC140(gene_name_synonym)	psi-mi:MI:0096(pull_down)	Meek_SE_(2004)	pubmed:15161933	taxid:9606	taxid:9606	psi-mi:MI:0407(direct_interaction)	psi-mi:MI:0463(biogrid)	biogrid:907663	NA	BioGrid	YWHAQ_RFC1
entrez_gene/locuslink:10971	entrez_gene/locuslink:4172	entrez_gene/locuslink:14-3-3(gene_name_synonym)|entrez_gene/locuslink:1C5(gene_name_synonym)|entrez_gene/locuslink:HS1(gene_name_synonym)	entrez_gene/locuslink:HCC5(gene_name_synonym)|entrez_gene/locuslink:P1-MCM3(gene_name_synonym)|entrez_gene/locuslink:P1.h(gene_name_synonym)|entrez_gene/locuslink:RLFB(gene_name_synonym)	psi-mi:MI:0096(pull_down)	Meek_SE_(2004)	pubmed:15161933	taxid:9606	taxid:9606	psi-mi:MI:0407(direct_interaction)	psi-mi:MI:0463(biogrid)	biogrid:907667	NA	BioGrid	YWHAQ_MCM3
entrez_gene/locuslink:10971	entrez_gene/locuslink:4926	entrez_gene/locuslink:14-3-3(gene_name_synonym)|entrez_gene/locuslink:1C5(gene_name_synonym)|entrez_gene/locuslink:HS1(gene_name_synonym)	entrez_gene/locuslink:NMP-22(gene_name_synonym)|entrez_gene/locuslink:NUMA(gene_name_synonym)	psi-mi:MI:0096(pull_down)	Meek_SE_(2004)	pubmed:15161933	taxid:9606	taxid:9606	psi-mi:MI:0407(direct_interaction)	psi-mi:MI:0463(biogrid)	biogrid:907668	NA	BioGrid	YWHAQ_NUMA1
entrez_gene/locuslink:10972	entrez_gene/locuslink:26958	entrez_gene/locuslink:P24(DELTA)(gene_name_synonym)|entrez_gene/locuslink:S31I125(gene_name_synonym)|entrez_gene/locuslink:S31III125(gene_name_synonym)|entrez_gene/locuslink:TMP21(gene_name_synonym)|entrez_gene/locuslink:Tmp-21-I(gene_name_synonym)|entrez_gene/locuslink:p23(gene_name_synonym)	entrez_gene/locuslink:2-COP(gene_name_synonym)|entrez_gene/locuslink:gamma-2-COP(gene_name_synonym)	psi-mi:MI:0096(pull_down)	Futatsumori_M_(2000)	pubmed:11056392	taxid:9606	taxid:9606	psi-mi:MI:0407(direct_interaction)	psi-mi:MI:0463(biogrid)	biogrid:1415280	NA	BioGrid	TMED10_COPG2
entrez_gene/locuslink:10972	entrez_gene/locuslink:22820	entrez_gene/locuslink:P24(DELTA)(gene_name_synonym)|entrez_gene/locuslink:S31I125(gene_name_synonym)|entrez_gene/locuslink:S31III125(gene_name_synonym)|entrez_gene/locuslink:TMP21(gene_name_synonym)|entrez_gene/locuslink:Tmp-21-I(gene_name_synonym)|entrez_gene/locuslink:p23(gene_name_synonym)	entrez_gene/locuslink:COPG(gene_name_synonym)	psi-mi:MI:0096(pull_down)	Futatsumori_M_(2000)	pubmed:11056392	taxid:9606	taxid:9606	psi-mi:MI:0407(direct_interaction)	psi-mi:MI:0463(biogrid)	biogrid:1415281	NA	BioGrid	TMED10_COPG1
entrez_gene/locuslink:11001	entrez_gene/locuslink:215	entrez_gene/locuslink:ACSVL1(gene_name_synonym)|entrez_gene/locuslink:FACVL1(gene_name_synonym)|entrez_gene/locuslink:FATP2(gene_name_synonym)|entrez_gene/locuslink:HsT17226(gene_name_synonym)|entrez_gene/locuslink:VLACS(gene_name_synonym)|entrez_gene/locuslink:VLCS(gene_name_synonym)|entrez_gene/locuslink:hFACVL1(gene_name_synonym)	entrez_gene/locuslink:ABC42(gene_name_synonym)|entrez_gene/locuslink:ALD(gene_name_synonym)|entrez_gene/locuslink:ALDP(gene_name_synonym)|entrez_gene/locuslink:AMN(gene_name_synonym)	psi-mi:MI:0686(unspecified_method)	Makkar_RS_(2006)	pubmed:16781659	taxid:9606	taxid:9606	psi-mi:MI:0407(direct_interaction)	psi-mi:MI:0463(biogrid)	biogrid:820595	NA	BioGrid	SLC27A2_ABCD1
entrez_gene/locuslink:11031	entrez_gene/locuslink:8411	entrez_gene/locuslink:Rab22B(gene_name_synonym)	entrez_gene/locuslink:MST105(gene_name_synonym)|entrez_gene/locuslink:MSTP105(gene_name_synonym)|entrez_gene/locuslink:ZFYVE2(gene_name_synonym)	psi-mi:MI:0096(pull_down)	Ng_EL_(2009)	pubmed:19725050	taxid:9606	taxid:9606	psi-mi:MI:0407(direct_interaction)	psi-mi:MI:0463(biogrid)	biogrid:2297640	NA	BioGrid	RAB31_EEA1
entrez_gene/locuslink:11060	entrez_gene/locuslink:4854	entrez_gene/locuslink:AIP2(gene_name_synonym)|entrez_gene/locuslink:WWp2-like(gene_name_synonym)	entrez_gene/locuslink:CADASIL(gene_name_synonym)|entrez_gene/locuslink:CASIL(gene_name_synonym)|entrez_gene/locuslink:IMF2(gene_name_synonym)	psi-mi:MI:0096(pull_down)	Jung_JG_(2014)	pubmed:25356737	taxid:9606	taxid:9606	psi-mi:MI:0407(direct_interaction)	psi-mi:MI:0463(biogrid)	biogrid:1054697	NA	BioGrid	WWP2_NOTCH3
entrez_gene/locuslink:11060	entrez_gene/locuslink:4854	entrez_gene/locuslink:AIP2(gene_name_synonym)|entrez_gene/locuslink:WWp2-like(gene_name_synonym)	entrez_gene/locuslink:CADASIL(gene_name_synonym)|entrez_gene/locuslink:CASIL(gene_name_synonym)|entrez_gene/locuslink:IMF2(gene_name_synonym)	psi-mi:MI:0415(enzymatic_study)	Jung_JG_(2014)	pubmed:25356737	taxid:9606	taxid:9606	psi-mi:MI:0407(direct_interaction)	psi-mi:MI:0463(biogrid)	biogrid:1054698	NA	BioGrid	WWP2_NOTCH3
entrez_gene/locuslink:11100	entrez_gene/locuslink:3575	entrez_gene/locuslink:E1B-AP5(gene_name_synonym)|entrez_gene/locuslink:E1BAP5(gene_name_synonym)|entrez_gene/locuslink:HNRPUL1(gene_name_synonym)	entrez_gene/locuslink:CD127(gene_name_synonym)|entrez_gene/locuslink:CDW127(gene_name_synonym)|entrez_gene/locuslink:IL-7R-alpha(gene_name_synonym)|entrez_gene/locuslink:IL7RA(gene_name_synonym)|entrez_gene/locuslink:ILRA(gene_name_synonym)	psi-mi:MI:0686(unspecified_method)	Evsyukova_I_(2013)	pubmed:23151878	taxid:9606	taxid:9606	psi-mi:MI:0407(direct_interaction)	psi-mi:MI:0463(biogrid)	biogrid:835308	NA	BioGrid	HNRNPUL1_IL7R
entrez_gene/locuslink:11102	entrez_gene/locuslink:85440	entrez_gene/locuslink:P14(gene_name_synonym)	entrez_gene/locuslink:EIEE23(gene_name_synonym)|entrez_gene/locuslink:ZIR2(gene_name_synonym)	psi-mi:MI:0018(two_hybrid)	Vinayagam_A_(2011)	pubmed:21900206	taxid:9606	taxid:9606	psi-mi:MI:0407(direct_interaction)	psi-mi:MI:0463(biogrid)	biogrid:601843	NA	BioGrid	RPP14_DOCK7
entrez_gene/locuslink:11102	entrez_gene/locuslink:832	entrez_gene/locuslink:P14(gene_name_synonym)	entrez_gene/locuslink:CAPB(gene_name_synonym)|entrez_gene/locuslink:CAPPB(gene_name_synonym)|entrez_gene/locuslink:CAPZ(gene_name_synonym)	psi-mi:MI:0018(two_hybrid)	Vinayagam_A_(2011)	pubmed:21900206	taxid:9606	taxid:9606	psi-mi:MI:0407(direct_interaction)	psi-mi:MI:0463(biogrid)	biogrid:601850	NA	BioGrid	RPP14_CAPZB
entrez_gene/locuslink:11218	entrez_gene/locuslink:351	entrez_gene/locuslink:DP103(gene_name_synonym)|entrez_gene/locuslink:GEMIN3(gene_name_synonym)	entrez_gene/locuslink:AAA(gene_name_synonym)|entrez_gene/locuslink:ABETA(gene_name_synonym)|entrez_gene/locuslink:ABPP(gene_name_synonym)|entrez_gene/locuslink:AD1(gene_name_synonym)|entrez_gene/locuslink:APPI(gene_name_synonym)|entrez_gene/locuslink:CTFgamma(gene_name_synonym)|entrez_gene/locuslink:CVAP(gene_name_synonym)|entrez_gene/locuslink:PN-II(gene_name_synonym)|entrez_gene/locuslink:PN2(g…	psi-mi:MI:0096(pull_down)	Olah_J_(2011)	pubmed:21832049	taxid:9606	taxid:9606	psi-mi:MI:0407(direct_interaction)	psi-mi:MI:0463(biogrid)	biogrid:738782	NA	BioGrid	DDX20_APP
entrez_gene/locuslink:11340	entrez_gene/locuslink:56915	entrez_gene/locuslink:CIP3(gene_name_synonym)|entrez_gene/locuslink:EAP2(gene_name_synonym)|entrez_gene/locuslink:OIP2(gene_name_synonym)|entrez_gene/locuslink:PCH1C(gene_name_synonym)|entrez_gene/locuslink:RRP43(gene_name_synonym)|entrez_gene/locuslink:Rrp43p(gene_name_synonym)|entrez_gene/locuslink:bA421P11.3(gene_name_synonym)|entrez_gene/locuslink:p9(gene_name_synonym)	entrez_gene/locuslink:RRP41B(gene_name_synonym)|entrez_gene/locuslink:RRP46(gene_name_synonym)|entrez_gene/locuslink:Rrp46p(gene_name_synonym)|entrez_gene/locuslink:hRrp46p(gene_name_synonym)|entrez_gene/locuslink:p12B(gene_name_synonym)	psi-mi:MI:0018(two_hybrid)	Rolland_T_(2014)	pubmed:25416956	taxid:9606	taxid:9606	psi-mi:MI:0407(direct_interaction)	psi-mi:MI:0463(biogrid)	biogrid:1046101	NA	BioGrid	EXOSC8_EXOSC5
entrez_gene/locuslink:11340	entrez_gene/locuslink:56915	entrez_gene/locuslink:CIP3(gene_name_synonym)|entrez_gene/locuslink:EAP2(gene_name_synonym)|entrez_gene/locuslink:OIP2(gene_name_synonym)|entrez_gene/locuslink:PCH1C(gene_name_synonym)|entrez_gene/locuslink:RRP43(gene_name_synonym)|entrez_gene/locuslink:Rrp43p(gene_name_synonym)|entrez_gene/locuslink:bA421P11.3(gene_name_synonym)|entrez_gene/locuslink:p9(gene_name_synonym)	entrez_gene/locuslink:RRP41B(gene_name_synonym)|entrez_gene/locuslink:RRP46(gene_name_synonym)|entrez_gene/locuslink:Rrp46p(gene_name_synonym)|entrez_gene/locuslink:hRrp46p(gene_name_synonym)|entrez_gene/locuslink:p12B(gene_name_synonym)	psi-mi:MI:0018(two_hybrid)	Yu_H_(2011)	pubmed:21516116	taxid:9606	taxid:9606	psi-mi:MI:0407(direct_interaction)	psi-mi:MI:0463(biogrid)	biogrid:1438371	NA	BioGrid	EXOSC8_EXOSC5
entrez_gene/locuslink:11340	entrez_gene/locuslink:56915	entrez_gene/locuslink:CIP3(gene_name_synonym)|entrez_gene/locuslink:EAP2(gene_name_synonym)|entrez_gene/locuslink:OIP2(gene_name_synonym)|entrez_gene/locuslink:PCH1C(gene_name_synonym)|entrez_gene/locuslink:RRP43(gene_name_synonym)|entrez_gene/locuslink:Rrp43p(gene_name_synonym)|entrez_gene/locuslink:bA421P11.3(gene_name_synonym)|entrez_gene/locuslink:p9(gene_name_synonym)	entrez_gene/locuslink:RRP41B(gene_name_synonym)|entrez_gene/locuslink:RRP46(gene_name_synonym)|entrez_gene/locuslink:Rrp46p(gene_name_synonym)|entrez_gene/locuslink:hRrp46p(gene_name_synonym)|entrez_gene/locuslink:p12B(gene_name_synonym)	psi-mi:MI:0018(two_hybrid)	Raijmakers_R_(2002)	pubmed:12419256	taxid:9606	taxid:9606	psi-mi:MI:0407(direct_interaction)	psi-mi:MI:0463(biogrid)	biogrid:328267	NA	BioGrid	EXOSC8_EXOSC5
entrez_gene/locuslink:11340	entrez_gene/locuslink:51010	entrez_gene/locuslink:CIP3(gene_name_synonym)|entrez_gene/locuslink:EAP2(gene_name_synonym)|entrez_gene/locuslink:OIP2(gene_name_synonym)|entrez_gene/locuslink:PCH1C(gene_name_synonym)|entrez_gene/locuslink:RRP43(gene_name_synonym)|entrez_gene/locuslink:Rrp43p(gene_name_synonym)|entrez_gene/locuslink:bA421P11.3(gene_name_synonym)|entrez_gene/locuslink:p9(gene_name_synonym)	entrez_gene/locuslink:PCH1B(gene_name_synonym)|entrez_gene/locuslink:RRP40(gene_name_synonym)|entrez_gene/locuslink:Rrp40p(gene_name_synonym)|entrez_gene/locuslink:bA3J10.7(gene_name_synonym)|entrez_gene/locuslink:hRrp-40(gene_name_synonym)|entrez_gene/locuslink:p10(gene_name_synonym)	psi-mi:MI:0018(two_hybrid)	Lehner_B_(2004)	pubmed:15231747	taxid:9606	taxid:9606	psi-mi:MI:0407(direct_interaction)	psi-mi:MI:0463(biogrid)	biogrid:905480	NA	BioGrid	EXOSC8_EXOSC3
entrez_gene/locuslink:11340	entrez_gene/locuslink:56915	entrez_gene/locuslink:CIP3(gene_name_synonym)|entrez_gene/locuslink:EAP2(gene_name_synonym)|entrez_gene/locuslink:OIP2(gene_name_synonym)|entrez_gene/locuslink:PCH1C(gene_name_synonym)|entrez_gene/locuslink:RRP43(gene_name_synonym)|entrez_gene/locuslink:Rrp43p(gene_name_synonym)|entrez_gene/locuslink:bA421P11.3(gene_name_synonym)|entrez_gene/locuslink:p9(gene_name_synonym)	entrez_gene/locuslink:RRP41B(gene_name_synonym)|entrez_gene/locuslink:RRP46(gene_name_synonym)|entrez_gene/locuslink:Rrp46p(gene_name_synonym)|entrez_gene/locuslink:hRrp46p(gene_name_synonym)|entrez_gene/locuslink:p12B(gene_name_synonym)	psi-mi:MI:0018(two_hybrid)	Lehner_B_(2004)	pubmed:15231747	taxid:9606	taxid:9606	psi-mi:MI:0407(direct_interaction)	psi-mi:MI:0463(biogrid)	biogrid:905481	NA	BioGrid	EXOSC8_EXOSC5
entrez_gene/locuslink:11345	entrez_gene/locuslink:351	entrez_gene/locuslink:ATG8(gene_name_synonym)|entrez_gene/locuslink:ATG8C(gene_name_synonym)|entrez_gene/locuslink:GATE-16(gene_name_synonym)|entrez_gene/locuslink:GATE16(gene_name_synonym)|entrez_gene/locuslink:GEF-2(gene_name_synonym)|entrez_gene/locuslink:GEF2(gene_name_synonym)	entrez_gene/locuslink:AAA(gene_name_synonym)|entrez_gene/locuslink:ABETA(gene_name_synonym)|entrez_gene/locuslink:ABPP(gene_name_synonym)|entrez_gene/locuslink:AD1(gene_name_synonym)|entrez_gene/locuslink:APPI(gene_name_synonym)|entrez_gene/locuslink:CTFgamma(gene_name_synonym)|entrez_gene/locuslink:CVAP(gene_name_synonym)|entrez_gene/locuslink:PN-II(gene_name_synonym)|entrez_gene/locuslink:PN2(g…	psi-mi:MI:0096(pull_down)	Olah_J_(2011)	pubmed:21832049	taxid:9606	taxid:9606	psi-mi:MI:0407(direct_interaction)	psi-mi:MI:0463(biogrid)	biogrid:737621	NA	BioGrid	GABARAPL2_APP
entrez_gene/locuslink:115426	entrez_gene/locuslink:57092	entrez_gene/locuslink:NIRF(gene_name_synonym)|entrez_gene/locuslink:RNF107(gene_name_synonym)|entrez_gene/locuslink:URF2(gene_name_synonym)	-	psi-mi:MI:0415(enzymatic_study)	Mori_T_(2004)	pubmed:14741369	taxid:9606	taxid:9606	psi-mi:MI:0407(direct_interaction)	psi-mi:MI:0463(biogrid)	biogrid:484158	NA	BioGrid	UHRF2_PCNP
entrez_gene/locuslink:115426	entrez_gene/locuslink:7157	entrez_gene/locuslink:NIRF(gene_name_synonym)|entrez_gene/locuslink:RNF107(gene_name_synonym)|entrez_gene/locuslink:URF2(gene_name_synonym)	entrez_gene/locuslink:BCC7(gene_name_synonym)|entrez_gene/locuslink:LFS1(gene_name_synonym)|entrez_gene/locuslink:P53(gene_name_synonym)|entrez_gene/locuslink:TRP53(gene_name_synonym)	psi-mi:MI:0047(far_western_blotting)	Mori_T_(2011)	pubmed:21952639	taxid:9606	taxid:9606	psi-mi:MI:0407(direct_interaction)	psi-mi:MI:0463(biogrid)	biogrid:573783	NA	BioGrid	UHRF2_TP53
entrez_gene/locuslink:118924	entrez_gene/locuslink:10283	entrez_gene/locuslink:C10orf4(gene_name_synonym)|entrez_gene/locuslink:F26C11.1-like(gene_name_synonym)|entrez_gene/locuslink:FRA10A(gene_name_synonym)	entrez_gene/locuslink:NY-CO-10(gene_name_synonym)|entrez_gene/locuslink:SDCCAG10(gene_name_synonym)	psi-mi:MI:0018(two_hybrid)	Hegele_A_(2012)	pubmed:22365833	taxid:9606	taxid:9606	psi-mi:MI:0407(direct_interaction)	psi-mi:MI:0463(biogrid)	biogrid:828100	NA	BioGrid	FRA10AC1_CWC27
entrez_gene/locuslink:1191	entrez_gene/locuslink:7048	entrez_gene/locuslink:APO-J(gene_name_synonym)|entrez_gene/locuslink:APOJ(gene_name_synonym)|entrez_gene/locuslink:CLI(gene_name_synonym)|entrez_gene/locuslink:CLU1(gene_name_synonym)|entrez_gene/locuslink:CLU2(gene_name_synonym)|entrez_gene/locuslink:KUB1(gene_name_synonym)|entrez_gene/locuslink:NA1/NA2(gene_name_synonym)|entrez_gene/locuslink:SGP-2(gene_name_synonym)|entrez_gene/locuslink:SGP2(…	entrez_gene/locuslink:AAT3(gene_name_synonym)|entrez_gene/locuslink:FAA3(gene_name_synonym)|entrez_gene/locuslink:LDS1B(gene_name_synonym)|entrez_gene/locuslink:LDS2(gene_name_synonym)|entrez_gene/locuslink:LDS2B(gene_name_synonym)|entrez_gene/locuslink:MFS2(gene_name_synonym)|entrez_gene/locuslink:RIIC(gene_name_synonym)|entrez_gene/locuslink:TAAD2(gene_name_synonym)|entrez_gene/locuslink:TGFR-2…	psi-mi:MI:0018(two_hybrid)	Reddy_KB_(1996)	pubmed:8555189	taxid:9606	taxid:9606	psi-mi:MI:0407(direct_interaction)	psi-mi:MI:0463(biogrid)	biogrid:14821	NA	BioGrid	CLU_TGFBR2
entrez_gene/locuslink:1191	entrez_gene/locuslink:30835	entrez_gene/locuslink:APO-J(gene_name_synonym)|entrez_gene/locuslink:APOJ(gene_name_synonym)|entrez_gene/locuslink:CLI(gene_name_synonym)|entrez_gene/locuslink:CLU1(gene_name_synonym)|entrez_gene/locuslink:CLU2(gene_name_synonym)|entrez_gene/locuslink:KUB1(gene_name_synonym)|entrez_gene/locuslink:NA1/NA2(gene_name_synonym)|entrez_gene/locuslink:SGP-2(gene_name_synonym)|entrez_gene/locuslink:SGP2(…	entrez_gene/locuslink:CDSIGN(gene_name_synonym)|entrez_gene/locuslink:CLEC4L(gene_name_synonym)|entrez_gene/locuslink:DC-SIGN(gene_name_synonym)|entrez_gene/locuslink:DC-SIGN1(gene_name_synonym)	psi-mi:MI:0096(pull_down)	Sabatte_J_(2011)	pubmed:22013110	taxid:9606	taxid:9606	psi-mi:MI:0407(direct_interaction)	psi-mi:MI:0463(biogrid)	biogrid:715279	NA	BioGrid	CLU_CD209
entrez_gene/locuslink:1195	entrez_gene/locuslink:10093	entrez_gene/locuslink:CLK(gene_name_synonym)|entrez_gene/locuslink:CLK/STY(gene_name_synonym)|entrez_gene/locuslink:STY(gene_name_synonym)	entrez_gene/locuslink:ARC20(gene_name_synonym)|entrez_gene/locuslink:P20-ARC(gene_name_synonym)	psi-mi:MI:0415(enzymatic_study)	Lipp_JJ_(2015)	pubmed:26167880	taxid:9606	taxid:9606	psi-mi:MI:0407(direct_interaction)	psi-mi:MI:0463(biogrid)	biogrid:1429518	NA	BioGrid	CLK1_ARPC4
entrez_gene/locuslink:1195	entrez_gene/locuslink:10283	entrez_gene/locuslink:CLK(gene_name_synonym)|entrez_gene/locuslink:CLK/STY(gene_name_synonym)|entrez_gene/locuslink:STY(gene_name_synonym)	entrez_gene/locuslink:NY-CO-10(gene_name_synonym)|entrez_gene/locuslink:SDCCAG10(gene_name_synonym)	psi-mi:MI:0415(enzymatic_study)	Lipp_JJ_(2015)	pubmed:26167880	taxid:9606	taxid:9606	psi-mi:MI:0407(direct_interaction)	psi-mi:MI:0463(biogrid)	biogrid:1429540	NA	BioGrid	CLK1_CWC27
entrez_gene/locuslink:1195	entrez_gene/locuslink:3615	entrez_gene/locuslink:CLK(gene_name_synonym)|entrez_gene/locuslink:CLK/STY(gene_name_synonym)|entrez_gene/locuslink:STY(gene_name_synonym)	entrez_gene/locuslink:IMPD2(gene_name_synonym)|entrez_gene/locuslink:IMPDH-II(gene_name_synonym)	psi-mi:MI:0415(enzymatic_study)	Lipp_JJ_(2015)	pubmed:26167880	taxid:9606	taxid:9606	psi-mi:MI:0407(direct_interaction)	psi-mi:MI:0463(biogrid)	biogrid:1429570	NA	BioGrid	CLK1_IMPDH2
entrez_gene/locuslink:1195	entrez_gene/locuslink:5591	entrez_gene/locuslink:CLK(gene_name_synonym)|entrez_gene/locuslink:CLK/STY(gene_name_synonym)|entrez_gene/locuslink:STY(gene_name_synonym)	entrez_gene/locuslink:DNA-PKcs(gene_name_synonym)|entrez_gene/locuslink:DNAPK(gene_name_synonym)|entrez_gene/locuslink:DNPK1(gene_name_synonym)|entrez_gene/locuslink:HYRC(gene_name_synonym)|entrez_gene/locuslink:HYRC1(gene_name_synonym)|entrez_gene/locuslink:IMD26(gene_name_synonym)|entrez_gene/locuslink:XRCC7(gene_name_synonym)|entrez_gene/locuslink:p350(gene_name_synonym)	psi-mi:MI:0415(enzymatic_study)	Lipp_JJ_(2015)	pubmed:26167880	taxid:9606	taxid:9606	psi-mi:MI:0407(direct_interaction)	psi-mi:MI:0463(biogrid)	biogrid:1429602	NA	BioGrid	CLK1_PRKDC
entrez_gene/locuslink:1195	entrez_gene/locuslink:5930	entrez_gene/locuslink:CLK(gene_name_synonym)|entrez_gene/locuslink:CLK/STY(gene_name_synonym)|entrez_gene/locuslink:STY(gene_name_synonym)	entrez_gene/locuslink:P2P-R(gene_name_synonym)|entrez_gene/locuslink:PACT(gene_name_synonym)|entrez_gene/locuslink:RBQ-1(gene_name_synonym)|entrez_gene/locuslink:SNAMA(gene_name_synonym)	psi-mi:MI:0415(enzymatic_study)	Lipp_JJ_(2015)	pubmed:26167880	taxid:9606	taxid:9606	psi-mi:MI:0407(direct_interaction)	psi-mi:MI:0463(biogrid)	biogrid:1429608	NA	BioGrid	CLK1_RBBP6
entrez_gene/locuslink:1195	entrez_gene/locuslink:7112	entrez_gene/locuslink:CLK(gene_name_synonym)|entrez_gene/locuslink:CLK/STY(gene_name_synonym)|entrez_gene/locuslink:STY(gene_name_synonym)	entrez_gene/locuslink:CMD1T(gene_name_synonym)|entrez_gene/locuslink:LAP2(gene_name_synonym)|entrez_gene/locuslink:LEMD4(gene_name_synonym)|entrez_gene/locuslink:PRO0868(gene_name_synonym)|entrez_gene/locuslink:TP(gene_name_synonym)	psi-mi:MI:0415(enzymatic_study)	Lipp_JJ_(2015)	pubmed:26167880	taxid:9606	taxid:9606	psi-mi:MI:0407(direct_interaction)	psi-mi:MI:0463(biogrid)	biogrid:1429641	NA	BioGrid	CLK1_TMPO
entrez_gene/locuslink:1195	entrez_gene/locuslink:124245	entrez_gene/locuslink:CLK(gene_name_synonym)|entrez_gene/locuslink:CLK/STY(gene_name_synonym)|entrez_gene/locuslink:STY(gene_name_synonym)	entrez_gene/locuslink:NHN1(gene_name_synonym)	psi-mi:MI:0415(enzymatic_study)	Lipp_JJ_(2015)	pubmed:26167880	taxid:9606	taxid:9606	psi-mi:MI:0407(direct_interaction)	psi-mi:MI:0463(biogrid)	biogrid:1429652	NA	BioGrid	CLK1_ZC3H18
entrez_gene/locuslink:1314	entrez_gene/locuslink:1315	entrez_gene/locuslink:HEP-COP(gene_name_synonym)	entrez_gene/locuslink:COPB(gene_name_synonym)	psi-mi:MI:0018(two_hybrid)	Eugster_A_(2000)	pubmed:10921873	taxid:9606	taxid:9606	psi-mi:MI:0407(direct_interaction)	psi-mi:MI:0463(biogrid)	biogrid:275360	NA	BioGrid	COPA_COPB1
entrez_gene/locuslink:1314	entrez_gene/locuslink:10972	entrez_gene/locuslink:HEP-COP(gene_name_synonym)	entrez_gene/locuslink:P24(DELTA)(gene_name_synonym)|entrez_gene/locuslink:S31I125(gene_name_synonym)|entrez_gene/locuslink:S31III125(gene_name_synonym)|entrez_gene/locuslink:TMP21(gene_name_synonym)|entrez_gene/locuslink:Tmp-21-I(gene_name_synonym)|entrez_gene/locuslink:p23(gene_name_synonym)	psi-mi:MI:0096(pull_down)	Harter_C_(1998)	pubmed:9751720	taxid:9606	taxid:9606	psi-mi:MI:0407(direct_interaction)	psi-mi:MI:0463(biogrid)	biogrid:720211	NA	BioGrid	COPA_TMED10
entrez_gene/locuslink:1314	entrez_gene/locuslink:1315	entrez_gene/locuslink:HEP-COP(gene_name_synonym)	entrez_gene/locuslink:COPB(gene_name_synonym)	psi-mi:MI:0096(pull_down)	Harter_C_(1998)	pubmed:9751720	taxid:9606	taxid:9606	psi-mi:MI:0407(direct_interaction)	psi-mi:MI:0463(biogrid)	biogrid:720226	NA	BioGrid	COPA_COPB1
entrez_gene/locuslink:1314	entrez_gene/locuslink:9276	entrez_gene/locuslink:HEP-COP(gene_name_synonym)	entrez_gene/locuslink:beta-COP(gene_name_synonym)	psi-mi:MI:0096(pull_down)	Harter_C_(1998)	pubmed:9751720	taxid:9606	taxid:9606	psi-mi:MI:0407(direct_interaction)	psi-mi:MI:0463(biogrid)	biogrid:720227	NA	BioGrid	COPA_COPB2
entrez_gene/locuslink:1314	entrez_gene/locuslink:22820	entrez_gene/locuslink:HEP-COP(gene_name_synonym)	entrez_gene/locuslink:COPG(gene_name_synonym)	psi-mi:MI:0096(pull_down)	Harter_C_(1998)	pubmed:9751720	taxid:9606	taxid:9606	psi-mi:MI:0407(direct_interaction)	psi-mi:MI:0463(biogrid)	biogrid:720228	NA	BioGrid	COPA_COPG1
entrez_gene/locuslink:1315	entrez_gene/locuslink:22820	entrez_gene/locuslink:COPB(gene_name_synonym)	entrez_gene/locuslink:COPG(gene_name_synonym)	psi-mi:MI:0018(two_hybrid)	Futatsumori_M_(2000)	pubmed:11056392	taxid:9606	taxid:9606	psi-mi:MI:0407(direct_interaction)	psi-mi:MI:0463(biogrid)	biogrid:20975	NA	BioGrid	COPB1_COPG1
entrez_gene/locuslink:1315	entrez_gene/locuslink:26958	entrez_gene/locuslink:COPB(gene_name_synonym)	entrez_gene/locuslink:2-COP(gene_name_synonym)|entrez_gene/locuslink:gamma-2-COP(gene_name_synonym)	psi-mi:MI:0018(two_hybrid)	Takatsu_H_(2001)	pubmed:11409905	taxid:9606	taxid:9606	psi-mi:MI:0407(direct_interaction)	psi-mi:MI:0463(biogrid)	biogrid:20982	NA	BioGrid	COPB1_COPG2
entrez_gene/locuslink:1315	entrez_gene/locuslink:9276	entrez_gene/locuslink:COPB(gene_name_synonym)	entrez_gene/locuslink:beta-COP(gene_name_synonym)	psi-mi:MI:0018(two_hybrid)	Eugster_A_(2000)	pubmed:10921873	taxid:9606	taxid:9606	psi-mi:MI:0407(direct_interaction)	psi-mi:MI:0463(biogrid)	biogrid:275361	NA	BioGrid	COPB1_COPB2
entrez_gene/locuslink:1315	entrez_gene/locuslink:10972	entrez_gene/locuslink:COPB(gene_name_synonym)	entrez_gene/locuslink:P24(DELTA)(gene_name_synonym)|entrez_gene/locuslink:S31I125(gene_name_synonym)|entrez_gene/locuslink:S31III125(gene_name_synonym)|entrez_gene/locuslink:TMP21(gene_name_synonym)|entrez_gene/locuslink:Tmp-21-I(gene_name_synonym)|entrez_gene/locuslink:p23(gene_name_synonym)	psi-mi:MI:0096(pull_down)	Harter_C_(1998)	pubmed:9751720	taxid:9606	taxid:9606	psi-mi:MI:0407(direct_interaction)	psi-mi:MI:0463(biogrid)	biogrid:720212	NA	BioGrid	COPB1_TMED10
entrez_gene/locuslink:1315	entrez_gene/locuslink:1314	entrez_gene/locuslink:COPB(gene_name_synonym)	entrez_gene/locuslink:HEP-COP(gene_name_synonym)	psi-mi:MI:0096(pull_down)	Harter_C_(1998)	pubmed:9751720	taxid:9606	taxid:9606	psi-mi:MI:0407(direct_interaction)	psi-mi:MI:0463(biogrid)	biogrid:720232	NA	BioGrid	COPB1_COPA
entrez_gene/locuslink:1315	entrez_gene/locuslink:9276	entrez_gene/locuslink:COPB(gene_name_synonym)	entrez_gene/locuslink:beta-COP(gene_name_synonym)	psi-mi:MI:0096(pull_down)	Harter_C_(1998)	pubmed:9751720	taxid:9606	taxid:9606	psi-mi:MI:0407(direct_interaction)	psi-mi:MI:0463(biogrid)	biogrid:720234	NA	BioGrid	COPB1_COPB2
entrez_gene/locuslink:1315	entrez_gene/locuslink:22820	entrez_gene/locuslink:COPB(gene_name_synonym)	entrez_gene/locuslink:COPG(gene_name_synonym)	psi-mi:MI:0096(pull_down)	Harter_C_(1998)	pubmed:9751720	taxid:9606	taxid:9606	psi-mi:MI:0407(direct_interaction)	psi-mi:MI:0463(biogrid)	biogrid:720235	NA	BioGrid	COPB1_COPG1
entrez_gene/locuslink:1315	entrez_gene/locuslink:351	entrez_gene/locuslink:COPB(gene_name_synonym)	entrez_gene/locuslink:AAA(gene_name_synonym)|entrez_gene/locuslink:ABETA(gene_name_synonym)|entrez_gene/locuslink:ABPP(gene_name_synonym)|entrez_gene/locuslink:AD1(gene_name_synonym)|entrez_gene/locuslink:APPI(gene_name_synonym)|entrez_gene/locuslink:CTFgamma(gene_name_synonym)|entrez_gene/locuslink:CVAP(gene_name_synonym)|entrez_gene/locuslink:PN-II(gene_name_synonym)|entrez_gene/locuslink:PN2(g…	psi-mi:MI:0096(pull_down)	Olah_J_(2011)	pubmed:21832049	taxid:9606	taxid:9606	psi-mi:MI:0407(direct_interaction)	psi-mi:MI:0463(biogrid)	biogrid:738704	NA	BioGrid	COPB1_APP
entrez_gene/locuslink:142	entrez_gene/locuslink:672	entrez_gene/locuslink:ADPRT(gene_name_synonym)|entrez_gene/locuslink:ADPRT_1(gene_name_synonym)|entrez_gene/locuslink:ADPRT1(gene_name_synonym)|entrez_gene/locuslink:ARTD1(gene_name_synonym)|entrez_gene/locuslink:PARP(gene_name_synonym)|entrez_gene/locuslink:PARP-1(gene_name_synonym)|entrez_gene/locuslink:PPOL(gene_name_synonym)|entrez_gene/locuslink:pADPRT-1(gene_name_synonym)	entrez_gene/locuslink:BRCAI(gene_name_synonym)|entrez_gene/locuslink:BRCC1(gene_name_synonym)|entrez_gene/locuslink:BROVCA1(gene_name_synonym)|entrez_gene/locuslink:FANCS(gene_name_synonym)|entrez_gene/locuslink:IRIS(gene_name_synonym)|entrez_gene/locuslink:PNCA4(gene_name_synonym)|entrez_gene/locuslink:PPP1R53(gene_name_synonym)|entrez_gene/locuslink:PSCP(gene_name_synonym)|entrez_gene/locuslink…	psi-mi:MI:0415(enzymatic_study)	Hu_Y_(2014)	pubmed:25252691	taxid:9606	taxid:9606	psi-mi:MI:0407(direct_interaction)	psi-mi:MI:0463(biogrid)	biogrid:1505868	NA	BioGrid	PARP1_BRCA1
entrez_gene/locuslink:142	entrez_gene/locuslink:5111	entrez_gene/locuslink:ADPRT(gene_name_synonym)|entrez_gene/locuslink:ADPRT_1(gene_name_synonym)|entrez_gene/locuslink:ADPRT1(gene_name_synonym)|entrez_gene/locuslink:ARTD1(gene_name_synonym)|entrez_gene/locuslink:PARP(gene_name_synonym)|entrez_gene/locuslink:PARP-1(gene_name_synonym)|entrez_gene/locuslink:PPOL(gene_name_synonym)|entrez_gene/locuslink:pADPRT-1(gene_name_synonym)	entrez_gene/locuslink:ATLD2(gene_name_synonym)	psi-mi:MI:0096(pull_down)	Cazzalini_O_(2010)	pubmed:20303835	taxid:9606	taxid:9606	psi-mi:MI:0407(direct_interaction)	psi-mi:MI:0463(biogrid)	biogrid:545427	NA	BioGrid	PARP1_PCNA
entrez_gene/locuslink:1457	entrez_gene/locuslink:1460	entrez_gene/locuslink:CK2A1(gene_name_synonym)|entrez_gene/locuslink:CKII(gene_name_synonym)|entrez_gene/locuslink:CSNK2A3(gene_name_synonym)	entrez_gene/locuslink:CK2B(gene_name_synonym)|entrez_gene/locuslink:CK2N(gene_name_synonym)|entrez_gene/locuslink:CSK2B(gene_name_synonym)|entrez_gene/locuslink:G5A(gene_name_synonym)	psi-mi:MI:0018(two_hybrid)	Wallach_T_(2013)	pubmed:23555304	taxid:9606	taxid:9606	psi-mi:MI:0407(direct_interaction)	psi-mi:MI:0463(biogrid)	biogrid:1175023	NA	BioGrid	CSNK2A1_CSNK2B
entrez_gene/locuslink:1457	entrez_gene/locuslink:1459	entrez_gene/locuslink:CK2A1(gene_name_synonym)|entrez_gene/locuslink:CKII(gene_name_synonym)|entrez_gene/locuslink:CSNK2A3(gene_name_synonym)	entrez_gene/locuslink:CK2A2(gene_name_synonym)|entrez_gene/locuslink:CSNK2A1(gene_name_synonym)	psi-mi:MI:0096(pull_down)	Gao_Z_(2014)	pubmed:25519132	taxid:9606	taxid:9606	psi-mi:MI:0407(direct_interaction)	psi-mi:MI:0463(biogrid)	biogrid:1276637	NA	BioGrid	CSNK2A1_CSNK2A2
entrez_gene/locuslink:1457	entrez_gene/locuslink:1460	entrez_gene/locuslink:CK2A1(gene_name_synonym)|entrez_gene/locuslink:CKII(gene_name_synonym)|entrez_gene/locuslink:CSNK2A3(gene_name_synonym)	entrez_gene/locuslink:CK2B(gene_name_synonym)|entrez_gene/locuslink:CK2N(gene_name_synonym)|entrez_gene/locuslink:CSK2B(gene_name_synonym)|entrez_gene/locuslink:G5A(gene_name_synonym)	psi-mi:MI:0096(pull_down)	Gao_Z_(2014)	pubmed:25519132	taxid:9606	taxid:9606	psi-mi:MI:0407(direct_interaction)	psi-mi:MI:0463(biogrid)	biogrid:1276638	NA	BioGrid	CSNK2A1_CSNK2B
entrez_gene/locuslink:1457	entrez_gene/locuslink:7157	entrez_gene/locuslink:CK2A1(gene_name_synonym)|entrez_gene/locuslink:CKII(gene_name_synonym)|entrez_gene/locuslink:CSNK2A3(gene_name_synonym)	entrez_gene/locuslink:BCC7(gene_name_synonym)|entrez_gene/locuslink:LFS1(gene_name_synonym)|entrez_gene/locuslink:P53(gene_name_synonym)|entrez_gene/locuslink:TRP53(gene_name_synonym)	psi-mi:MI:0415(enzymatic_study)	Walerych_D_(2004)	pubmed:15358769	taxid:9606	taxid:9606	psi-mi:MI:0407(direct_interaction)	psi-mi:MI:0463(biogrid)	biogrid:2205003	NA	BioGrid	CSNK2A1_TP53
entrez_gene/locuslink:1457	entrez_gene/locuslink:5728	entrez_gene/locuslink:CK2A1(gene_name_synonym)|entrez_gene/locuslink:CKII(gene_name_synonym)|entrez_gene/locuslink:CSNK2A3(gene_name_synonym)	entrez_gene/locuslink:10q23del(gene_name_synonym)|entrez_gene/locuslink:BZS(gene_name_synonym)|entrez_gene/locuslink:CWS1(gene_name_synonym)|entrez_gene/locuslink:DEC(gene_name_synonym)|entrez_gene/locuslink:GLM2(gene_name_synonym)|entrez_gene/locuslink:MHAM(gene_name_synonym)|entrez_gene/locuslink:MMAC1(gene_name_synonym)|entrez_gene/locuslink:PTEN1(gene_name_synonym)|entrez_gene/locuslink:TEP1(…	psi-mi:MI:0415(enzymatic_study)	Li_Z_(2014)	pubmed:25047839	taxid:9606	taxid:9606	psi-mi:MI:0407(direct_interaction)	psi-mi:MI:0463(biogrid)	biogrid:2207921	NA	BioGrid	CSNK2A1_PTEN
entrez_gene/locuslink:1457	entrez_gene/locuslink:5728	entrez_gene/locuslink:CK2A1(gene_name_synonym)|entrez_gene/locuslink:CKII(gene_name_synonym)|entrez_gene/locuslink:CSNK2A3(gene_name_synonym)	entrez_gene/locuslink:10q23del(gene_name_synonym)|entrez_gene/locuslink:BZS(gene_name_synonym)|entrez_gene/locuslink:CWS1(gene_name_synonym)|entrez_gene/locuslink:DEC(gene_name_synonym)|entrez_gene/locuslink:GLM2(gene_name_synonym)|entrez_gene/locuslink:MHAM(gene_name_synonym)|entrez_gene/locuslink:MMAC1(gene_name_synonym)|entrez_gene/locuslink:PTEN1(gene_name_synonym)|entrez_gene/locuslink:TEP1(…	psi-mi:MI:0415(enzymatic_study)	Miller_SJ_(2002)	pubmed:12297295	taxid:9606	taxid:9606	psi-mi:MI:0407(direct_interaction)	psi-mi:MI:0463(biogrid)	biogrid:262809	NA	BioGrid	CSNK2A1_PTEN
entrez_gene/locuslink:1457	entrez_gene/locuslink:1460	entrez_gene/locuslink:CK2A1(gene_name_synonym)|entrez_gene/locuslink:CKII(gene_name_synonym)|entrez_gene/locuslink:CSNK2A3(gene_name_synonym)	entrez_gene/locuslink:CK2B(gene_name_synonym)|entrez_gene/locuslink:CK2N(gene_name_synonym)|entrez_gene/locuslink:CSK2B(gene_name_synonym)|entrez_gene/locuslink:G5A(gene_name_synonym)	psi-mi:MI:0096(pull_down)	Kim_MS_(1998)	pubmed:9571630	taxid:9606	taxid:9606	psi-mi:MI:0407(direct_interaction)	psi-mi:MI:0463(biogrid)	biogrid:262827	NA	BioGrid	CSNK2A1_CSNK2B
entrez_gene/locuslink:1457	entrez_gene/locuslink:1460	entrez_gene/locuslink:CK2A1(gene_name_synonym)|entrez_gene/locuslink:CKII(gene_name_synonym)|entrez_gene/locuslink:CSNK2A3(gene_name_synonym)	entrez_gene/locuslink:CK2B(gene_name_synonym)|entrez_gene/locuslink:CK2N(gene_name_synonym)|entrez_gene/locuslink:CSK2B(gene_name_synonym)|entrez_gene/locuslink:G5A(gene_name_synonym)	psi-mi:MI:0018(two_hybrid)	Bosc_DG_(2000)	pubmed:10799509	taxid:9606	taxid:9606	psi-mi:MI:0407(direct_interaction)	psi-mi:MI:0463(biogrid)	biogrid:262836	NA	BioGrid	CSNK2A1_CSNK2B
entrez_gene/locuslink:1457	entrez_gene/locuslink:1460	entrez_gene/locuslink:CK2A1(gene_name_synonym)|entrez_gene/locuslink:CKII(gene_name_synonym)|entrez_gene/locuslink:CSNK2A3(gene_name_synonym)	entrez_gene/locuslink:CK2B(gene_name_synonym)|entrez_gene/locuslink:CK2N(gene_name_synonym)|entrez_gene/locuslink:CSK2B(gene_name_synonym)|entrez_gene/locuslink:G5A(gene_name_synonym)	psi-mi:MI:0018(two_hybrid)	Kusk_M_(1999)	pubmed:10094392	taxid:9606	taxid:9606	psi-mi:MI:0407(direct_interaction)	psi-mi:MI:0463(biogrid)	biogrid:314781	NA	BioGrid	CSNK2A1_CSNK2B
entrez_gene/locuslink:1457	entrez_gene/locuslink:801	entrez_gene/locuslink:CK2A1(gene_name_synonym)|entrez_gene/locuslink:CKII(gene_name_synonym)|entrez_gene/locuslink:CSNK2A3(gene_name_synonym)	entrez_gene/locuslink:CALML2(gene_name_synonym)|entrez_gene/locuslink:CAMI(gene_name_synonym)|entrez_gene/locuslink:CPVT4(gene_name_synonym)|entrez_gene/locuslink:DD132(gene_name_synonym)|entrez_gene/locuslink:PHKD(gene_name_synonym)|entrez_gene/locuslink:caM(gene_name_synonym)	psi-mi:MI:0415(enzymatic_study)	Meggio_F_(1987)	pubmed:3472906	taxid:9606	taxid:9606	psi-mi:MI:0407(direct_interaction)	psi-mi:MI:0463(biogrid)	biogrid:565383	NA	BioGrid	CSNK2A1_CALM1
entrez_gene/locuslink:1457	entrez_gene/locuslink:1460	entrez_gene/locuslink:CK2A1(gene_name_synonym)|entrez_gene/locuslink:CKII(gene_name_synonym)|entrez_gene/locuslink:CSNK2A3(gene_name_synonym)	entrez_gene/locuslink:CK2B(gene_name_synonym)|entrez_gene/locuslink:CK2N(gene_name_synonym)|entrez_gene/locuslink:CSK2B(gene_name_synonym)|entrez_gene/locuslink:G5A(gene_name_synonym)	psi-mi:MI:0096(pull_down)	Benitez_MJ_(2001)	pubmed:11827172	taxid:9606	taxid:9606	psi-mi:MI:0407(direct_interaction)	psi-mi:MI:0463(biogrid)	biogrid:675454	NA	BioGrid	CSNK2A1_CSNK2B
entrez_gene/locuslink:1457	entrez_gene/locuslink:801	entrez_gene/locuslink:CK2A1(gene_name_synonym)|entrez_gene/locuslink:CKII(gene_name_synonym)|entrez_gene/locuslink:CSNK2A3(gene_name_synonym)	entrez_gene/locuslink:CALML2(gene_name_synonym)|entrez_gene/locuslink:CAMI(gene_name_synonym)|entrez_gene/locuslink:CPVT4(gene_name_synonym)|entrez_gene/locuslink:DD132(gene_name_synonym)|entrez_gene/locuslink:PHKD(gene_name_synonym)|entrez_gene/locuslink:caM(gene_name_synonym)	psi-mi:MI:0096(pull_down)	Benitez_MJ_(2001)	pubmed:11827172	taxid:9606	taxid:9606	psi-mi:MI:0407(direct_interaction)	psi-mi:MI:0463(biogrid)	biogrid:675458	NA	BioGrid	CSNK2A1_CALM1
entrez_gene/locuslink:1457	entrez_gene/locuslink:7157	entrez_gene/locuslink:CK2A1(gene_name_synonym)|entrez_gene/locuslink:CKII(gene_name_synonym)|entrez_gene/locuslink:CSNK2A3(gene_name_synonym)	entrez_gene/locuslink:BCC7(gene_name_synonym)|entrez_gene/locuslink:LFS1(gene_name_synonym)|entrez_gene/locuslink:P53(gene_name_synonym)|entrez_gene/locuslink:TRP53(gene_name_synonym)	psi-mi:MI:0415(enzymatic_study)	Uhle_S_(2003)	pubmed:12628923	taxid:9606	taxid:9606	psi-mi:MI:0407(direct_interaction)	psi-mi:MI:0463(biogrid)	biogrid:684125	NA	BioGrid	CSNK2A1_TP53
entrez_gene/locuslink:1457	entrez_gene/locuslink:1460	entrez_gene/locuslink:CK2A1(gene_name_synonym)|entrez_gene/locuslink:CKII(gene_name_synonym)|entrez_gene/locuslink:CSNK2A3(gene_name_synonym)	entrez_gene/locuslink:CK2B(gene_name_synonym)|entrez_gene/locuslink:CK2N(gene_name_synonym)|entrez_gene/locuslink:CSK2B(gene_name_synonym)|entrez_gene/locuslink:G5A(gene_name_synonym)	psi-mi:MI:0415(enzymatic_study)	Uhle_S_(2003)	pubmed:12628923	taxid:9606	taxid:9606	psi-mi:MI:0407(direct_interaction)	psi-mi:MI:0463(biogrid)	biogrid:684133	NA	BioGrid	CSNK2A1_CSNK2B
entrez_gene/locuslink:1457	entrez_gene/locuslink:1460	entrez_gene/locuslink:CK2A1(gene_name_synonym)|entrez_gene/locuslink:CKII(gene_name_synonym)|entrez_gene/locuslink:CSNK2A3(gene_name_synonym)	entrez_gene/locuslink:CK2B(gene_name_synonym)|entrez_gene/locuslink:CK2N(gene_name_synonym)|entrez_gene/locuslink:CSK2B(gene_name_synonym)|entrez_gene/locuslink:G5A(gene_name_synonym)	psi-mi:MI:0415(enzymatic_study)	Son_MY_(1999)	pubmed:10512750	taxid:9606	taxid:9606	psi-mi:MI:0407(direct_interaction)	psi-mi:MI:0463(biogrid)	biogrid:717220	NA	BioGrid	CSNK2A1_CSNK2B
entrez_gene/locuslink:1457	entrez_gene/locuslink:351	entrez_gene/locuslink:CK2A1(gene_name_synonym)|entrez_gene/locuslink:CKII(gene_name_synonym)|entrez_gene/locuslink:CSNK2A3(gene_name_synonym)	entrez_gene/locuslink:AAA(gene_name_synonym)|entrez_gene/locuslink:ABETA(gene_name_synonym)|entrez_gene/locuslink:ABPP(gene_name_synonym)|entrez_gene/locuslink:AD1(gene_name_synonym)|entrez_gene/locuslink:APPI(gene_name_synonym)|entrez_gene/locuslink:CTFgamma(gene_name_synonym)|entrez_gene/locuslink:CVAP(gene_name_synonym)|entrez_gene/locuslink:PN-II(gene_name_synonym)|entrez_gene/locuslink:PN2(g…	psi-mi:MI:0096(pull_down)	Olah_J_(2011)	pubmed:21832049	taxid:9606	taxid:9606	psi-mi:MI:0407(direct_interaction)	psi-mi:MI:0463(biogrid)	biogrid:738243	NA	BioGrid	CSNK2A1_APP
entrez_gene/locuslink:1457	entrez_gene/locuslink:1460	entrez_gene/locuslink:CK2A1(gene_name_synonym)|entrez_gene/locuslink:CKII(gene_name_synonym)|entrez_gene/locuslink:CSNK2A3(gene_name_synonym)	entrez_gene/locuslink:CK2B(gene_name_synonym)|entrez_gene/locuslink:CK2N(gene_name_synonym)|entrez_gene/locuslink:CSK2B(gene_name_synonym)|entrez_gene/locuslink:G5A(gene_name_synonym)	psi-mi:MI:0047(far_western_blotting)	Llorens_F_(2003)	pubmed:12901717	taxid:9606	taxid:9606	psi-mi:MI:0407(direct_interaction)	psi-mi:MI:0463(biogrid)	biogrid:823329	NA	BioGrid	CSNK2A1_CSNK2B
entrez_gene/locuslink:1457	entrez_gene/locuslink:801	entrez_gene/locuslink:CK2A1(gene_name_synonym)|entrez_gene/locuslink:CKII(gene_name_synonym)|entrez_gene/locuslink:CSNK2A3(gene_name_synonym)	entrez_gene/locuslink:CALML2(gene_name_synonym)|entrez_gene/locuslink:CAMI(gene_name_synonym)|entrez_gene/locuslink:CPVT4(gene_name_synonym)|entrez_gene/locuslink:DD132(gene_name_synonym)|entrez_gene/locuslink:PHKD(gene_name_synonym)|entrez_gene/locuslink:caM(gene_name_synonym)	psi-mi:MI:0415(enzymatic_study)	Llorens_F_(2003)	pubmed:12901717	taxid:9606	taxid:9606	psi-mi:MI:0407(direct_interaction)	psi-mi:MI:0463(biogrid)	biogrid:823339	NA	BioGrid	CSNK2A1_CALM1
entrez_gene/locuslink:1457	entrez_gene/locuslink:29766	entrez_gene/locuslink:CK2A1(gene_name_synonym)|entrez_gene/locuslink:CKII(gene_name_synonym)|entrez_gene/locuslink:CSNK2A3(gene_name_synonym)	entrez_gene/locuslink:UTMOD(gene_name_synonym)	psi-mi:MI:0415(enzymatic_study)	Zhang_M_(2011)	pubmed:22113938	taxid:9606	taxid:9606	psi-mi:MI:0407(direct_interaction)	psi-mi:MI:0463(biogrid)	biogrid:829282	NA	BioGrid	CSNK2A1_TMOD3
entrez_gene/locuslink:1457	entrez_gene/locuslink:6222	entrez_gene/locuslink:CK2A1(gene_name_synonym)|entrez_gene/locuslink:CKII(gene_name_synonym)|entrez_gene/locuslink:CSNK2A3(gene_name_synonym)	entrez_gene/locuslink:D6S218E(gene_name_synonym)|entrez_gene/locuslink:HKE3(gene_name_synonym)|entrez_gene/locuslink:KE-3(gene_name_synonym)|entrez_gene/locuslink:KE3(gene_name_synonym)|entrez_gene/locuslink:S18(gene_name_synonym)	psi-mi:MI:0415(enzymatic_study)	Zhang_M_(2011)	pubmed:22113938	taxid:9606	taxid:9606	psi-mi:MI:0407(direct_interaction)	psi-mi:MI:0463(biogrid)	biogrid:829304	NA	BioGrid	CSNK2A1_RPS18
entrez_gene/locuslink:1457	entrez_gene/locuslink:9188	entrez_gene/locuslink:CK2A1(gene_name_synonym)|entrez_gene/locuslink:CKII(gene_name_synonym)|entrez_gene/locuslink:CSNK2A3(gene_name_synonym)	entrez_gene/locuslink:GUA(gene_name_synonym)|entrez_gene/locuslink:GURDB(gene_name_synonym)|entrez_gene/locuslink:RH-II/GU(gene_name_synonym)|entrez_gene/locuslink:RH-II/GuA(gene_name_synonym)	psi-mi:MI:0415(enzymatic_study)	Zhang_M_(2011)	pubmed:22113938	taxid:9606	taxid:9606	psi-mi:MI:0407(direct_interaction)	psi-mi:MI:0463(biogrid)	biogrid:829310	NA	BioGrid	CSNK2A1_DDX21
entrez_gene/locuslink:1457	entrez_gene/locuslink:10482	entrez_gene/locuslink:CK2A1(gene_name_synonym)|entrez_gene/locuslink:CKII(gene_name_synonym)|entrez_gene/locuslink:CSNK2A3(gene_name_synonym)	entrez_gene/locuslink:MEX67(gene_name_synonym)|entrez_gene/locuslink:TAP(gene_name_synonym)	psi-mi:MI:0415(enzymatic_study)	Zhang_M_(2011)	pubmed:22113938	taxid:9606	taxid:9606	psi-mi:MI:0407(direct_interaction)	psi-mi:MI:0463(biogrid)	biogrid:829325	NA	BioGrid	CSNK2A1_NXF1
entrez_gene/locuslink:1457	entrez_gene/locuslink:9136	entrez_gene/locuslink:CK2A1(gene_name_synonym)|entrez_gene/locuslink:CKII(gene_name_synonym)|entrez_gene/locuslink:CSNK2A3(gene_name_synonym)	entrez_gene/locuslink:RNU3IP2(gene_name_synonym)|entrez_gene/locuslink:U3-55K(gene_name_synonym)	psi-mi:MI:0415(enzymatic_study)	Zhang_M_(2011)	pubmed:22113938	taxid:9606	taxid:9606	psi-mi:MI:0407(direct_interaction)	psi-mi:MI:0463(biogrid)	biogrid:829352	NA	BioGrid	CSNK2A1_RRP9
entrez_gene/locuslink:1457	entrez_gene/locuslink:6625	entrez_gene/locuslink:CK2A1(gene_name_synonym)|entrez_gene/locuslink:CKII(gene_name_synonym)|entrez_gene/locuslink:CSNK2A3(gene_name_synonym)	entrez_gene/locuslink:RNPU1Z(gene_name_synonym)|entrez_gene/locuslink:RPU1(gene_name_synonym)|entrez_gene/locuslink:SNRP70(gene_name_synonym)|entrez_gene/locuslink:Snp1(gene_name_synonym)|entrez_gene/locuslink:U1-70K(gene_name_synonym)|entrez_gene/locuslink:U170K(gene_name_synonym)|entrez_gene/locuslink:U1AP(gene_name_synonym)|entrez_gene/locuslink:U1RNP(gene_name_synonym)	psi-mi:MI:0415(enzymatic_study)	Zhang_M_(2011)	pubmed:22113938	taxid:9606	taxid:9606	psi-mi:MI:0407(direct_interaction)	psi-mi:MI:0463(biogrid)	biogrid:829360	NA	BioGrid	CSNK2A1_SNRNP70
entrez_gene/locuslink:1457	entrez_gene/locuslink:27316	entrez_gene/locuslink:CK2A1(gene_name_synonym)|entrez_gene/locuslink:CKII(gene_name_synonym)|entrez_gene/locuslink:CSNK2A3(gene_name_synonym)	entrez_gene/locuslink:HNRNPG(gene_name_synonym)|entrez_gene/locuslink:HNRPG(gene_name_synonym)|entrez_gene/locuslink:RBMXP1(gene_name_synonym)|entrez_gene/locuslink:RBMXRT(gene_name_synonym)|entrez_gene/locuslink:RNMX(gene_name_synonym)|entrez_gene/locuslink:hnRNP-G(gene_name_synonym)	psi-mi:MI:0415(enzymatic_study)	Zhang_M_(2011)	pubmed:22113938	taxid:9606	taxid:9606	psi-mi:MI:0407(direct_interaction)	psi-mi:MI:0463(biogrid)	biogrid:829375	NA	BioGrid	CSNK2A1_RBMX
entrez_gene/locuslink:1457	entrez_gene/locuslink:55660	entrez_gene/locuslink:CK2A1(gene_name_synonym)|entrez_gene/locuslink:CKII(gene_name_synonym)|entrez_gene/locuslink:CSNK2A3(gene_name_synonym)	entrez_gene/locuslink:FBP-11(gene_name_synonym)|entrez_gene/locuslink:FBP11(gene_name_synonym)|entrez_gene/locuslink:FLAF1(gene_name_synonym)|entrez_gene/locuslink:FNBP3(gene_name_synonym)|entrez_gene/locuslink:HIP-10(gene_name_synonym)|entrez_gene/locuslink:HIP10(gene_name_synonym)|entrez_gene/locuslink:HYPA(gene_name_synonym)|entrez_gene/locuslink:NY-REN-6(gene_name_synonym)|entrez_gene/locusli…	psi-mi:MI:0415(enzymatic_study)	Zhang_M_(2011)	pubmed:22113938	taxid:9606	taxid:9606	psi-mi:MI:0407(direct_interaction)	psi-mi:MI:0463(biogrid)	biogrid:829386	NA	BioGrid	CSNK2A1_PRPF40A
entrez_gene/locuslink:1457	entrez_gene/locuslink:4928	entrez_gene/locuslink:CK2A1(gene_name_synonym)|entrez_gene/locuslink:CKII(gene_name_synonym)|entrez_gene/locuslink:CSNK2A3(gene_name_synonym)	entrez_gene/locuslink:ADIR2(gene_name_synonym)|entrez_gene/locuslink:NUP196(gene_name_synonym)|entrez_gene/locuslink:NUP96(gene_name_synonym)	psi-mi:MI:0415(enzymatic_study)	Zhang_M_(2011)	pubmed:22113938	taxid:9606	taxid:9606	psi-mi:MI:0407(direct_interaction)	psi-mi:MI:0463(biogrid)	biogrid:829387	NA	BioGrid	CSNK2A1_NUP98
entrez_gene/locuslink:1457	entrez_gene/locuslink:23367	entrez_gene/locuslink:CK2A1(gene_name_synonym)|entrez_gene/locuslink:CKII(gene_name_synonym)|entrez_gene/locuslink:CSNK2A3(gene_name_synonym)	entrez_gene/locuslink:LARP(gene_name_synonym)	psi-mi:MI:0415(enzymatic_study)	Zhang_M_(2011)	pubmed:22113938	taxid:9606	taxid:9606	psi-mi:MI:0407(direct_interaction)	psi-mi:MI:0463(biogrid)	biogrid:829395	NA	BioGrid	CSNK2A1_LARP1
entrez_gene/locuslink:1457	entrez_gene/locuslink:498	entrez_gene/locuslink:CK2A1(gene_name_synonym)|entrez_gene/locuslink:CKII(gene_name_synonym)|entrez_gene/locuslink:CSNK2A3(gene_name_synonym)	entrez_gene/locuslink:ATP5A(gene_name_synonym)|entrez_gene/locuslink:ATP5AL2(gene_name_synonym)|entrez_gene/locuslink:ATPM(gene_name_synonym)|entrez_gene/locuslink:COXPD22(gene_name_synonym)|entrez_gene/locuslink:HEL-S-123m(gene_name_synonym)|entrez_gene/locuslink:MC5DN4(gene_name_synonym)|entrez_gene/locuslink:MOM2(gene_name_synonym)|entrez_gene/locuslink:OMR(gene_name_synonym)|entrez_gene/locus…	psi-mi:MI:0415(enzymatic_study)	Zhang_M_(2011)	pubmed:22113938	taxid:9606	taxid:9606	psi-mi:MI:0407(direct_interaction)	psi-mi:MI:0463(biogrid)	biogrid:829401	NA	BioGrid	CSNK2A1_ATP5F1A
entrez_gene/locuslink:1457	entrez_gene/locuslink:4172	entrez_gene/locuslink:CK2A1(gene_name_synonym)|entrez_gene/locuslink:CKII(gene_name_synonym)|entrez_gene/locuslink:CSNK2A3(gene_name_synonym)	entrez_gene/locuslink:HCC5(gene_name_synonym)|entrez_gene/locuslink:P1-MCM3(gene_name_synonym)|entrez_gene/locuslink:P1.h(gene_name_synonym)|entrez_gene/locuslink:RLFB(gene_name_synonym)	psi-mi:MI:0415(enzymatic_study)	Zhang_M_(2011)	pubmed:22113938	taxid:9606	taxid:9606	psi-mi:MI:0407(direct_interaction)	psi-mi:MI:0463(biogrid)	biogrid:829434	NA	BioGrid	CSNK2A1_MCM3
entrez_gene/locuslink:1457	entrez_gene/locuslink:1460	entrez_gene/locuslink:CK2A1(gene_name_synonym)|entrez_gene/locuslink:CKII(gene_name_synonym)|entrez_gene/locuslink:CSNK2A3(gene_name_synonym)	entrez_gene/locuslink:CK2B(gene_name_synonym)|entrez_gene/locuslink:CK2N(gene_name_synonym)|entrez_gene/locuslink:CSK2B(gene_name_synonym)|entrez_gene/locuslink:G5A(gene_name_synonym)	psi-mi:MI:0415(enzymatic_study)	Lee_NY_(2009)	pubmed:19592636	taxid:9606	taxid:9606	psi-mi:MI:0407(direct_interaction)	psi-mi:MI:0463(biogrid)	biogrid:879233	NA	BioGrid	CSNK2A1_CSNK2B
entrez_gene/locuslink:1457	entrez_gene/locuslink:1460	entrez_gene/locuslink:CK2A1(gene_name_synonym)|entrez_gene/locuslink:CKII(gene_name_synonym)|entrez_gene/locuslink:CSNK2A3(gene_name_synonym)	entrez_gene/locuslink:CK2B(gene_name_synonym)|entrez_gene/locuslink:CK2N(gene_name_synonym)|entrez_gene/locuslink:CSK2B(gene_name_synonym)|entrez_gene/locuslink:G5A(gene_name_synonym)	psi-mi:MI:0018(two_hybrid)	Wang_J_(2011)	pubmed:21988832	taxid:9606	taxid:9606	psi-mi:MI:0407(direct_interaction)	psi-mi:MI:0463(biogrid)	biogrid:893254	NA	BioGrid	CSNK2A1_CSNK2B
entrez_gene/locuslink:1459	entrez_gene/locuslink:1460	entrez_gene/locuslink:CK2A2(gene_name_synonym)|entrez_gene/locuslink:CSNK2A1(gene_name_synonym)	entrez_gene/locuslink:CK2B(gene_name_synonym)|entrez_gene/locuslink:CK2N(gene_name_synonym)|entrez_gene/locuslink:CSK2B(gene_name_synonym)|entrez_gene/locuslink:G5A(gene_name_synonym)	psi-mi:MI:0018(two_hybrid)	Wallach_T_(2013)	pubmed:23555304	taxid:9606	taxid:9606	psi-mi:MI:0407(direct_interaction)	psi-mi:MI:0463(biogrid)	biogrid:1175026	NA	BioGrid	CSNK2A2_CSNK2B
entrez_gene/locuslink:1459	entrez_gene/locuslink:1460	entrez_gene/locuslink:CK2A2(gene_name_synonym)|entrez_gene/locuslink:CSNK2A1(gene_name_synonym)	entrez_gene/locuslink:CK2B(gene_name_synonym)|entrez_gene/locuslink:CK2N(gene_name_synonym)|entrez_gene/locuslink:CSK2B(gene_name_synonym)|entrez_gene/locuslink:G5A(gene_name_synonym)	psi-mi:MI:0018(two_hybrid)	Bosc_DG_(2000)	pubmed:10799509	taxid:9606	taxid:9606	psi-mi:MI:0407(direct_interaction)	psi-mi:MI:0463(biogrid)	biogrid:262837	NA	BioGrid	CSNK2A2_CSNK2B
entrez_gene/locuslink:1459	entrez_gene/locuslink:1460	entrez_gene/locuslink:CK2A2(gene_name_synonym)|entrez_gene/locuslink:CSNK2A1(gene_name_synonym)	entrez_gene/locuslink:CK2B(gene_name_synonym)|entrez_gene/locuslink:CK2N(gene_name_synonym)|entrez_gene/locuslink:CSK2B(gene_name_synonym)|entrez_gene/locuslink:G5A(gene_name_synonym)	psi-mi:MI:0415(enzymatic_study)	Watabe_M_(2011)	pubmed:21486957	taxid:9606	taxid:9606	psi-mi:MI:0407(direct_interaction)	psi-mi:MI:0463(biogrid)	biogrid:632606	NA	BioGrid	CSNK2A2_CSNK2B
entrez_gene/locuslink:1459	entrez_gene/locuslink:1460	entrez_gene/locuslink:CK2A2(gene_name_synonym)|entrez_gene/locuslink:CSNK2A1(gene_name_synonym)	entrez_gene/locuslink:CK2B(gene_name_synonym)|entrez_gene/locuslink:CK2N(gene_name_synonym)|entrez_gene/locuslink:CSK2B(gene_name_synonym)|entrez_gene/locuslink:G5A(gene_name_synonym)	psi-mi:MI:0018(two_hybrid)	Wang_J_(2011)	pubmed:21988832	taxid:9606	taxid:9606	psi-mi:MI:0407(direct_interaction)	psi-mi:MI:0463(biogrid)	biogrid:893255	NA	BioGrid	CSNK2A2_CSNK2B
entrez_gene/locuslink:1460	entrez_gene/locuslink:1459	entrez_gene/locuslink:CK2B(gene_name_synonym)|entrez_gene/locuslink:CK2N(gene_name_synonym)|entrez_gene/locuslink:CSK2B(gene_name_synonym)|entrez_gene/locuslink:G5A(gene_name_synonym)	entrez_gene/locuslink:CK2A2(gene_name_synonym)|entrez_gene/locuslink:CSNK2A1(gene_name_synonym)	psi-mi:MI:0018(two_hybrid)	Lehner_B_(2004)	pubmed:14667819	taxid:9606	taxid:9606	psi-mi:MI:0407(direct_interaction)	psi-mi:MI:0463(biogrid)	biogrid:119409	NA	BioGrid	CSNK2B_CSNK2A2
entrez_gene/locuslink:1460	entrez_gene/locuslink:1457	entrez_gene/locuslink:CK2B(gene_name_synonym)|entrez_gene/locuslink:CK2N(gene_name_synonym)|entrez_gene/locuslink:CSK2B(gene_name_synonym)|entrez_gene/locuslink:G5A(gene_name_synonym)	entrez_gene/locuslink:CK2A1(gene_name_synonym)|entrez_gene/locuslink:CKII(gene_name_synonym)|entrez_gene/locuslink:CSNK2A3(gene_name_synonym)	psi-mi:MI:0047(far_western_blotting)	Marin_O_(1997)	pubmed:9188720	taxid:9606	taxid:9606	psi-mi:MI:0407(direct_interaction)	psi-mi:MI:0463(biogrid)	biogrid:262829	NA	BioGrid	CSNK2B_CSNK2A1
entrez_gene/locuslink:1460	entrez_gene/locuslink:1459	entrez_gene/locuslink:CK2B(gene_name_synonym)|entrez_gene/locuslink:CK2N(gene_name_synonym)|entrez_gene/locuslink:CSK2B(gene_name_synonym)|entrez_gene/locuslink:G5A(gene_name_synonym)	entrez_gene/locuslink:CK2A2(gene_name_synonym)|entrez_gene/locuslink:CSNK2A1(gene_name_synonym)	psi-mi:MI:0047(far_western_blotting)	Marin_O_(1997)	pubmed:9188720	taxid:9606	taxid:9606	psi-mi:MI:0407(direct_interaction)	psi-mi:MI:0463(biogrid)	biogrid:262830	NA	BioGrid	CSNK2B_CSNK2A2
entrez_gene/locuslink:1460	entrez_gene/locuslink:1457	entrez_gene/locuslink:CK2B(gene_name_synonym)|entrez_gene/locuslink:CK2N(gene_name_synonym)|entrez_gene/locuslink:CSK2B(gene_name_synonym)|entrez_gene/locuslink:G5A(gene_name_synonym)	entrez_gene/locuslink:CK2A1(gene_name_synonym)|entrez_gene/locuslink:CKII(gene_name_synonym)|entrez_gene/locuslink:CSNK2A3(gene_name_synonym)	psi-mi:MI:0018(two_hybrid)	Ahn_BH_(2001)	pubmed:11710515	taxid:9606	taxid:9606	psi-mi:MI:0407(direct_interaction)	psi-mi:MI:0463(biogrid)	biogrid:314599	NA	BioGrid	CSNK2B_CSNK2A1
entrez_gene/locuslink:1460	entrez_gene/locuslink:5976	entrez_gene/locuslink:CK2B(gene_name_synonym)|entrez_gene/locuslink:CK2N(gene_name_synonym)|entrez_gene/locuslink:CSK2B(gene_name_synonym)|entrez_gene/locuslink:G5A(gene_name_synonym)	entrez_gene/locuslink:HUPF1(gene_name_synonym)|entrez_gene/locuslink:NORF1(gene_name_synonym)|entrez_gene/locuslink:RENT1(gene_name_synonym)|entrez_gene/locuslink:pNORF1(gene_name_synonym)|entrez_gene/locuslink:smg-2(gene_name_synonym)	psi-mi:MI:0018(two_hybrid)	Vinayagam_A_(2011)	pubmed:21900206	taxid:9606	taxid:9606	psi-mi:MI:0407(direct_interaction)	psi-mi:MI:0463(biogrid)	biogrid:601701	NA	BioGrid	CSNK2B_UPF1
entrez_gene/locuslink:1460	entrez_gene/locuslink:1457	entrez_gene/locuslink:CK2B(gene_name_synonym)|entrez_gene/locuslink:CK2N(gene_name_synonym)|entrez_gene/locuslink:CSK2B(gene_name_synonym)|entrez_gene/locuslink:G5A(gene_name_synonym)	entrez_gene/locuslink:CK2A1(gene_name_synonym)|entrez_gene/locuslink:CKII(gene_name_synonym)|entrez_gene/locuslink:CSNK2A3(gene_name_synonym)	psi-mi:MI:0018(two_hybrid)	Son_MY_(1999)	pubmed:10512750	taxid:9606	taxid:9606	psi-mi:MI:0407(direct_interaction)	psi-mi:MI:0463(biogrid)	biogrid:717217	NA	BioGrid	CSNK2B_CSNK2A1
entrez_gene/locuslink:1460	entrez_gene/locuslink:1457	entrez_gene/locuslink:CK2B(gene_name_synonym)|entrez_gene/locuslink:CK2N(gene_name_synonym)|entrez_gene/locuslink:CSK2B(gene_name_synonym)|entrez_gene/locuslink:G5A(gene_name_synonym)	entrez_gene/locuslink:CK2A1(gene_name_synonym)|entrez_gene/locuslink:CKII(gene_name_synonym)|entrez_gene/locuslink:CSNK2A3(gene_name_synonym)	psi-mi:MI:0047(far_western_blotting)	Llorens_F_(2003)	pubmed:12901717	taxid:9606	taxid:9606	psi-mi:MI:0407(direct_interaction)	psi-mi:MI:0463(biogrid)	biogrid:823327	NA	BioGrid	CSNK2B_CSNK2A1
entrez_gene/locuslink:146691	entrez_gene/locuslink:351	-	entrez_gene/locuslink:AAA(gene_name_synonym)|entrez_gene/locuslink:ABETA(gene_name_synonym)|entrez_gene/locuslink:ABPP(gene_name_synonym)|entrez_gene/locuslink:AD1(gene_name_synonym)|entrez_gene/locuslink:APPI(gene_name_synonym)|entrez_gene/locuslink:CTFgamma(gene_name_synonym)|entrez_gene/locuslink:CVAP(gene_name_synonym)|entrez_gene/locuslink:PN-II(gene_name_synonym)|entrez_gene/locuslink:PN2(g…	psi-mi:MI:0096(pull_down)	Olah_J_(2011)	pubmed:21832049	taxid:9606	taxid:9606	psi-mi:MI:0407(direct_interaction)	psi-mi:MI:0463(biogrid)	biogrid:737707	NA	BioGrid	TOM1L2_APP
entrez_gene/locuslink:1600	entrez_gene/locuslink:351	-	entrez_gene/locuslink:AAA(gene_name_synonym)|entrez_gene/locuslink:ABETA(gene_name_synonym)|entrez_gene/locuslink:ABPP(gene_name_synonym)|entrez_gene/locuslink:AD1(gene_name_synonym)|entrez_gene/locuslink:APPI(gene_name_synonym)|entrez_gene/locuslink:CTFgamma(gene_name_synonym)|entrez_gene/locuslink:CVAP(gene_name_synonym)|entrez_gene/locuslink:PN-II(gene_name_synonym)|entrez_gene/locuslink:PN2(g…	psi-mi:MI:0096(pull_down)	Homayouni_R_(1999)	pubmed:10460257	taxid:9606	taxid:9606	psi-mi:MI:0407(direct_interaction)	psi-mi:MI:0463(biogrid)	biogrid:289221	NA	BioGrid	DAB1_APP
entrez_gene/locuslink:1600	entrez_gene/locuslink:351	-	entrez_gene/locuslink:AAA(gene_name_synonym)|entrez_gene/locuslink:ABETA(gene_name_synonym)|entrez_gene/locuslink:ABPP(gene_name_synonym)|entrez_gene/locuslink:AD1(gene_name_synonym)|entrez_gene/locuslink:APPI(gene_name_synonym)|entrez_gene/locuslink:CTFgamma(gene_name_synonym)|entrez_gene/locuslink:CVAP(gene_name_synonym)|entrez_gene/locuslink:PN-II(gene_name_synonym)|entrez_gene/locuslink:PN2(g…	psi-mi:MI:0096(pull_down)	Olah_J_(2011)	pubmed:21832049	taxid:9606	taxid:9606	psi-mi:MI:0407(direct_interaction)	psi-mi:MI:0463(biogrid)	biogrid:738709	NA	BioGrid	DAB1_APP
entrez_gene/locuslink:1601	entrez_gene/locuslink:351	entrez_gene/locuslink:DOC-2(gene_name_synonym)|entrez_gene/locuslink:DOC2(gene_name_synonym)	entrez_gene/locuslink:AAA(gene_name_synonym)|entrez_gene/locuslink:ABETA(gene_name_synonym)|entrez_gene/locuslink:ABPP(gene_name_synonym)|entrez_gene/locuslink:AD1(gene_name_synonym)|entrez_gene/locuslink:APPI(gene_name_synonym)|entrez_gene/locuslink:CTFgamma(gene_name_synonym)|entrez_gene/locuslink:CVAP(gene_name_synonym)|entrez_gene/locuslink:PN-II(gene_name_synonym)|entrez_gene/locuslink:PN2(g…	psi-mi:MI:0096(pull_down)	Morris_SM_(2001)	pubmed:11247302	taxid:9606	taxid:9606	psi-mi:MI:0407(direct_interaction)	psi-mi:MI:0463(biogrid)	biogrid:278282	NA	BioGrid	DAB2_APP
entrez_gene/locuslink:1601	entrez_gene/locuslink:4646	entrez_gene/locuslink:DOC-2(gene_name_synonym)|entrez_gene/locuslink:DOC2(gene_name_synonym)	entrez_gene/locuslink:DFNA22(gene_name_synonym)|entrez_gene/locuslink:DFNB37(gene_name_synonym)	psi-mi:MI:0096(pull_down)	Inoue_A_(2002)	pubmed:11906161	taxid:9606	taxid:9606	psi-mi:MI:0407(direct_interaction)	psi-mi:MI:0463(biogrid)	biogrid:297490	NA	BioGrid	DAB2_MYO6
entrez_gene/locuslink:161	entrez_gene/locuslink:351	entrez_gene/locuslink:ADTAB(gene_name_synonym)|entrez_gene/locuslink:CLAPA2(gene_name_synonym)|entrez_gene/locuslink:HIP-9(gene_name_synonym)|entrez_gene/locuslink:HIP9(gene_name_synonym)|entrez_gene/locuslink:HYPJ(gene_name_synonym)	entrez_gene/locuslink:AAA(gene_name_synonym)|entrez_gene/locuslink:ABETA(gene_name_synonym)|entrez_gene/locuslink:ABPP(gene_name_synonym)|entrez_gene/locuslink:AD1(gene_name_synonym)|entrez_gene/locuslink:APPI(gene_name_synonym)|entrez_gene/locuslink:CTFgamma(gene_name_synonym)|entrez_gene/locuslink:CVAP(gene_name_synonym)|entrez_gene/locuslink:PN-II(gene_name_synonym)|entrez_gene/locuslink:PN2(g…	psi-mi:MI:0096(pull_down)	Olah_J_(2011)	pubmed:21832049	taxid:9606	taxid:9606	psi-mi:MI:0407(direct_interaction)	psi-mi:MI:0463(biogrid)	biogrid:739587	NA	BioGrid	AP2A2_APP
entrez_gene/locuslink:166	entrez_gene/locuslink:2801	entrez_gene/locuslink:AES-1(gene_name_synonym)|entrez_gene/locuslink:AES-2(gene_name_synonym)|entrez_gene/locuslink:ESP1(gene_name_synonym)|entrez_gene/locuslink:GRG(gene_name_synonym)|entrez_gene/locuslink:GRG5(gene_name_synonym)|entrez_gene/locuslink:Grg-5(gene_name_synonym)|entrez_gene/locuslink:TLE5(gene_name_synonym)	entrez_gene/locuslink:GM130(gene_name_synonym)	psi-mi:MI:0018(two_hybrid)	Rolland_T_(2014)	pubmed:25416956	taxid:9606	taxid:9606	psi-mi:MI:0407(direct_interaction)	psi-mi:MI:0463(biogrid)	biogrid:1036666	NA	BioGrid	TLE5_GOLGA2
entrez_gene/locuslink:1660	entrez_gene/locuslink:26993	entrez_gene/locuslink:DDX9(gene_name_synonym)|entrez_gene/locuslink:LKP(gene_name_synonym)|entrez_gene/locuslink:NDH2(gene_name_synonym)|entrez_gene/locuslink:NDHII(gene_name_synonym)|entrez_gene/locuslink:RHA(gene_name_synonym)	entrez_gene/locuslink:HA95(gene_name_synonym)|entrez_gene/locuslink:HAP95(gene_name_synonym)|entrez_gene/locuslink:NAKAP(gene_name_synonym)|entrez_gene/locuslink:NAKAP95(gene_name_synonym)	psi-mi:MI:0096(pull_down)	Yang_JP_(2001)	pubmed:11402034	taxid:9606	taxid:9606	psi-mi:MI:0407(direct_interaction)	psi-mi:MI:0463(biogrid)	biogrid:279849	NA	BioGrid	DHX9_AKAP8L
entrez_gene/locuslink:1660	entrez_gene/locuslink:26993	entrez_gene/locuslink:DDX9(gene_name_synonym)|entrez_gene/locuslink:LKP(gene_name_synonym)|entrez_gene/locuslink:NDH2(gene_name_synonym)|entrez_gene/locuslink:NDHII(gene_name_synonym)|entrez_gene/locuslink:RHA(gene_name_synonym)	entrez_gene/locuslink:HA95(gene_name_synonym)|entrez_gene/locuslink:HAP95(gene_name_synonym)|entrez_gene/locuslink:NAKAP(gene_name_synonym)|entrez_gene/locuslink:NAKAP95(gene_name_synonym)	psi-mi:MI:0018(two_hybrid)	Westberg_C_(2000)	pubmed:10748171	taxid:9606	taxid:9606	psi-mi:MI:0407(direct_interaction)	psi-mi:MI:0463(biogrid)	biogrid:283139	NA	BioGrid	DHX9_AKAP8L
entrez_gene/locuslink:1660	entrez_gene/locuslink:26993	entrez_gene/locuslink:DDX9(gene_name_synonym)|entrez_gene/locuslink:LKP(gene_name_synonym)|entrez_gene/locuslink:NDH2(gene_name_synonym)|entrez_gene/locuslink:NDHII(gene_name_synonym)|entrez_gene/locuslink:RHA(gene_name_synonym)	entrez_gene/locuslink:HA95(gene_name_synonym)|entrez_gene/locuslink:HAP95(gene_name_synonym)|entrez_gene/locuslink:NAKAP(gene_name_synonym)|entrez_gene/locuslink:NAKAP95(gene_name_synonym)	psi-mi:MI:0096(pull_down)	Westberg_C_(2000)	pubmed:10748171	taxid:9606	taxid:9606	psi-mi:MI:0407(direct_interaction)	psi-mi:MI:0463(biogrid)	biogrid:283140	NA	BioGrid	DHX9_AKAP8L
entrez_gene/locuslink:1670	entrez_gene/locuslink:1840	entrez_gene/locuslink:DEF5(gene_name_synonym)|entrez_gene/locuslink:HD-5(gene_name_synonym)	entrez_gene/locuslink:hDx-1(gene_name_synonym)	psi-mi:MI:0018(two_hybrid)	Wang_J_(2011)	pubmed:21988832	taxid:9606	taxid:9606	psi-mi:MI:0407(direct_interaction)	psi-mi:MI:0463(biogrid)	biogrid:893612	NA	BioGrid	DEFA5_DTX1
entrez_gene/locuslink:1823	entrez_gene/locuslink:1832	entrez_gene/locuslink:CDHF1(gene_name_synonym)|entrez_gene/locuslink:DG2/DG3(gene_name_synonym)	entrez_gene/locuslink:DCWHKTA(gene_name_synonym)|entrez_gene/locuslink:DP(gene_name_synonym)|entrez_gene/locuslink:DPI(gene_name_synonym)|entrez_gene/locuslink:DPII(gene_name_synonym)	psi-mi:MI:0096(pull_down)	Smith_EA_(1998)	pubmed:9606214	taxid:9606	taxid:9606	psi-mi:MI:0407(direct_interaction)	psi-mi:MI:0463(biogrid)	biogrid:305826	NA	BioGrid	DSC1_DSP
entrez_gene/locuslink:1828	entrez_gene/locuslink:3728	entrez_gene/locuslink:CDHF4(gene_name_synonym)|entrez_gene/locuslink:DG1(gene_name_synonym)|entrez_gene/locuslink:DSG(gene_name_synonym)|entrez_gene/locuslink:EPKHE(gene_name_synonym)|entrez_gene/locuslink:EPKHIA(gene_name_synonym)|entrez_gene/locuslink:PPKS1(gene_name_synonym)|entrez_gene/locuslink:SPPK1(gene_name_synonym)	entrez_gene/locuslink:ARVD12(gene_name_synonym)|entrez_gene/locuslink:CTNNG(gene_name_synonym)|entrez_gene/locuslink:DP3(gene_name_synonym)|entrez_gene/locuslink:DPIII(gene_name_synonym)|entrez_gene/locuslink:PDGB(gene_name_synonym)|entrez_gene/locuslink:PKGB(gene_name_synonym)	psi-mi:MI:0096(pull_down)	Smith_EA_(1998)	pubmed:9606214	taxid:9606	taxid:9606	psi-mi:MI:0407(direct_interaction)	psi-mi:MI:0463(biogrid)	biogrid:305823	NA	BioGrid	DSG1_JUP
entrez_gene/locuslink:1828	entrez_gene/locuslink:1823	entrez_gene/locuslink:CDHF4(gene_name_synonym)|entrez_gene/locuslink:DG1(gene_name_synonym)|entrez_gene/locuslink:DSG(gene_name_synonym)|entrez_gene/locuslink:EPKHE(gene_name_synonym)|entrez_gene/locuslink:EPKHIA(gene_name_synonym)|entrez_gene/locuslink:PPKS1(gene_name_synonym)|entrez_gene/locuslink:SPPK1(gene_name_synonym)	entrez_gene/locuslink:CDHF1(gene_name_synonym)|entrez_gene/locuslink:DG2/DG3(gene_name_synonym)	psi-mi:MI:0096(pull_down)	Smith_EA_(1998)	pubmed:9606214	taxid:9606	taxid:9606	psi-mi:MI:0407(direct_interaction)	psi-mi:MI:0463(biogrid)	biogrid:305825	NA	BioGrid	DSG1_DSC1
entrez_gene/locuslink:1956	entrez_gene/locuslink:2017	entrez_gene/locuslink:ERBB(gene_name_synonym)|entrez_gene/locuslink:ERBB1(gene_name_synonym)|entrez_gene/locuslink:HER1(gene_name_synonym)|entrez_gene/locuslink:NISBD2(gene_name_synonym)|entrez_gene/locuslink:PIG61(gene_name_synonym)|entrez_gene/locuslink:mENA(gene_name_synonym)	entrez_gene/locuslink:EMS1(gene_name_synonym)	psi-mi:MI:0018(two_hybrid)	Kotlyar_M_(2015)	pubmed:25402006	taxid:9606	taxid:9606	psi-mi:MI:0407(direct_interaction)	psi-mi:MI:0463(biogrid)	biogrid:1067371	NA	BioGrid	EGFR_CTTN
entrez_gene/locuslink:1956	entrez_gene/locuslink:10458	entrez_gene/locuslink:ERBB(gene_name_synonym)|entrez_gene/locuslink:ERBB1(gene_name_synonym)|entrez_gene/locuslink:HER1(gene_name_synonym)|entrez_gene/locuslink:NISBD2(gene_name_synonym)|entrez_gene/locuslink:PIG61(gene_name_synonym)|entrez_gene/locuslink:mENA(gene_name_synonym)	entrez_gene/locuslink:BAP2(gene_name_synonym)|entrez_gene/locuslink:FLAF3(gene_name_synonym)|entrez_gene/locuslink:IRSP53(gene_name_synonym)	psi-mi:MI:0018(two_hybrid)	Kotlyar_M_(2015)	pubmed:25402006	taxid:9606	taxid:9606	psi-mi:MI:0407(direct_interaction)	psi-mi:MI:0463(biogrid)	biogrid:1067406	NA	BioGrid	EGFR_BAIAP2
entrez_gene/locuslink:1956	entrez_gene/locuslink:999	entrez_gene/locuslink:ERBB(gene_name_synonym)|entrez_gene/locuslink:ERBB1(gene_name_synonym)|entrez_gene/locuslink:HER1(gene_name_synonym)|entrez_gene/locuslink:NISBD2(gene_name_synonym)|entrez_gene/locuslink:PIG61(gene_name_synonym)|entrez_gene/locuslink:mENA(gene_name_synonym)	entrez_gene/locuslink:Arc-1(gene_name_synonym)|entrez_gene/locuslink:CD324(gene_name_synonym)|entrez_gene/locuslink:CDHE(gene_name_synonym)|entrez_gene/locuslink:ECAD(gene_name_synonym)|entrez_gene/locuslink:LCAM(gene_name_synonym)|entrez_gene/locuslink:UVO(gene_name_synonym)	psi-mi:MI:0018(two_hybrid)	Kotlyar_M_(2015)	pubmed:25402006	taxid:9606	taxid:9606	psi-mi:MI:0407(direct_interaction)	psi-mi:MI:0463(biogrid)	biogrid:1067450	NA	BioGrid	EGFR_CDH1
entrez_gene/locuslink:1956	entrez_gene/locuslink:5058	entrez_gene/locuslink:ERBB(gene_name_synonym)|entrez_gene/locuslink:ERBB1(gene_name_synonym)|entrez_gene/locuslink:HER1(gene_name_synonym)|entrez_gene/locuslink:NISBD2(gene_name_synonym)|entrez_gene/locuslink:PIG61(gene_name_synonym)|entrez_gene/locuslink:mENA(gene_name_synonym)	entrez_gene/locuslink:PAKalpha(gene_name_synonym)	psi-mi:MI:0018(two_hybrid)	Kotlyar_M_(2015)	pubmed:25402006	taxid:9606	taxid:9606	psi-mi:MI:0407(direct_interaction)	psi-mi:MI:0463(biogrid)	biogrid:1067467	NA	BioGrid	EGFR_PAK1
entrez_gene/locuslink:1956	entrez_gene/locuslink:8976	entrez_gene/locuslink:ERBB(gene_name_synonym)|entrez_gene/locuslink:ERBB1(gene_name_synonym)|entrez_gene/locuslink:HER1(gene_name_synonym)|entrez_gene/locuslink:NISBD2(gene_name_synonym)|entrez_gene/locuslink:PIG61(gene_name_synonym)|entrez_gene/locuslink:mENA(gene_name_synonym)	entrez_gene/locuslink:N-WASP(gene_name_synonym)|entrez_gene/locuslink:NWASP(gene_name_synonym)	psi-mi:MI:0018(two_hybrid)	Kotlyar_M_(2015)	pubmed:25402006	taxid:9606	taxid:9606	psi-mi:MI:0407(direct_interaction)	psi-mi:MI:0463(biogrid)	biogrid:1067470	NA	BioGrid	EGFR_WASL
entrez_gene/locuslink:1956	entrez_gene/locuslink:10810	entrez_gene/locuslink:ERBB(gene_name_synonym)|entrez_gene/locuslink:ERBB1(gene_name_synonym)|entrez_gene/locuslink:HER1(gene_name_synonym)|entrez_gene/locuslink:NISBD2(gene_name_synonym)|entrez_gene/locuslink:PIG61(gene_name_synonym)|entrez_gene/locuslink:mENA(gene_name_synonym)	entrez_gene/locuslink:Brush-1(gene_name_synonym)|entrez_gene/locuslink:SCAR3(gene_name_synonym)|entrez_gene/locuslink:WAVE3(gene_name_synonym)	psi-mi:MI:0018(two_hybrid)	Kotlyar_M_(2015)	pubmed:25402006	taxid:9606	taxid:9606	psi-mi:MI:0407(direct_interaction)	psi-mi:MI:0463(biogrid)	biogrid:1067472	NA	BioGrid	EGFR_WASF3
entrez_gene/locuslink:1956	entrez_gene/locuslink:351	entrez_gene/locuslink:ERBB(gene_name_synonym)|entrez_gene/locuslink:ERBB1(gene_name_synonym)|entrez_gene/locuslink:HER1(gene_name_synonym)|entrez_gene/locuslink:NISBD2(gene_name_synonym)|entrez_gene/locuslink:PIG61(gene_name_synonym)|entrez_gene/locuslink:mENA(gene_name_synonym)	entrez_gene/locuslink:AAA(gene_name_synonym)|entrez_gene/locuslink:ABETA(gene_name_synonym)|entrez_gene/locuslink:ABPP(gene_name_synonym)|entrez_gene/locuslink:AD1(gene_name_synonym)|entrez_gene/locuslink:APPI(gene_name_synonym)|entrez_gene/locuslink:CTFgamma(gene_name_synonym)|entrez_gene/locuslink:CVAP(gene_name_synonym)|entrez_gene/locuslink:PN-II(gene_name_synonym)|entrez_gene/locuslink:PN2(g…	psi-mi:MI:0018(two_hybrid)	Kotlyar_M_(2015)	pubmed:25402006	taxid:9606	taxid:9606	psi-mi:MI:0407(direct_interaction)	psi-mi:MI:0463(biogrid)	biogrid:1067483	NA	BioGrid	EGFR_APP
entrez_gene/locuslink:1956	entrez_gene/locuslink:351	entrez_gene/locuslink:ERBB(gene_name_synonym)|entrez_gene/locuslink:ERBB1(gene_name_synonym)|entrez_gene/locuslink:HER1(gene_name_synonym)|entrez_gene/locuslink:NISBD2(gene_name_synonym)|entrez_gene/locuslink:PIG61(gene_name_synonym)|entrez_gene/locuslink:mENA(gene_name_synonym)	entrez_gene/locuslink:AAA(gene_name_synonym)|entrez_gene/locuslink:ABETA(gene_name_synonym)|entrez_gene/locuslink:ABPP(gene_name_synonym)|entrez_gene/locuslink:AD1(gene_name_synonym)|entrez_gene/locuslink:APPI(gene_name_synonym)|entrez_gene/locuslink:CTFgamma(gene_name_synonym)|entrez_gene/locuslink:CVAP(gene_name_synonym)|entrez_gene/locuslink:PN-II(gene_name_synonym)|entrez_gene/locuslink:PN2(g…	psi-mi:MI:0090(protein_complementation_assay)	Petschnigg_J_(2014)	pubmed:24658140	taxid:9606	taxid:9606	psi-mi:MI:0407(direct_interaction)	psi-mi:MI:0463(biogrid)	biogrid:1505961	NA	BioGrid	EGFR_APP
entrez_gene/locuslink:1956	entrez_gene/locuslink:10458	entrez_gene/locuslink:ERBB(gene_name_synonym)|entrez_gene/locuslink:ERBB1(gene_name_synonym)|entrez_gene/locuslink:HER1(gene_name_synonym)|entrez_gene/locuslink:NISBD2(gene_name_synonym)|entrez_gene/locuslink:PIG61(gene_name_synonym)|entrez_gene/locuslink:mENA(gene_name_synonym)	entrez_gene/locuslink:BAP2(gene_name_synonym)|entrez_gene/locuslink:FLAF3(gene_name_synonym)|entrez_gene/locuslink:IRSP53(gene_name_synonym)	psi-mi:MI:0090(protein_complementation_assay)	Petschnigg_J_(2014)	pubmed:24658140	taxid:9606	taxid:9606	psi-mi:MI:0407(direct_interaction)	psi-mi:MI:0463(biogrid)	biogrid:1505965	NA	BioGrid	EGFR_BAIAP2
entrez_gene/locuslink:1956	entrez_gene/locuslink:999	entrez_gene/locuslink:ERBB(gene_name_synonym)|entrez_gene/locuslink:ERBB1(gene_name_synonym)|entrez_gene/locuslink:HER1(gene_name_synonym)|entrez_gene/locuslink:NISBD2(gene_name_synonym)|entrez_gene/locuslink:PIG61(gene_name_synonym)|entrez_gene/locuslink:mENA(gene_name_synonym)	entrez_gene/locuslink:Arc-1(gene_name_synonym)|entrez_gene/locuslink:CD324(gene_name_synonym)|entrez_gene/locuslink:CDHE(gene_name_synonym)|entrez_gene/locuslink:ECAD(gene_name_synonym)|entrez_gene/locuslink:LCAM(gene_name_synonym)|entrez_gene/locuslink:UVO(gene_name_synonym)	psi-mi:MI:0090(protein_complementation_assay)	Petschnigg_J_(2014)	pubmed:24658140	taxid:9606	taxid:9606	psi-mi:MI:0407(direct_interaction)	psi-mi:MI:0463(biogrid)	biogrid:1505972	NA	BioGrid	EGFR_CDH1
entrez_gene/locuslink:1956	entrez_gene/locuslink:2017	entrez_gene/locuslink:ERBB(gene_name_synonym)|entrez_gene/locuslink:ERBB1(gene_name_synonym)|entrez_gene/locuslink:HER1(gene_name_synonym)|entrez_gene/locuslink:NISBD2(gene_name_synonym)|entrez_gene/locuslink:PIG61(gene_name_synonym)|entrez_gene/locuslink:mENA(gene_name_synonym)	entrez_gene/locuslink:EMS1(gene_name_synonym)	psi-mi:MI:0090(protein_complementation_assay)	Petschnigg_J_(2014)	pubmed:24658140	taxid:9606	taxid:9606	psi-mi:MI:0407(direct_interaction)	psi-mi:MI:0463(biogrid)	biogrid:1505980	NA	BioGrid	EGFR_CTTN
entrez_gene/locuslink:1956	entrez_gene/locuslink:5058	entrez_gene/locuslink:ERBB(gene_name_synonym)|entrez_gene/locuslink:ERBB1(gene_name_synonym)|entrez_gene/locuslink:HER1(gene_name_synonym)|entrez_gene/locuslink:NISBD2(gene_name_synonym)|entrez_gene/locuslink:PIG61(gene_name_synonym)|entrez_gene/locuslink:mENA(gene_name_synonym)	entrez_gene/locuslink:PAKalpha(gene_name_synonym)	psi-mi:MI:0090(protein_complementation_assay)	Petschnigg_J_(2014)	pubmed:24658140	taxid:9606	taxid:9606	psi-mi:MI:0407(direct_interaction)	psi-mi:MI:0463(biogrid)	biogrid:1506019	NA	BioGrid	EGFR_PAK1
entrez_gene/locuslink:1956	entrez_gene/locuslink:10810	entrez_gene/locuslink:ERBB(gene_name_synonym)|entrez_gene/locuslink:ERBB1(gene_name_synonym)|entrez_gene/locuslink:HER1(gene_name_synonym)|entrez_gene/locuslink:NISBD2(gene_name_synonym)|entrez_gene/locuslink:PIG61(gene_name_synonym)|entrez_gene/locuslink:mENA(gene_name_synonym)	entrez_gene/locuslink:Brush-1(gene_name_synonym)|entrez_gene/locuslink:SCAR3(gene_name_synonym)|entrez_gene/locuslink:WAVE3(gene_name_synonym)	psi-mi:MI:0090(protein_complementation_assay)	Petschnigg_J_(2014)	pubmed:24658140	taxid:9606	taxid:9606	psi-mi:MI:0407(direct_interaction)	psi-mi:MI:0463(biogrid)	biogrid:1506071	NA	BioGrid	EGFR_WASF3
entrez_gene/locuslink:1956	entrez_gene/locuslink:8976	entrez_gene/locuslink:ERBB(gene_name_synonym)|entrez_gene/locuslink:ERBB1(gene_name_synonym)|entrez_gene/locuslink:HER1(gene_name_synonym)|entrez_gene/locuslink:NISBD2(gene_name_synonym)|entrez_gene/locuslink:PIG61(gene_name_synonym)|entrez_gene/locuslink:mENA(gene_name_synonym)	entrez_gene/locuslink:N-WASP(gene_name_synonym)|entrez_gene/locuslink:NWASP(gene_name_synonym)	psi-mi:MI:0090(protein_complementation_assay)	Petschnigg_J_(2014)	pubmed:24658140	taxid:9606	taxid:9606	psi-mi:MI:0407(direct_interaction)	psi-mi:MI:0463(biogrid)	biogrid:1506072	NA	BioGrid	EGFR_WASL
entrez_gene/locuslink:2006	entrez_gene/locuslink:2200	entrez_gene/locuslink:SVAS(gene_name_synonym)|entrez_gene/locuslink:WBS(gene_name_synonym)|entrez_gene/locuslink:WS(gene_name_synonym)	entrez_gene/locuslink:ACMICD(gene_name_synonym)|entrez_gene/locuslink:ECTOL1(gene_name_synonym)|entrez_gene/locuslink:FBN(gene_name_synonym)|entrez_gene/locuslink:GPHYSD2(gene_name_synonym)|entrez_gene/locuslink:MASS(gene_name_synonym)|entrez_gene/locuslink:MFS1(gene_name_synonym)|entrez_gene/locuslink:OCTD(gene_name_synonym)|entrez_gene/locuslink:SGS(gene_name_synonym)|entrez_gene/locuslink:SSKS…	psi-mi:MI:0096(pull_down)	Trask_TM_(2000)	pubmed:10825173	taxid:9606	taxid:9606	psi-mi:MI:0407(direct_interaction)	psi-mi:MI:0463(biogrid)	biogrid:288390	NA	BioGrid	ELN_FBN1
entrez_gene/locuslink:2006	entrez_gene/locuslink:2201	entrez_gene/locuslink:SVAS(gene_name_synonym)|entrez_gene/locuslink:WBS(gene_name_synonym)|entrez_gene/locuslink:WS(gene_name_synonym)	entrez_gene/locuslink:CCA(gene_name_synonym)|entrez_gene/locuslink:DA9(gene_name_synonym)|entrez_gene/locuslink:EOMD(gene_name_synonym)	psi-mi:MI:0096(pull_down)	Trask_TM_(2000)	pubmed:10825173	taxid:9606	taxid:9606	psi-mi:MI:0407(direct_interaction)	psi-mi:MI:0463(biogrid)	biogrid:288391	NA	BioGrid	ELN_FBN2
entrez_gene/locuslink:2011	entrez_gene/locuslink:4137	entrez_gene/locuslink:EMK-1(gene_name_synonym)|entrez_gene/locuslink:EMK1(gene_name_synonym)|entrez_gene/locuslink:PAR-1(gene_name_synonym)|entrez_gene/locuslink:Par-1b(gene_name_synonym)|entrez_gene/locuslink:Par1b(gene_name_synonym)	entrez_gene/locuslink:DDPAC(gene_name_synonym)|entrez_gene/locuslink:FTDP-17(gene_name_synonym)|entrez_gene/locuslink:MAPTL(gene_name_synonym)|entrez_gene/locuslink:MSTD(gene_name_synonym)|entrez_gene/locuslink:MTBT1(gene_name_synonym)|entrez_gene/locuslink:MTBT2(gene_name_synonym)|entrez_gene/locuslink:PPND(gene_name_synonym)|entrez_gene/locuslink:PPP1R103(gene_name_synonym)|entrez_gene/locuslin…	psi-mi:MI:0415(enzymatic_study)	Schwalbe_M_(2013)	pubmed:24251416	taxid:9606	taxid:9606	psi-mi:MI:0407(direct_interaction)	psi-mi:MI:0463(biogrid)	biogrid:956918	NA	BioGrid	MARK2_MAPT
entrez_gene/locuslink:2017	entrez_gene/locuslink:10096	entrez_gene/locuslink:EMS1(gene_name_synonym)	entrez_gene/locuslink:ARP3(gene_name_synonym)	psi-mi:MI:0096(pull_down)	Weed_SA_(2000)	pubmed:11018051	taxid:9606	taxid:9606	psi-mi:MI:0407(direct_interaction)	psi-mi:MI:0463(biogrid)	biogrid:301821	NA	BioGrid	CTTN_ACTR3
entrez_gene/locuslink:2017	entrez_gene/locuslink:10096	entrez_gene/locuslink:EMS1(gene_name_synonym)	entrez_gene/locuslink:ARP3(gene_name_synonym)	psi-mi:MI:0096(pull_down)	Uruno_T_(2001)	pubmed:11231575	taxid:9606	taxid:9606	psi-mi:MI:0407(direct_interaction)	psi-mi:MI:0463(biogrid)	biogrid:869028	NA	BioGrid	CTTN_ACTR3
entrez_gene/locuslink:2017	entrez_gene/locuslink:10096	entrez_gene/locuslink:EMS1(gene_name_synonym)	entrez_gene/locuslink:ARP3(gene_name_synonym)	psi-mi:MI:0096(pull_down)	Uruno_T_(2003)	pubmed:12732638	taxid:9606	taxid:9606	psi-mi:MI:0407(direct_interaction)	psi-mi:MI:0463(biogrid)	biogrid:869074	NA	BioGrid	CTTN_ACTR3
entrez_gene/locuslink:2054	entrez_gene/locuslink:9341	entrez_gene/locuslink:EPIM(gene_name_synonym)|entrez_gene/locuslink:EPM(gene_name_synonym)|entrez_gene/locuslink:STX2A(gene_name_synonym)|entrez_gene/locuslink:STX2B(gene_name_synonym)|entrez_gene/locuslink:STX2C(gene_name_synonym)	entrez_gene/locuslink:CEB(gene_name_synonym)	psi-mi:MI:0018(two_hybrid)	Imai_A_(2003)	pubmed:12828989	taxid:9606	taxid:9606	psi-mi:MI:0407(direct_interaction)	psi-mi:MI:0463(biogrid)	biogrid:256490	NA	BioGrid	STX2_VAMP3
entrez_gene/locuslink:2054	entrez_gene/locuslink:6616	entrez_gene/locuslink:EPIM(gene_name_synonym)|entrez_gene/locuslink:EPM(gene_name_synonym)|entrez_gene/locuslink:STX2A(gene_name_synonym)|entrez_gene/locuslink:STX2B(gene_name_synonym)|entrez_gene/locuslink:STX2C(gene_name_synonym)	entrez_gene/locuslink:RIC-4(gene_name_synonym)|entrez_gene/locuslink:RIC4(gene_name_synonym)|entrez_gene/locuslink:SEC9(gene_name_synonym)|entrez_gene/locuslink:SNAP(gene_name_synonym)|entrez_gene/locuslink:SNAP-25(gene_name_synonym)|entrez_gene/locuslink:bA416N4.2(gene_name_synonym)|entrez_gene/locuslink:dJ1068F16.2(gene_name_synonym)	psi-mi:MI:0096(pull_down)	Ravichandran_V_(1996)	pubmed:8663154	taxid:9606	taxid:9606	psi-mi:MI:0407(direct_interaction)	psi-mi:MI:0463(biogrid)	biogrid:305655	NA	BioGrid	STX2_SNAP25
entrez_gene/locuslink:2064	entrez_gene/locuslink:23787	entrez_gene/locuslink:CD340(gene_name_synonym)|entrez_gene/locuslink:HER-2(gene_name_synonym)|entrez_gene/locuslink:HER-2/neu(gene_name_synonym)|entrez_gene/locuslink:HER2(gene_name_synonym)|entrez_gene/locuslink:MLN_19(gene_name_synonym)|entrez_gene/locuslink:NEU(gene_name_synonym)|entrez_gene/locuslink:NGL(gene_name_synonym)|entrez_gene/locuslink:TKR1(gene_name_synonym)	entrez_gene/locuslink:CGI-64(gene_name_synonym)|entrez_gene/locuslink:PIG60(gene_name_synonym)|entrez_gene/locuslink:PSAP(gene_name_synonym)|entrez_gene/locuslink:SLC25A49(gene_name_synonym)	psi-mi:MI:0018(two_hybrid)	Arroyo_R_(2015)	pubmed:25640309	taxid:9606	taxid:9606	psi-mi:MI:0407(direct_interaction)	psi-mi:MI:0463(biogrid)	biogrid:1418094	NA	BioGrid	ERBB2_MTCH1
entrez_gene/locuslink:2064	entrez_gene/locuslink:5781	entrez_gene/locuslink:CD340(gene_name_synonym)|entrez_gene/locuslink:HER-2(gene_name_synonym)|entrez_gene/locuslink:HER-2/neu(gene_name_synonym)|entrez_gene/locuslink:HER2(gene_name_synonym)|entrez_gene/locuslink:MLN_19(gene_name_synonym)|entrez_gene/locuslink:NEU(gene_name_synonym)|entrez_gene/locuslink:NGL(gene_name_synonym)|entrez_gene/locuslink:TKR1(gene_name_synonym)	entrez_gene/locuslink:BPTP3(gene_name_synonym)|entrez_gene/locuslink:CFC(gene_name_synonym)|entrez_gene/locuslink:NS1(gene_name_synonym)|entrez_gene/locuslink:PTP-1D(gene_name_synonym)|entrez_gene/locuslink:PTP2C(gene_name_synonym)|entrez_gene/locuslink:SH-PTP2(gene_name_synonym)|entrez_gene/locuslink:SH-PTP3(gene_name_synonym)|entrez_gene/locuslink:SHP2(gene_name_synonym)	psi-mi:MI:0018(two_hybrid)	Yao_Z_(2017)	pubmed:28065597	taxid:9606	taxid:9606	psi-mi:MI:0407(direct_interaction)	psi-mi:MI:0463(biogrid)	biogrid:2212088	NA	BioGrid	ERBB2_PTPN11
entrez_gene/locuslink:2064	entrez_gene/locuslink:5781	entrez_gene/locuslink:CD340(gene_name_synonym)|entrez_gene/locuslink:HER-2(gene_name_synonym)|entrez_gene/locuslink:HER-2/neu(gene_name_synonym)|entrez_gene/locuslink:HER2(gene_name_synonym)|entrez_gene/locuslink:MLN_19(gene_name_synonym)|entrez_gene/locuslink:NEU(gene_name_synonym)|entrez_gene/locuslink:NGL(gene_name_synonym)|entrez_gene/locuslink:TKR1(gene_name_synonym)	entrez_gene/locuslink:BPTP3(gene_name_synonym)|entrez_gene/locuslink:CFC(gene_name_synonym)|entrez_gene/locuslink:NS1(gene_name_synonym)|entrez_gene/locuslink:PTP-1D(gene_name_synonym)|entrez_gene/locuslink:PTP2C(gene_name_synonym)|entrez_gene/locuslink:SH-PTP2(gene_name_synonym)|entrez_gene/locuslink:SH-PTP3(gene_name_synonym)|entrez_gene/locuslink:SHP2(gene_name_synonym)	psi-mi:MI:0686(unspecified_method)	Jones_RB_(2006)	pubmed:16273093	taxid:9606	taxid:9606	psi-mi:MI:0407(direct_interaction)	psi-mi:MI:0463(biogrid)	biogrid:833536	NA	BioGrid	ERBB2_PTPN11
entrez_gene/locuslink:207	entrez_gene/locuslink:2194	entrez_gene/locuslink:AKT(gene_name_synonym)|entrez_gene/locuslink:CWS6(gene_name_synonym)|entrez_gene/locuslink:PKB(gene_name_synonym)|entrez_gene/locuslink:PKB-ALPHA(gene_name_synonym)|entrez_gene/locuslink:PRKBA(gene_name_synonym)|entrez_gene/locuslink:RAC(gene_name_synonym)|entrez_gene/locuslink:RAC-ALPHA(gene_name_synonym)	entrez_gene/locuslink:FAS(gene_name_synonym)|entrez_gene/locuslink:OA-519(gene_name_synonym)|entrez_gene/locuslink:SDR27X1(gene_name_synonym)	psi-mi:MI:0018(two_hybrid)	Arroyo_R_(2015)	pubmed:25640309	taxid:9606	taxid:9606	psi-mi:MI:0407(direct_interaction)	psi-mi:MI:0463(biogrid)	biogrid:1418049	NA	BioGrid	AKT1_FASN
entrez_gene/locuslink:207	entrez_gene/locuslink:7428	entrez_gene/locuslink:AKT(gene_name_synonym)|entrez_gene/locuslink:CWS6(gene_name_synonym)|entrez_gene/locuslink:PKB(gene_name_synonym)|entrez_gene/locuslink:PKB-ALPHA(gene_name_synonym)|entrez_gene/locuslink:PRKBA(gene_name_synonym)|entrez_gene/locuslink:RAC(gene_name_synonym)|entrez_gene/locuslink:RAC-ALPHA(gene_name_synonym)	entrez_gene/locuslink:HRCA1(gene_name_synonym)|entrez_gene/locuslink:RCA1(gene_name_synonym)|entrez_gene/locuslink:VHL1(gene_name_synonym)|entrez_gene/locuslink:pVHL(gene_name_synonym)	psi-mi:MI:0096(pull_down)	Guo_J_(2016)	pubmed:27563096	taxid:9606	taxid:9606	psi-mi:MI:0407(direct_interaction)	psi-mi:MI:0463(biogrid)	biogrid:2354828	NA	BioGrid	AKT1_VHL
entrez_gene/locuslink:207	entrez_gene/locuslink:3615	entrez_gene/locuslink:AKT(gene_name_synonym)|entrez_gene/locuslink:CWS6(gene_name_synonym)|entrez_gene/locuslink:PKB(gene_name_synonym)|entrez_gene/locuslink:PKB-ALPHA(gene_name_synonym)|entrez_gene/locuslink:PRKBA(gene_name_synonym)|entrez_gene/locuslink:RAC(gene_name_synonym)|entrez_gene/locuslink:RAC-ALPHA(gene_name_synonym)	entrez_gene/locuslink:IMPD2(gene_name_synonym)|entrez_gene/locuslink:IMPDH-II(gene_name_synonym)	psi-mi:MI:0018(two_hybrid)	Ingley_E_(2000)	pubmed:10930578	taxid:9606	taxid:9606	psi-mi:MI:0407(direct_interaction)	psi-mi:MI:0463(biogrid)	biogrid:275077	NA	BioGrid	AKT1_IMPDH2
entrez_gene/locuslink:207	entrez_gene/locuslink:2099	entrez_gene/locuslink:AKT(gene_name_synonym)|entrez_gene/locuslink:CWS6(gene_name_synonym)|entrez_gene/locuslink:PKB(gene_name_synonym)|entrez_gene/locuslink:PKB-ALPHA(gene_name_synonym)|entrez_gene/locuslink:PRKBA(gene_name_synonym)|entrez_gene/locuslink:RAC(gene_name_synonym)|entrez_gene/locuslink:RAC-ALPHA(gene_name_synonym)	entrez_gene/locuslink:ER(gene_name_synonym)|entrez_gene/locuslink:ESR(gene_name_synonym)|entrez_gene/locuslink:ESRA(gene_name_synonym)|entrez_gene/locuslink:ESTRR(gene_name_synonym)|entrez_gene/locuslink:Era(gene_name_synonym)|entrez_gene/locuslink:NR3A1(gene_name_synonym)	psi-mi:MI:0415(enzymatic_study)	Campbell_RA_(2001)	pubmed:11139588	taxid:9606	taxid:9606	psi-mi:MI:0407(direct_interaction)	psi-mi:MI:0463(biogrid)	biogrid:590120	NA	BioGrid	AKT1_ESR1
entrez_gene/locuslink:207	entrez_gene/locuslink:351	entrez_gene/locuslink:AKT(gene_name_synonym)|entrez_gene/locuslink:CWS6(gene_name_synonym)|entrez_gene/locuslink:PKB(gene_name_synonym)|entrez_gene/locuslink:PKB-ALPHA(gene_name_synonym)|entrez_gene/locuslink:PRKBA(gene_name_synonym)|entrez_gene/locuslink:RAC(gene_name_synonym)|entrez_gene/locuslink:RAC-ALPHA(gene_name_synonym)	entrez_gene/locuslink:AAA(gene_name_synonym)|entrez_gene/locuslink:ABETA(gene_name_synonym)|entrez_gene/locuslink:ABPP(gene_name_synonym)|entrez_gene/locuslink:AD1(gene_name_synonym)|entrez_gene/locuslink:APPI(gene_name_synonym)|entrez_gene/locuslink:CTFgamma(gene_name_synonym)|entrez_gene/locuslink:CVAP(gene_name_synonym)|entrez_gene/locuslink:PN-II(gene_name_synonym)|entrez_gene/locuslink:PN2(g…	psi-mi:MI:0096(pull_down)	Olah_J_(2011)	pubmed:21832049	taxid:9606	taxid:9606	psi-mi:MI:0407(direct_interaction)	psi-mi:MI:0463(biogrid)	biogrid:738427	NA	BioGrid	AKT1_APP
entrez_gene/locuslink:2099	entrez_gene/locuslink:11051	entrez_gene/locuslink:ER(gene_name_synonym)|entrez_gene/locuslink:ESR(gene_name_synonym)|entrez_gene/locuslink:ESRA(gene_name_synonym)|entrez_gene/locuslink:ESTRR(gene_name_synonym)|entrez_gene/locuslink:Era(gene_name_synonym)|entrez_gene/locuslink:NR3A1(gene_name_synonym)	entrez_gene/locuslink:CFIM25(gene_name_synonym)|entrez_gene/locuslink:CPSF5(gene_name_synonym)	psi-mi:MI:0096(pull_down)	Nalvarte_I_(2010)	pubmed:20348541	taxid:9606	taxid:9606	psi-mi:MI:0407(direct_interaction)	psi-mi:MI:0463(biogrid)	biogrid:1173575	NA	BioGrid	ESR1_NUDT21
entrez_gene/locuslink:2099	entrez_gene/locuslink:1973	entrez_gene/locuslink:ER(gene_name_synonym)|entrez_gene/locuslink:ESR(gene_name_synonym)|entrez_gene/locuslink:ESRA(gene_name_synonym)|entrez_gene/locuslink:ESTRR(gene_name_synonym)|entrez_gene/locuslink:Era(gene_name_synonym)|entrez_gene/locuslink:NR3A1(gene_name_synonym)	entrez_gene/locuslink:DDX2A(gene_name_synonym)|entrez_gene/locuslink:EIF-4A(gene_name_synonym)|entrez_gene/locuslink:EIF4A(gene_name_synonym)|entrez_gene/locuslink:eIF-4A-I(gene_name_synonym)|entrez_gene/locuslink:eIF4A-I(gene_name_synonym)	psi-mi:MI:0096(pull_down)	Nalvarte_I_(2010)	pubmed:20348541	taxid:9606	taxid:9606	psi-mi:MI:0407(direct_interaction)	psi-mi:MI:0463(biogrid)	biogrid:1173584	NA	BioGrid	ESR1_EIF4A1
entrez_gene/locuslink:2099	entrez_gene/locuslink:26135	entrez_gene/locuslink:ER(gene_name_synonym)|entrez_gene/locuslink:ESR(gene_name_synonym)|entrez_gene/locuslink:ESRA(gene_name_synonym)|entrez_gene/locuslink:ESTRR(gene_name_synonym)|entrez_gene/locuslink:Era(gene_name_synonym)|entrez_gene/locuslink:NR3A1(gene_name_synonym)	entrez_gene/locuslink:CHD3IP(gene_name_synonym)|entrez_gene/locuslink:HABP4L(gene_name_synonym)|entrez_gene/locuslink:PAI-RBP1(gene_name_synonym)|entrez_gene/locuslink:PAIRBP1(gene_name_synonym)	psi-mi:MI:0096(pull_down)	Nalvarte_I_(2010)	pubmed:20348541	taxid:9606	taxid:9606	psi-mi:MI:0407(direct_interaction)	psi-mi:MI:0463(biogrid)	biogrid:1173591	NA	BioGrid	ESR1_SERBP1
entrez_gene/locuslink:2099	entrez_gene/locuslink:3315	entrez_gene/locuslink:ER(gene_name_synonym)|entrez_gene/locuslink:ESR(gene_name_synonym)|entrez_gene/locuslink:ESRA(gene_name_synonym)|entrez_gene/locuslink:ESTRR(gene_name_synonym)|entrez_gene/locuslink:Era(gene_name_synonym)|entrez_gene/locuslink:NR3A1(gene_name_synonym)	entrez_gene/locuslink:CMT2F(gene_name_synonym)|entrez_gene/locuslink:HEL-S-102(gene_name_synonym)|entrez_gene/locuslink:HMN2B(gene_name_synonym)|entrez_gene/locuslink:HS.76067(gene_name_synonym)|entrez_gene/locuslink:HSP27(gene_name_synonym)|entrez_gene/locuslink:HSP28(gene_name_synonym)|entrez_gene/locuslink:Hsp25(gene_name_synonym)|entrez_gene/locuslink:SRP27(gene_name_synonym)	psi-mi:MI:0096(pull_down)	Nalvarte_I_(2010)	pubmed:20348541	taxid:9606	taxid:9606	psi-mi:MI:0407(direct_interaction)	psi-mi:MI:0463(biogrid)	biogrid:1173602	NA	BioGrid	ESR1_HSPB1
entrez_gene/locuslink:2099	entrez_gene/locuslink:4522	entrez_gene/locuslink:ER(gene_name_synonym)|entrez_gene/locuslink:ESR(gene_name_synonym)|entrez_gene/locuslink:ESRA(gene_name_synonym)|entrez_gene/locuslink:ESTRR(gene_name_synonym)|entrez_gene/locuslink:Era(gene_name_synonym)|entrez_gene/locuslink:NR3A1(gene_name_synonym)	entrez_gene/locuslink:MTHFC(gene_name_synonym)|entrez_gene/locuslink:MTHFD(gene_name_synonym)	psi-mi:MI:0096(pull_down)	Nalvarte_I_(2010)	pubmed:20348541	taxid:9606	taxid:9606	psi-mi:MI:0407(direct_interaction)	psi-mi:MI:0463(biogrid)	biogrid:1173610	NA	BioGrid	ESR1_MTHFD1
entrez_gene/locuslink:2099	entrez_gene/locuslink:54904	entrez_gene/locuslink:ER(gene_name_synonym)|entrez_gene/locuslink:ESR(gene_name_synonym)|entrez_gene/locuslink:ESRA(gene_name_synonym)|entrez_gene/locuslink:ESTRR(gene_name_synonym)|entrez_gene/locuslink:Era(gene_name_synonym)|entrez_gene/locuslink:NR3A1(gene_name_synonym)	entrez_gene/locuslink:NSD3(gene_name_synonym)|entrez_gene/locuslink:pp14328(gene_name_synonym)	psi-mi:MI:0018(two_hybrid)	Arroyo_R_(2015)	pubmed:25640309	taxid:9606	taxid:9606	psi-mi:MI:0407(direct_interaction)	psi-mi:MI:0463(biogrid)	biogrid:1417755	NA	BioGrid	ESR1_NSD3
entrez_gene/locuslink:2099	entrez_gene/locuslink:1026	entrez_gene/locuslink:ER(gene_name_synonym)|entrez_gene/locuslink:ESR(gene_name_synonym)|entrez_gene/locuslink:ESRA(gene_name_synonym)|entrez_gene/locuslink:ESTRR(gene_name_synonym)|entrez_gene/locuslink:Era(gene_name_synonym)|entrez_gene/locuslink:NR3A1(gene_name_synonym)	entrez_gene/locuslink:CAP20(gene_name_synonym)|entrez_gene/locuslink:CDKN1(gene_name_synonym)|entrez_gene/locuslink:CIP1(gene_name_synonym)|entrez_gene/locuslink:MDA-6(gene_name_synonym)|entrez_gene/locuslink:P21(gene_name_synonym)|entrez_gene/locuslink:SDI1(gene_name_synonym)|entrez_gene/locuslink:WAF1(gene_name_synonym)|entrez_gene/locuslink:p21CIP1(gene_name_synonym)	psi-mi:MI:0096(pull_down)	Fritah_A_(2005)	pubmed:15743834	taxid:9606	taxid:9606	psi-mi:MI:0407(direct_interaction)	psi-mi:MI:0463(biogrid)	biogrid:504036	NA	BioGrid	ESR1_CDKN1A
entrez_gene/locuslink:2099	entrez_gene/locuslink:1026	entrez_gene/locuslink:ER(gene_name_synonym)|entrez_gene/locuslink:ESR(gene_name_synonym)|entrez_gene/locuslink:ESRA(gene_name_synonym)|entrez_gene/locuslink:ESTRR(gene_name_synonym)|entrez_gene/locuslink:Era(gene_name_synonym)|entrez_gene/locuslink:NR3A1(gene_name_synonym)	entrez_gene/locuslink:CAP20(gene_name_synonym)|entrez_gene/locuslink:CDKN1(gene_name_synonym)|entrez_gene/locuslink:CIP1(gene_name_synonym)|entrez_gene/locuslink:MDA-6(gene_name_synonym)|entrez_gene/locuslink:P21(gene_name_synonym)|entrez_gene/locuslink:SDI1(gene_name_synonym)|entrez_gene/locuslink:WAF1(gene_name_synonym)|entrez_gene/locuslink:p21CIP1(gene_name_synonym)	psi-mi:MI:0096(pull_down)	Maynadier_M_(2008)	pubmed:17911387	taxid:9606	taxid:9606	psi-mi:MI:0407(direct_interaction)	psi-mi:MI:0463(biogrid)	biogrid:603688	NA	BioGrid	ESR1_CDKN1A
entrez_gene/locuslink:2130	entrez_gene/locuslink:2194	entrez_gene/locuslink:EWS(gene_name_synonym)|entrez_gene/locuslink:bK984G1.4(gene_name_synonym)	entrez_gene/locuslink:FAS(gene_name_synonym)|entrez_gene/locuslink:OA-519(gene_name_synonym)|entrez_gene/locuslink:SDR27X1(gene_name_synonym)	psi-mi:MI:0018(two_hybrid)	Rual_JF_(2005)	pubmed:16189514	taxid:9606	taxid:9606	psi-mi:MI:0407(direct_interaction)	psi-mi:MI:0463(biogrid)	biogrid:119800	NA	BioGrid	EWSR1_FASN
entrez_gene/locuslink:2130	entrez_gene/locuslink:4110	entrez_gene/locuslink:EWS(gene_name_synonym)|entrez_gene/locuslink:bK984G1.4(gene_name_synonym)	entrez_gene/locuslink:CT1.11(gene_name_synonym)|entrez_gene/locuslink:MAGE-11(gene_name_synonym)|entrez_gene/locuslink:MAGE11(gene_name_synonym)|entrez_gene/locuslink:MAGEA-11(gene_name_synonym)	psi-mi:MI:0018(two_hybrid)	Rual_JF_(2005)	pubmed:16189514	taxid:9606	taxid:9606	psi-mi:MI:0407(direct_interaction)	psi-mi:MI:0463(biogrid)	biogrid:120645	NA	BioGrid	EWSR1_MAGEA11
entrez_gene/locuslink:2130	entrez_gene/locuslink:4637	entrez_gene/locuslink:EWS(gene_name_synonym)|entrez_gene/locuslink:bK984G1.4(gene_name_synonym)	entrez_gene/locuslink:ESMLC(gene_name_synonym)|entrez_gene/locuslink:LC17(gene_name_synonym)|entrez_gene/locuslink:LC17-GI(gene_name_synonym)|entrez_gene/locuslink:LC17-NM(gene_name_synonym)|entrez_gene/locuslink:LC17A(gene_name_synonym)|entrez_gene/locuslink:LC17B(gene_name_synonym)|entrez_gene/locuslink:MLC-3(gene_name_synonym)|entrez_gene/locuslink:MLC1SM(gene_name_synonym)|entrez_gene/locusli…	psi-mi:MI:0018(two_hybrid)	Rual_JF_(2005)	pubmed:16189514	taxid:9606	taxid:9606	psi-mi:MI:0407(direct_interaction)	psi-mi:MI:0463(biogrid)	biogrid:121643	NA	BioGrid	EWSR1_MYL6
entrez_gene/locuslink:2130	entrez_gene/locuslink:79723	entrez_gene/locuslink:EWS(gene_name_synonym)|entrez_gene/locuslink:bK984G1.4(gene_name_synonym)	entrez_gene/locuslink:KMT1B(gene_name_synonym)	psi-mi:MI:0018(two_hybrid)	Rual_JF_(2005)	pubmed:16189514	taxid:9606	taxid:9606	psi-mi:MI:0407(direct_interaction)	psi-mi:MI:0463(biogrid)	biogrid:122005	NA	BioGrid	EWSR1_SUV39H2
entrez_gene/locuslink:215	entrez_gene/locuslink:11001	entrez_gene/locuslink:ABC42(gene_name_synonym)|entrez_gene/locuslink:ALD(gene_name_synonym)|entrez_gene/locuslink:ALDP(gene_name_synonym)|entrez_gene/locuslink:AMN(gene_name_synonym)	entrez_gene/locuslink:ACSVL1(gene_name_synonym)|entrez_gene/locuslink:FACVL1(gene_name_synonym)|entrez_gene/locuslink:FATP2(gene_name_synonym)|entrez_gene/locuslink:HsT17226(gene_name_synonym)|entrez_gene/locuslink:VLACS(gene_name_synonym)|entrez_gene/locuslink:VLCS(gene_name_synonym)|entrez_gene/locuslink:hFACVL1(gene_name_synonym)	psi-mi:MI:0018(two_hybrid)	Makkar_RS_(2006)	pubmed:16781659	taxid:9606	taxid:9606	psi-mi:MI:0407(direct_interaction)	psi-mi:MI:0463(biogrid)	biogrid:820594	NA	BioGrid	ABCD1_SLC27A2
entrez_gene/locuslink:215	entrez_gene/locuslink:3921	entrez_gene/locuslink:ABC42(gene_name_synonym)|entrez_gene/locuslink:ALD(gene_name_synonym)|entrez_gene/locuslink:ALDP(gene_name_synonym)|entrez_gene/locuslink:AMN(gene_name_synonym)	entrez_gene/locuslink:37LRP(gene_name_synonym)|entrez_gene/locuslink:67LR(gene_name_synonym)|entrez_gene/locuslink:ICAS(gene_name_synonym)|entrez_gene/locuslink:LAMBR(gene_name_synonym)|entrez_gene/locuslink:LAMR1(gene_name_synonym)|entrez_gene/locuslink:LBP(gene_name_synonym)|entrez_gene/locuslink:LBP/p40(gene_name_synonym)|entrez_gene/locuslink:LRP(gene_name_synonym)|entrez_gene/locuslink:LRP/L…	psi-mi:MI:0018(two_hybrid)	Wang_J_(2011)	pubmed:21988832	taxid:9606	taxid:9606	psi-mi:MI:0407(direct_interaction)	psi-mi:MI:0463(biogrid)	biogrid:893366	NA	BioGrid	ABCD1_RPSA
entrez_gene/locuslink:2177	entrez_gene/locuslink:472	entrez_gene/locuslink:FA-D2(gene_name_synonym)|entrez_gene/locuslink:FA4(gene_name_synonym)|entrez_gene/locuslink:FACD(gene_name_synonym)|entrez_gene/locuslink:FAD(gene_name_synonym)|entrez_gene/locuslink:FAD2(gene_name_synonym)|entrez_gene/locuslink:FANCD(gene_name_synonym)	entrez_gene/locuslink:AT1(gene_name_synonym)|entrez_gene/locuslink:ATA(gene_name_synonym)|entrez_gene/locuslink:ATC(gene_name_synonym)|entrez_gene/locuslink:ATD(gene_name_synonym)|entrez_gene/locuslink:ATDC(gene_name_synonym)|entrez_gene/locuslink:ATE(gene_name_synonym)|entrez_gene/locuslink:TEL1(gene_name_synonym)|entrez_gene/locuslink:TELO1(gene_name_synonym)	psi-mi:MI:0018(two_hybrid)	Reuter_TY_(2003)	pubmed:14499622	taxid:9606	taxid:9606	psi-mi:MI:0407(direct_interaction)	psi-mi:MI:0463(biogrid)	biogrid:245347	NA	BioGrid	FANCD2_ATM
entrez_gene/locuslink:2177	entrez_gene/locuslink:55215	entrez_gene/locuslink:FA-D2(gene_name_synonym)|entrez_gene/locuslink:FA4(gene_name_synonym)|entrez_gene/locuslink:FACD(gene_name_synonym)|entrez_gene/locuslink:FAD(gene_name_synonym)|entrez_gene/locuslink:FAD2(gene_name_synonym)|entrez_gene/locuslink:FANCD(gene_name_synonym)	entrez_gene/locuslink:KIAA1794(gene_name_synonym)	psi-mi:MI:0018(two_hybrid)	Polito_D_(2014)	pubmed:24451376	taxid:9606	taxid:9606	psi-mi:MI:0407(direct_interaction)	psi-mi:MI:0463(biogrid)	biogrid:935428	NA	BioGrid	FANCD2_FANCI
entrez_gene/locuslink:2243	entrez_gene/locuslink:5327	entrez_gene/locuslink:Fib2(gene_name_synonym)	entrez_gene/locuslink:T-PA(gene_name_synonym)|entrez_gene/locuslink:TPA(gene_name_synonym)	psi-mi:MI:0096(pull_down)	Tsurupa_G_(2001)	pubmed:11170397	taxid:9606	taxid:9606	psi-mi:MI:0407(direct_interaction)	psi-mi:MI:0463(biogrid)	biogrid:288968	NA	BioGrid	FGA_PLAT
entrez_gene/locuslink:2280	entrez_gene/locuslink:7046	entrez_gene/locuslink:FKBP-12(gene_name_synonym)|entrez_gene/locuslink:FKBP-1A(gene_name_synonym)|entrez_gene/locuslink:FKBP1(gene_name_synonym)|entrez_gene/locuslink:FKBP12(gene_name_synonym)|entrez_gene/locuslink:PKC12(gene_name_synonym)|entrez_gene/locuslink:PKCI2(gene_name_synonym)|entrez_gene/locuslink:PPIASE(gene_name_synonym)	entrez_gene/locuslink:AAT5(gene_name_synonym)|entrez_gene/locuslink:ACVRLK4(gene_name_synonym)|entrez_gene/locuslink:ALK-5(gene_name_synonym)|entrez_gene/locuslink:ALK5(gene_name_synonym)|entrez_gene/locuslink:ESS1(gene_name_synonym)|entrez_gene/locuslink:LDS1(gene_name_synonym)|entrez_gene/locuslink:LDS1A(gene_name_synonym)|entrez_gene/locuslink:LDS2A(gene_name_synonym)|entrez_gene/locuslink:MSS…	psi-mi:MI:0018(two_hybrid)	Wang_T_(1994)	pubmed:7518616	taxid:9606	taxid:9606	psi-mi:MI:0407(direct_interaction)	psi-mi:MI:0463(biogrid)	biogrid:15096	NA	BioGrid	FKBP1A_TGFBR1
entrez_gene/locuslink:2280	entrez_gene/locuslink:7046	entrez_gene/locuslink:FKBP-12(gene_name_synonym)|entrez_gene/locuslink:FKBP-1A(gene_name_synonym)|entrez_gene/locuslink:FKBP1(gene_name_synonym)|entrez_gene/locuslink:FKBP12(gene_name_synonym)|entrez_gene/locuslink:PKC12(gene_name_synonym)|entrez_gene/locuslink:PKCI2(gene_name_synonym)|entrez_gene/locuslink:PPIASE(gene_name_synonym)	entrez_gene/locuslink:AAT5(gene_name_synonym)|entrez_gene/locuslink:ACVRLK4(gene_name_synonym)|entrez_gene/locuslink:ALK-5(gene_name_synonym)|entrez_gene/locuslink:ALK5(gene_name_synonym)|entrez_gene/locuslink:ESS1(gene_name_synonym)|entrez_gene/locuslink:LDS1(gene_name_synonym)|entrez_gene/locuslink:LDS1A(gene_name_synonym)|entrez_gene/locuslink:LDS2A(gene_name_synonym)|entrez_gene/locuslink:MSS…	psi-mi:MI:0018(two_hybrid)	Liu_F_(1995)	pubmed:7791754	taxid:9606	taxid:9606	psi-mi:MI:0407(direct_interaction)	psi-mi:MI:0463(biogrid)	biogrid:244154	NA	BioGrid	FKBP1A_TGFBR1
entrez_gene/locuslink:2280	entrez_gene/locuslink:351	entrez_gene/locuslink:FKBP-12(gene_name_synonym)|entrez_gene/locuslink:FKBP-1A(gene_name_synonym)|entrez_gene/locuslink:FKBP1(gene_name_synonym)|entrez_gene/locuslink:FKBP12(gene_name_synonym)|entrez_gene/locuslink:PKC12(gene_name_synonym)|entrez_gene/locuslink:PKCI2(gene_name_synonym)|entrez_gene/locuslink:PPIASE(gene_name_synonym)	entrez_gene/locuslink:AAA(gene_name_synonym)|entrez_gene/locuslink:ABETA(gene_name_synonym)|entrez_gene/locuslink:ABPP(gene_name_synonym)|entrez_gene/locuslink:AD1(gene_name_synonym)|entrez_gene/locuslink:APPI(gene_name_synonym)|entrez_gene/locuslink:CTFgamma(gene_name_synonym)|entrez_gene/locuslink:CVAP(gene_name_synonym)|entrez_gene/locuslink:PN-II(gene_name_synonym)|entrez_gene/locuslink:PN2(g…	psi-mi:MI:0096(pull_down)	Olah_J_(2011)	pubmed:21832049	taxid:9606	taxid:9606	psi-mi:MI:0407(direct_interaction)	psi-mi:MI:0463(biogrid)	biogrid:738216	NA	BioGrid	FKBP1A_APP
entrez_gene/locuslink:22820	entrez_gene/locuslink:26958	entrez_gene/locuslink:COPG(gene_name_synonym)	entrez_gene/locuslink:2-COP(gene_name_synonym)|entrez_gene/locuslink:gamma-2-COP(gene_name_synonym)	psi-mi:MI:0018(two_hybrid)	Futatsumori_M_(2000)	pubmed:11056392	taxid:9606	taxid:9606	psi-mi:MI:0407(direct_interaction)	psi-mi:MI:0463(biogrid)	biogrid:27218	NA	BioGrid	COPG1_COPG2
entrez_gene/locuslink:22820	entrez_gene/locuslink:10972	entrez_gene/locuslink:COPG(gene_name_synonym)	entrez_gene/locuslink:P24(DELTA)(gene_name_synonym)|entrez_gene/locuslink:S31I125(gene_name_synonym)|entrez_gene/locuslink:S31III125(gene_name_synonym)|entrez_gene/locuslink:TMP21(gene_name_synonym)|entrez_gene/locuslink:Tmp-21-I(gene_name_synonym)|entrez_gene/locuslink:p23(gene_name_synonym)	psi-mi:MI:0096(pull_down)	Harter_C_(1998)	pubmed:9751720	taxid:9606	taxid:9606	psi-mi:MI:0407(direct_interaction)	psi-mi:MI:0463(biogrid)	biogrid:720214	NA	BioGrid	COPG1_TMED10
entrez_gene/locuslink:22820	entrez_gene/locuslink:1314	entrez_gene/locuslink:COPG(gene_name_synonym)	entrez_gene/locuslink:HEP-COP(gene_name_synonym)	psi-mi:MI:0096(pull_down)	Harter_C_(1998)	pubmed:9751720	taxid:9606	taxid:9606	psi-mi:MI:0407(direct_interaction)	psi-mi:MI:0463(biogrid)	biogrid:720218	NA	BioGrid	COPG1_COPA
entrez_gene/locuslink:22820	entrez_gene/locuslink:1315	entrez_gene/locuslink:COPG(gene_name_synonym)	entrez_gene/locuslink:COPB(gene_name_synonym)	psi-mi:MI:0096(pull_down)	Harter_C_(1998)	pubmed:9751720	taxid:9606	taxid:9606	psi-mi:MI:0407(direct_interaction)	psi-mi:MI:0463(biogrid)	biogrid:720219	NA	BioGrid	COPG1_COPB1
entrez_gene/locuslink:22914	entrez_gene/locuslink:8480	entrez_gene/locuslink:CD314(gene_name_synonym)|entrez_gene/locuslink:D12S2489E(gene_name_synonym)|entrez_gene/locuslink:KLR(gene_name_synonym)|entrez_gene/locuslink:NKG2-D(gene_name_synonym)|entrez_gene/locuslink:NKG2D(gene_name_synonym)	entrez_gene/locuslink:MIG14(gene_name_synonym)|entrez_gene/locuslink:MRNP41(gene_name_synonym)|entrez_gene/locuslink:Mnrp41(gene_name_synonym)|entrez_gene/locuslink:dJ481F12.3(gene_name_synonym)|entrez_gene/locuslink:dJ800J21.1(gene_name_synonym)	psi-mi:MI:0096(pull_down)	OCallaghan_CA_(2001)	pubmed:11520456	taxid:9606	taxid:9606	psi-mi:MI:0407(direct_interaction)	psi-mi:MI:0463(biogrid)	biogrid:277526	NA	BioGrid	KLRK1_RAE1
entrez_gene/locuslink:22948	entrez_gene/locuslink:10989	entrez_gene/locuslink:CCT-epsilon(gene_name_synonym)|entrez_gene/locuslink:CCTE(gene_name_synonym)|entrez_gene/locuslink:HEL-S-69(gene_name_synonym)|entrez_gene/locuslink:TCP-1-epsilon(gene_name_synonym)	entrez_gene/locuslink:HMP(gene_name_synonym)|entrez_gene/locuslink:MINOS2(gene_name_synonym)|entrez_gene/locuslink:P87(gene_name_synonym)|entrez_gene/locuslink:P87/89(gene_name_synonym)|entrez_gene/locuslink:P89(gene_name_synonym)|entrez_gene/locuslink:PIG52(gene_name_synonym)	psi-mi:MI:0018(two_hybrid)	Stelzl_U_(2005)	pubmed:16169070	taxid:9606	taxid:9606	psi-mi:MI:0407(direct_interaction)	psi-mi:MI:0463(biogrid)	biogrid:271003	score:3.0	BioGrid	CCT5_IMMT
entrez_gene/locuslink:22976	entrez_gene/locuslink:10516	entrez_gene/locuslink:CAGF29(gene_name_synonym)|entrez_gene/locuslink:PACIP1(gene_name_synonym)|entrez_gene/locuslink:PAXIP1L(gene_name_synonym)|entrez_gene/locuslink:PTIP(gene_name_synonym)|entrez_gene/locuslink:TNRC2(gene_name_synonym)	entrez_gene/locuslink:ADCL2(gene_name_synonym)|entrez_gene/locuslink:ARCL1A(gene_name_synonym)|entrez_gene/locuslink:ARMD3(gene_name_synonym)|entrez_gene/locuslink:DANCE(gene_name_synonym)|entrez_gene/locuslink:EVEC(gene_name_synonym)|entrez_gene/locuslink:FIBL-5(gene_name_synonym)|entrez_gene/locuslink:UP50(gene_name_synonym)	psi-mi:MI:0018(two_hybrid)	Woods_NT_(2012)	pubmed:22990118	taxid:9606	taxid:9606	psi-mi:MI:0407(direct_interaction)	psi-mi:MI:0463(biogrid)	biogrid:809602	NA	BioGrid	PAXIP1_FBLN5
entrez_gene/locuslink:22976	entrez_gene/locuslink:22824	entrez_gene/locuslink:CAGF29(gene_name_synonym)|entrez_gene/locuslink:PACIP1(gene_name_synonym)|entrez_gene/locuslink:PAXIP1L(gene_name_synonym)|entrez_gene/locuslink:PTIP(gene_name_synonym)|entrez_gene/locuslink:TNRC2(gene_name_synonym)	entrez_gene/locuslink:APG-1(gene_name_synonym)|entrez_gene/locuslink:HSPH3(gene_name_synonym)|entrez_gene/locuslink:Osp94(gene_name_synonym)	psi-mi:MI:0018(two_hybrid)	Woods_NT_(2012)	pubmed:22990118	taxid:9606	taxid:9606	psi-mi:MI:0407(direct_interaction)	psi-mi:MI:0463(biogrid)	biogrid:809608	NA	BioGrid	PAXIP1_HSPA4L
entrez_gene/locuslink:22981	entrez_gene/locuslink:79571	entrez_gene/locuslink:NLP(gene_name_synonym)|entrez_gene/locuslink:dJ691N24.1(gene_name_synonym)	entrez_gene/locuslink:GCC1P(gene_name_synonym)|entrez_gene/locuslink:GCC88(gene_name_synonym)	psi-mi:MI:0018(two_hybrid)	Rual_JF_(2005)	pubmed:16189514	taxid:9606	taxid:9606	psi-mi:MI:0407(direct_interaction)	psi-mi:MI:0463(biogrid)	biogrid:121334	NA	BioGrid	NINL_GCC1
entrez_gene/locuslink:23016	entrez_gene/locuslink:23404	entrez_gene/locuslink:EAP1(gene_name_synonym)|entrez_gene/locuslink:RRP42(gene_name_synonym)|entrez_gene/locuslink:Rrp42p(gene_name_synonym)|entrez_gene/locuslink:hRrp42p(gene_name_synonym)|entrez_gene/locuslink:p8(gene_name_synonym)	entrez_gene/locuslink:RRP4(gene_name_synonym)|entrez_gene/locuslink:Rrp4p(gene_name_synonym)|entrez_gene/locuslink:hRrp4p(gene_name_synonym)|entrez_gene/locuslink:p7(gene_name_synonym)	psi-mi:MI:0018(two_hybrid)	Raijmakers_R_(2002)	pubmed:12419256	taxid:9606	taxid:9606	psi-mi:MI:0407(direct_interaction)	psi-mi:MI:0463(biogrid)	biogrid:328257	NA	BioGrid	EXOSC7_EXOSC2
entrez_gene/locuslink:23016	entrez_gene/locuslink:23404	entrez_gene/locuslink:EAP1(gene_name_synonym)|entrez_gene/locuslink:RRP42(gene_name_synonym)|entrez_gene/locuslink:Rrp42p(gene_name_synonym)|entrez_gene/locuslink:hRrp42p(gene_name_synonym)|entrez_gene/locuslink:p8(gene_name_synonym)	entrez_gene/locuslink:RRP4(gene_name_synonym)|entrez_gene/locuslink:Rrp4p(gene_name_synonym)|entrez_gene/locuslink:hRrp4p(gene_name_synonym)|entrez_gene/locuslink:p7(gene_name_synonym)	psi-mi:MI:0018(two_hybrid)	Lehner_B_(2004)	pubmed:15231747	taxid:9606	taxid:9606	psi-mi:MI:0407(direct_interaction)	psi-mi:MI:0463(biogrid)	biogrid:905476	NA	BioGrid	EXOSC7_EXOSC2
entrez_gene/locuslink:23098	entrez_gene/locuslink:79671	entrez_gene/locuslink:MyD88-5(gene_name_synonym)|entrez_gene/locuslink:SAMD2(gene_name_synonym)|entrez_gene/locuslink:SARM(gene_name_synonym)	entrez_gene/locuslink:CLR11.3(gene_name_synonym)|entrez_gene/locuslink:DLNB26(gene_name_synonym)|entrez_gene/locuslink:NOD26(gene_name_synonym)|entrez_gene/locuslink:NOD5(gene_name_synonym)|entrez_gene/locuslink:NOD9(gene_name_synonym)	psi-mi:MI:0096(pull_down)	Li_S_(2011)	pubmed:21903422	taxid:9606	taxid:9606	psi-mi:MI:0407(direct_interaction)	psi-mi:MI:0463(biogrid)	biogrid:594565	NA	BioGrid	SARM1_NLRX1
entrez_gene/locuslink:23107	entrez_gene/locuslink:54550	entrez_gene/locuslink:MRP-S27(gene_name_synonym)|entrez_gene/locuslink:S27mt(gene_name_synonym)	entrez_gene/locuslink:EFCBP2(gene_name_synonym)	psi-mi:MI:0018(two_hybrid)	Rolland_T_(2014)	pubmed:25416956	taxid:9606	taxid:9606	psi-mi:MI:0407(direct_interaction)	psi-mi:MI:0463(biogrid)	biogrid:1046269	NA	BioGrid	MRPS27_NECAB2
entrez_gene/locuslink:23111	entrez_gene/locuslink:351	entrez_gene/locuslink:SPARTIN(gene_name_synonym)|entrez_gene/locuslink:TAHCCP1(gene_name_synonym)	entrez_gene/locuslink:AAA(gene_name_synonym)|entrez_gene/locuslink:ABETA(gene_name_synonym)|entrez_gene/locuslink:ABPP(gene_name_synonym)|entrez_gene/locuslink:AD1(gene_name_synonym)|entrez_gene/locuslink:APPI(gene_name_synonym)|entrez_gene/locuslink:CTFgamma(gene_name_synonym)|entrez_gene/locuslink:CVAP(gene_name_synonym)|entrez_gene/locuslink:PN-II(gene_name_synonym)|entrez_gene/locuslink:PN2(g…	psi-mi:MI:0096(pull_down)	Olah_J_(2011)	pubmed:21832049	taxid:9606	taxid:9606	psi-mi:MI:0407(direct_interaction)	psi-mi:MI:0463(biogrid)	biogrid:738271	NA	BioGrid	SPART_APP
entrez_gene/locuslink:23197	entrez_gene/locuslink:4763	entrez_gene/locuslink:ETEA(gene_name_synonym)|entrez_gene/locuslink:UBXD8(gene_name_synonym)|entrez_gene/locuslink:UBXN3B(gene_name_synonym)	entrez_gene/locuslink:NFNS(gene_name_synonym)|entrez_gene/locuslink:VRNF(gene_name_synonym)|entrez_gene/locuslink:WSS(gene_name_synonym)	psi-mi:MI:0415(enzymatic_study)	Phan_VT_(2010)	pubmed:20160012	taxid:9606	taxid:9606	psi-mi:MI:0407(direct_interaction)	psi-mi:MI:0463(biogrid)	biogrid:1032987	NA	BioGrid	FAF2_NF1
entrez_gene/locuslink:23197	entrez_gene/locuslink:5708	entrez_gene/locuslink:ETEA(gene_name_synonym)|entrez_gene/locuslink:UBXD8(gene_name_synonym)|entrez_gene/locuslink:UBXN3B(gene_name_synonym)	entrez_gene/locuslink:P97(gene_name_synonym)|entrez_gene/locuslink:RPN1(gene_name_synonym)|entrez_gene/locuslink:S2(gene_name_synonym)|entrez_gene/locuslink:TRAP2(gene_name_synonym)	psi-mi:MI:0096(pull_down)	Suzuki_M_(2012)	pubmed:22238364	taxid:9606	taxid:9606	psi-mi:MI:0407(direct_interaction)	psi-mi:MI:0463(biogrid)	biogrid:692713	NA	BioGrid	FAF2_PSMD2
entrez_gene/locuslink:23197	entrez_gene/locuslink:57104	entrez_gene/locuslink:ETEA(gene_name_synonym)|entrez_gene/locuslink:UBXD8(gene_name_synonym)|entrez_gene/locuslink:UBXN3B(gene_name_synonym)	entrez_gene/locuslink:1110001C14Rik(gene_name_synonym)|entrez_gene/locuslink:ATGL(gene_name_synonym)|entrez_gene/locuslink:PEDF-R(gene_name_synonym)|entrez_gene/locuslink:TTS-2.2(gene_name_synonym)|entrez_gene/locuslink:TTS2(gene_name_synonym)|entrez_gene/locuslink:iPLA2zeta(gene_name_synonym)	psi-mi:MI:0090(protein_complementation_assay)	Olzmann_JA_(2013)	pubmed:23297223	taxid:9606	taxid:9606	psi-mi:MI:0407(direct_interaction)	psi-mi:MI:0463(biogrid)	biogrid:887139	NA	BioGrid	FAF2_PNPLA2
entrez_gene/locuslink:23281	entrez_gene/locuslink:81565	entrez_gene/locuslink:CAZIP(gene_name_synonym)|entrez_gene/locuslink:ICIS(gene_name_synonym)|entrez_gene/locuslink:KIAA0774(gene_name_synonym)|entrez_gene/locuslink:TIP150(gene_name_synonym)	entrez_gene/locuslink:EOPA(gene_name_synonym)|entrez_gene/locuslink:MITAP1(gene_name_synonym)|entrez_gene/locuslink:NDE1L1(gene_name_synonym)|entrez_gene/locuslink:NDE2(gene_name_synonym)|entrez_gene/locuslink:NUDEL(gene_name_synonym)	psi-mi:MI:0018(two_hybrid)	Rolland_T_(2014)	pubmed:25416956	taxid:9606	taxid:9606	psi-mi:MI:0407(direct_interaction)	psi-mi:MI:0463(biogrid)	biogrid:1046389	NA	BioGrid	MTUS2_NDEL1
entrez_gene/locuslink:23390	entrez_gene/locuslink:3646	entrez_gene/locuslink:HIP14(gene_name_synonym)|entrez_gene/locuslink:HIP3(gene_name_synonym)|entrez_gene/locuslink:HYPH(gene_name_synonym)	entrez_gene/locuslink:EIF3-P48(gene_name_synonym)|entrez_gene/locuslink:EIF3S6(gene_name_synonym)|entrez_gene/locuslink:INT6(gene_name_synonym)|entrez_gene/locuslink:eIF3-p46(gene_name_synonym)	psi-mi:MI:0018(two_hybrid)	Butland_SL_(2014)	pubmed:24705354	taxid:9606	taxid:9606	psi-mi:MI:0407(direct_interaction)	psi-mi:MI:0463(biogrid)	biogrid:1056232	NA	BioGrid	ZDHHC17_EIF3E
entrez_gene/locuslink:23404	entrez_gene/locuslink:23016	entrez_gene/locuslink:RRP4(gene_name_synonym)|entrez_gene/locuslink:Rrp4p(gene_name_synonym)|entrez_gene/locuslink:hRrp4p(gene_name_synonym)|entrez_gene/locuslink:p7(gene_name_synonym)	entrez_gene/locuslink:EAP1(gene_name_synonym)|entrez_gene/locuslink:RRP42(gene_name_synonym)|entrez_gene/locuslink:Rrp42p(gene_name_synonym)|entrez_gene/locuslink:hRrp42p(gene_name_synonym)|entrez_gene/locuslink:p8(gene_name_synonym)	psi-mi:MI:0018(two_hybrid)	Raijmakers_R_(2002)	pubmed:12419256	taxid:9606	taxid:9606	psi-mi:MI:0407(direct_interaction)	psi-mi:MI:0463(biogrid)	biogrid:328253	NA	BioGrid	EXOSC2_EXOSC7
entrez_gene/locuslink:23404	entrez_gene/locuslink:23016	entrez_gene/locuslink:RRP4(gene_name_synonym)|entrez_gene/locuslink:Rrp4p(gene_name_synonym)|entrez_gene/locuslink:hRrp4p(gene_name_synonym)|entrez_gene/locuslink:p7(gene_name_synonym)	entrez_gene/locuslink:EAP1(gene_name_synonym)|entrez_gene/locuslink:RRP42(gene_name_synonym)|entrez_gene/locuslink:Rrp42p(gene_name_synonym)|entrez_gene/locuslink:hRrp42p(gene_name_synonym)|entrez_gene/locuslink:p8(gene_name_synonym)	psi-mi:MI:0018(two_hybrid)	Lehner_B_(2004)	pubmed:15231747	taxid:9606	taxid:9606	psi-mi:MI:0407(direct_interaction)	psi-mi:MI:0463(biogrid)	biogrid:905315	NA	BioGrid	EXOSC2_EXOSC7
entrez_gene/locuslink:23408	entrez_gene/locuslink:351	entrez_gene/locuslink:SIR2L5(gene_name_synonym)	entrez_gene/locuslink:AAA(gene_name_synonym)|entrez_gene/locuslink:ABETA(gene_name_synonym)|entrez_gene/locuslink:ABPP(gene_name_synonym)|entrez_gene/locuslink:AD1(gene_name_synonym)|entrez_gene/locuslink:APPI(gene_name_synonym)|entrez_gene/locuslink:CTFgamma(gene_name_synonym)|entrez_gene/locuslink:CVAP(gene_name_synonym)|entrez_gene/locuslink:PN-II(gene_name_synonym)|entrez_gene/locuslink:PN2(g…	psi-mi:MI:0096(pull_down)	Olah_J_(2011)	pubmed:21832049	taxid:9606	taxid:9606	psi-mi:MI:0407(direct_interaction)	psi-mi:MI:0463(biogrid)	biogrid:738239	NA	BioGrid	SIRT5_APP
entrez_gene/locuslink:23476	entrez_gene/locuslink:8359	entrez_gene/locuslink:CAP(gene_name_synonym)|entrez_gene/locuslink:HUNK1(gene_name_synonym)|entrez_gene/locuslink:HUNKI(gene_name_synonym)|entrez_gene/locuslink:MCAP(gene_name_synonym)	entrez_gene/locuslink:H4FA(gene_name_synonym)	psi-mi:MI:0055(fluorescent_resonance_energy_transfer)	Zippo_A_(2009)	pubmed:19766566	taxid:9606	taxid:9606	psi-mi:MI:0407(direct_interaction)	psi-mi:MI:0463(biogrid)	biogrid:603559	NA	BioGrid	BRD4_H4C1
entrez_gene/locuslink:23558	entrez_gene/locuslink:7316	entrez_gene/locuslink:WBP-2(gene_name_synonym)	entrez_gene/locuslink:HMG20(gene_name_synonym)	psi-mi:MI:0018(two_hybrid)	Lim_SK_(2016)	pubmed:27578003	taxid:9606	taxid:9606	psi-mi:MI:0407(direct_interaction)	psi-mi:MI:0463(biogrid)	biogrid:2344192	NA	BioGrid	WBP2_UBC
entrez_gene/locuslink:23558	entrez_gene/locuslink:4646	entrez_gene/locuslink:WBP-2(gene_name_synonym)	entrez_gene/locuslink:DFNA22(gene_name_synonym)|entrez_gene/locuslink:DFNB37(gene_name_synonym)	psi-mi:MI:0018(two_hybrid)	Lim_SK_(2016)	pubmed:27578003	taxid:9606	taxid:9606	psi-mi:MI:0407(direct_interaction)	psi-mi:MI:0463(biogrid)	biogrid:2344193	NA	BioGrid	WBP2_MYO6
entrez_gene/locuslink:23558	entrez_gene/locuslink:146691	entrez_gene/locuslink:WBP-2(gene_name_synonym)	-	psi-mi:MI:0018(two_hybrid)	Lim_SK_(2016)	pubmed:27578003	taxid:9606	taxid:9606	psi-mi:MI:0407(direct_interaction)	psi-mi:MI:0463(biogrid)	biogrid:2344208	NA	BioGrid	WBP2_TOM1L2
entrez_gene/locuslink:23558	entrez_gene/locuslink:80273	entrez_gene/locuslink:WBP-2(gene_name_synonym)	entrez_gene/locuslink:HMGE(gene_name_synonym)	psi-mi:MI:0096(pull_down)	Lim_SK_(2016)	pubmed:27578003	taxid:9606	taxid:9606	psi-mi:MI:0407(direct_interaction)	psi-mi:MI:0463(biogrid)	biogrid:2344218	NA	BioGrid	WBP2_GRPEL1
entrez_gene/locuslink:23603	entrez_gene/locuslink:5879	entrez_gene/locuslink:HCRNN4(gene_name_synonym)	entrez_gene/locuslink:Rac-1(gene_name_synonym)|entrez_gene/locuslink:TC-25(gene_name_synonym)|entrez_gene/locuslink:p21-Rac1(gene_name_synonym)	psi-mi:MI:0096(pull_down)	Williamson_RC_(2014)	pubmed:25074804	taxid:9606	taxid:9606	psi-mi:MI:0407(direct_interaction)	psi-mi:MI:0463(biogrid)	biogrid:1507219	NA	BioGrid	CORO1C_RAC1
entrez_gene/locuslink:23636	entrez_gene/locuslink:53371	entrez_gene/locuslink:IBSN(gene_name_synonym)|entrez_gene/locuslink:SNDI(gene_name_synonym)|entrez_gene/locuslink:p62(gene_name_synonym)	-	psi-mi:MI:0018(two_hybrid)	Rolland_T_(2014)	pubmed:25416956	taxid:9606	taxid:9606	psi-mi:MI:0407(direct_interaction)	psi-mi:MI:0463(biogrid)	biogrid:1046578	NA	BioGrid	NUP62_NUP54
entrez_gene/locuslink:23636	entrez_gene/locuslink:8021	entrez_gene/locuslink:IBSN(gene_name_synonym)|entrez_gene/locuslink:SNDI(gene_name_synonym)|entrez_gene/locuslink:p62(gene_name_synonym)	entrez_gene/locuslink:CAIN(gene_name_synonym)|entrez_gene/locuslink:CAN(gene_name_synonym)|entrez_gene/locuslink:D9S46E(gene_name_synonym)|entrez_gene/locuslink:N214(gene_name_synonym)|entrez_gene/locuslink:p250(gene_name_synonym)	psi-mi:MI:0096(pull_down)	Stochaj_U_(2006)	pubmed:16730000	taxid:9606	taxid:9606	psi-mi:MI:0407(direct_interaction)	psi-mi:MI:0463(biogrid)	biogrid:1101367	NA	BioGrid	NUP62_NUP214
entrez_gene/locuslink:23636	entrez_gene/locuslink:53371	entrez_gene/locuslink:IBSN(gene_name_synonym)|entrez_gene/locuslink:SNDI(gene_name_synonym)|entrez_gene/locuslink:p62(gene_name_synonym)	-	psi-mi:MI:0018(two_hybrid)	Rual_JF_(2005)	pubmed:16189514	taxid:9606	taxid:9606	psi-mi:MI:0407(direct_interaction)	psi-mi:MI:0463(biogrid)	biogrid:119551	NA	BioGrid	NUP62_NUP54
entrez_gene/locuslink:23636	entrez_gene/locuslink:53371	entrez_gene/locuslink:IBSN(gene_name_synonym)|entrez_gene/locuslink:SNDI(gene_name_synonym)|entrez_gene/locuslink:p62(gene_name_synonym)	-	psi-mi:MI:0018(two_hybrid)	Yu_H_(2011)	pubmed:21516116	taxid:9606	taxid:9606	psi-mi:MI:0407(direct_interaction)	psi-mi:MI:0463(biogrid)	biogrid:1438700	NA	BioGrid	NUP62_NUP54
entrez_gene/locuslink:23636	entrez_gene/locuslink:9818	entrez_gene/locuslink:IBSN(gene_name_synonym)|entrez_gene/locuslink:SNDI(gene_name_synonym)|entrez_gene/locuslink:p62(gene_name_synonym)	entrez_gene/locuslink:PRO2463(gene_name_synonym)	psi-mi:MI:0018(two_hybrid)	Yu_H_(2011)	pubmed:21516116	taxid:9606	taxid:9606	psi-mi:MI:0407(direct_interaction)	psi-mi:MI:0463(biogrid)	biogrid:1438704	NA	BioGrid	NUP62_NUP58
entrez_gene/locuslink:23649	entrez_gene/locuslink:5422	-	entrez_gene/locuslink:NSX(gene_name_synonym)|entrez_gene/locuslink:POLA(gene_name_synonym)|entrez_gene/locuslink:p180(gene_name_synonym)	psi-mi:MI:0096(pull_down)	Collins_KL_(1993)	pubmed:8223465	taxid:9606	taxid:9606	psi-mi:MI:0407(direct_interaction)	psi-mi:MI:0463(biogrid)	biogrid:301057	NA	BioGrid	POLA2_POLA1
entrez_gene/locuslink:23649	entrez_gene/locuslink:142	-	entrez_gene/locuslink:ADPRT(gene_name_synonym)|entrez_gene/locuslink:ADPRT_1(gene_name_synonym)|entrez_gene/locuslink:ADPRT1(gene_name_synonym)|entrez_gene/locuslink:ARTD1(gene_name_synonym)|entrez_gene/locuslink:PARP(gene_name_synonym)|entrez_gene/locuslink:PARP-1(gene_name_synonym)|entrez_gene/locuslink:PPOL(gene_name_synonym)|entrez_gene/locuslink:pADPRT-1(gene_name_synonym)	psi-mi:MI:0047(far_western_blotting)	Dantzer_F_(1998)	pubmed:9518481	taxid:9606	taxid:9606	psi-mi:MI:0407(direct_interaction)	psi-mi:MI:0463(biogrid)	biogrid:302949	NA	BioGrid	POLA2_PARP1
entrez_gene/locuslink:23649	entrez_gene/locuslink:351	-	entrez_gene/locuslink:AAA(gene_name_synonym)|entrez_gene/locuslink:ABETA(gene_name_synonym)|entrez_gene/locuslink:ABPP(gene_name_synonym)|entrez_gene/locuslink:AD1(gene_name_synonym)|entrez_gene/locuslink:APPI(gene_name_synonym)|entrez_gene/locuslink:CTFgamma(gene_name_synonym)|entrez_gene/locuslink:CVAP(gene_name_synonym)|entrez_gene/locuslink:PN-II(gene_name_synonym)|entrez_gene/locuslink:PN2(g…	psi-mi:MI:0096(pull_down)	Olah_J_(2011)	pubmed:21832049	taxid:9606	taxid:9606	psi-mi:MI:0407(direct_interaction)	psi-mi:MI:0463(biogrid)	biogrid:740005	NA	BioGrid	POLA2_APP
entrez_gene/locuslink:23677	entrez_gene/locuslink:6950	entrez_gene/locuslink:BOG25(gene_name_synonym)|entrez_gene/locuslink:TTP(gene_name_synonym)	entrez_gene/locuslink:CCT-alpha(gene_name_synonym)|entrez_gene/locuslink:CCT1(gene_name_synonym)|entrez_gene/locuslink:CCTa(gene_name_synonym)|entrez_gene/locuslink:D6S230E(gene_name_synonym)|entrez_gene/locuslink:TCP-1-alpha(gene_name_synonym)	psi-mi:MI:0018(two_hybrid)	Thalappilly_S_(2008)	pubmed:18654987	taxid:9606	taxid:9606	psi-mi:MI:0407(direct_interaction)	psi-mi:MI:0463(biogrid)	biogrid:657241	NA	BioGrid	SH3BP4_TCP1
entrez_gene/locuslink:23677	entrez_gene/locuslink:7203	entrez_gene/locuslink:BOG25(gene_name_synonym)|entrez_gene/locuslink:TTP(gene_name_synonym)	entrez_gene/locuslink:CCT-gamma(gene_name_synonym)|entrez_gene/locuslink:CCTG(gene_name_synonym)|entrez_gene/locuslink:PIG48(gene_name_synonym)|entrez_gene/locuslink:TCP-1-gamma(gene_name_synonym)|entrez_gene/locuslink:TRIC5(gene_name_synonym)	psi-mi:MI:0018(two_hybrid)	Thalappilly_S_(2008)	pubmed:18654987	taxid:9606	taxid:9606	psi-mi:MI:0407(direct_interaction)	psi-mi:MI:0463(biogrid)	biogrid:657242	NA	BioGrid	SH3BP4_CCT3
entrez_gene/locuslink:23761	entrez_gene/locuslink:221955	entrez_gene/locuslink:DJ858B16(gene_name_synonym)|entrez_gene/locuslink:PSD(gene_name_synonym)|entrez_gene/locuslink:PSDC(gene_name_synonym)|entrez_gene/locuslink:PSSC(gene_name_synonym)|entrez_gene/locuslink:dJ858B16.2(gene_name_synonym)	entrez_gene/locuslink:DAGLBETA(gene_name_synonym)|entrez_gene/locuslink:KCCR13L(gene_name_synonym)	psi-mi:MI:0018(two_hybrid)	Stelzl_U_(2005)	pubmed:16169070	taxid:9606	taxid:9606	psi-mi:MI:0407(direct_interaction)	psi-mi:MI:0463(biogrid)	biogrid:269822	score:1.0	BioGrid	PISD_DAGLB
entrez_gene/locuslink:25	entrez_gene/locuslink:27	entrez_gene/locuslink:ABL(gene_name_synonym)|entrez_gene/locuslink:JTK7(gene_name_synonym)|entrez_gene/locuslink:bcr/abl(gene_name_synonym)|entrez_gene/locuslink:c-ABL(gene_name_synonym)|entrez_gene/locuslink:c-ABL1(gene_name_synonym)|entrez_gene/locuslink:p150(gene_name_synonym)|entrez_gene/locuslink:v-abl(gene_name_synonym)	entrez_gene/locuslink:ABLL(gene_name_synonym)|entrez_gene/locuslink:ARG(gene_name_synonym)	psi-mi:MI:0096(pull_down)	Cao_C_(2005)	pubmed:15735735	taxid:9606	taxid:9606	psi-mi:MI:0407(direct_interaction)	psi-mi:MI:0463(biogrid)	biogrid:1023891	NA	BioGrid	ABL1_ABL2
entrez_gene/locuslink:25	entrez_gene/locuslink:1026	entrez_gene/locuslink:ABL(gene_name_synonym)|entrez_gene/locuslink:JTK7(gene_name_synonym)|entrez_gene/locuslink:bcr/abl(gene_name_synonym)|entrez_gene/locuslink:c-ABL(gene_name_synonym)|entrez_gene/locuslink:c-ABL1(gene_name_synonym)|entrez_gene/locuslink:p150(gene_name_synonym)|entrez_gene/locuslink:v-abl(gene_name_synonym)	entrez_gene/locuslink:CAP20(gene_name_synonym)|entrez_gene/locuslink:CDKN1(gene_name_synonym)|entrez_gene/locuslink:CIP1(gene_name_synonym)|entrez_gene/locuslink:MDA-6(gene_name_synonym)|entrez_gene/locuslink:P21(gene_name_synonym)|entrez_gene/locuslink:SDI1(gene_name_synonym)|entrez_gene/locuslink:WAF1(gene_name_synonym)|entrez_gene/locuslink:p21CIP1(gene_name_synonym)	psi-mi:MI:0415(enzymatic_study)	Hukkelhoven_E_(2012)	pubmed:23007395	taxid:9606	taxid:9606	psi-mi:MI:0407(direct_interaction)	psi-mi:MI:0463(biogrid)	biogrid:2204894	NA	BioGrid	ABL1_CDKN1A
entrez_gene/locuslink:25	entrez_gene/locuslink:27	entrez_gene/locuslink:ABL(gene_name_synonym)|entrez_gene/locuslink:JTK7(gene_name_synonym)|entrez_gene/locuslink:bcr/abl(gene_name_synonym)|entrez_gene/locuslink:c-ABL(gene_name_synonym)|entrez_gene/locuslink:c-ABL1(gene_name_synonym)|entrez_gene/locuslink:p150(gene_name_synonym)|entrez_gene/locuslink:v-abl(gene_name_synonym)	entrez_gene/locuslink:ABLL(gene_name_synonym)|entrez_gene/locuslink:ARG(gene_name_synonym)	psi-mi:MI:0096(pull_down)	Cao_C_(2003)	pubmed:12569093	taxid:9606	taxid:9606	psi-mi:MI:0407(direct_interaction)	psi-mi:MI:0463(biogrid)	biogrid:245193	NA	BioGrid	ABL1_ABL2
entrez_gene/locuslink:25	entrez_gene/locuslink:2876	entrez_gene/locuslink:ABL(gene_name_synonym)|entrez_gene/locuslink:JTK7(gene_name_synonym)|entrez_gene/locuslink:bcr/abl(gene_name_synonym)|entrez_gene/locuslink:c-ABL(gene_name_synonym)|entrez_gene/locuslink:c-ABL1(gene_name_synonym)|entrez_gene/locuslink:p150(gene_name_synonym)|entrez_gene/locuslink:v-abl(gene_name_synonym)	entrez_gene/locuslink:GPXD(gene_name_synonym)|entrez_gene/locuslink:GSHPX1(gene_name_synonym)	psi-mi:MI:0096(pull_down)	Cao_C_(2003)	pubmed:12893824	taxid:9606	taxid:9606	psi-mi:MI:0407(direct_interaction)	psi-mi:MI:0463(biogrid)	biogrid:255805	NA	BioGrid	ABL1_GPX1
entrez_gene/locuslink:25	entrez_gene/locuslink:2876	entrez_gene/locuslink:ABL(gene_name_synonym)|entrez_gene/locuslink:JTK7(gene_name_synonym)|entrez_gene/locuslink:bcr/abl(gene_name_synonym)|entrez_gene/locuslink:c-ABL(gene_name_synonym)|entrez_gene/locuslink:c-ABL1(gene_name_synonym)|entrez_gene/locuslink:p150(gene_name_synonym)|entrez_gene/locuslink:v-abl(gene_name_synonym)	entrez_gene/locuslink:GPXD(gene_name_synonym)|entrez_gene/locuslink:GSHPX1(gene_name_synonym)	psi-mi:MI:0018(two_hybrid)	Cao_C_(2003)	pubmed:12893824	taxid:9606	taxid:9606	psi-mi:MI:0407(direct_interaction)	psi-mi:MI:0463(biogrid)	biogrid:907533	NA	BioGrid	ABL1_GPX1
entrez_gene/locuslink:25	entrez_gene/locuslink:2876	entrez_gene/locuslink:ABL(gene_name_synonym)|entrez_gene/locuslink:JTK7(gene_name_synonym)|entrez_gene/locuslink:bcr/abl(gene_name_synonym)|entrez_gene/locuslink:c-ABL(gene_name_synonym)|entrez_gene/locuslink:c-ABL1(gene_name_synonym)|entrez_gene/locuslink:p150(gene_name_synonym)|entrez_gene/locuslink:v-abl(gene_name_synonym)	entrez_gene/locuslink:GPXD(gene_name_synonym)|entrez_gene/locuslink:GSHPX1(gene_name_synonym)	psi-mi:MI:0415(enzymatic_study)	Cao_C_(2003)	pubmed:12893824	taxid:9606	taxid:9606	psi-mi:MI:0407(direct_interaction)	psi-mi:MI:0463(biogrid)	biogrid:907537	NA	BioGrid	ABL1_GPX1
entrez_gene/locuslink:253725	entrez_gene/locuslink:23325	entrez_gene/locuslink:FAM21A(gene_name_synonym)|entrez_gene/locuslink:VPEF(gene_name_synonym)	entrez_gene/locuslink:MRT43(gene_name_synonym)|entrez_gene/locuslink:SWIP(gene_name_synonym)	psi-mi:MI:0018(two_hybrid)	Harbour_ME_(2010)	pubmed:20923837	taxid:9606	taxid:9606	psi-mi:MI:0407(direct_interaction)	psi-mi:MI:0463(biogrid)	biogrid:561980	NA	BioGrid	WASHC2C_WASHC4
entrez_gene/locuslink:253725	entrez_gene/locuslink:23307	entrez_gene/locuslink:FAM21A(gene_name_synonym)|entrez_gene/locuslink:VPEF(gene_name_synonym)	entrez_gene/locuslink:FKBP133(gene_name_synonym)|entrez_gene/locuslink:KIAA0674(gene_name_synonym)|entrez_gene/locuslink:PPP1R76(gene_name_synonym)	psi-mi:MI:0018(two_hybrid)	Harbour_ME_(2012)	pubmed:22070227	taxid:9606	taxid:9606	psi-mi:MI:0407(direct_interaction)	psi-mi:MI:0463(biogrid)	biogrid:721252	NA	BioGrid	WASHC2C_FKBP15
entrez_gene/locuslink:2584	entrez_gene/locuslink:351	entrez_gene/locuslink:GALK(gene_name_synonym)|entrez_gene/locuslink:GK1(gene_name_synonym)|entrez_gene/locuslink:HEL-S-19(gene_name_synonym)	entrez_gene/locuslink:AAA(gene_name_synonym)|entrez_gene/locuslink:ABETA(gene_name_synonym)|entrez_gene/locuslink:ABPP(gene_name_synonym)|entrez_gene/locuslink:AD1(gene_name_synonym)|entrez_gene/locuslink:APPI(gene_name_synonym)|entrez_gene/locuslink:CTFgamma(gene_name_synonym)|entrez_gene/locuslink:CVAP(gene_name_synonym)|entrez_gene/locuslink:PN-II(gene_name_synonym)|entrez_gene/locuslink:PN2(g…	psi-mi:MI:0096(pull_down)	Olah_J_(2011)	pubmed:21832049	taxid:9606	taxid:9606	psi-mi:MI:0407(direct_interaction)	psi-mi:MI:0463(biogrid)	biogrid:737937	NA	BioGrid	GALK1_APP
entrez_gene/locuslink:25843	entrez_gene/locuslink:4637	entrez_gene/locuslink:2C4D(gene_name_synonym)|entrez_gene/locuslink:MOB1(gene_name_synonym)|entrez_gene/locuslink:MOB3(gene_name_synonym)|entrez_gene/locuslink:MOBKL3(gene_name_synonym)|entrez_gene/locuslink:PHOCN(gene_name_synonym)|entrez_gene/locuslink:PREI3(gene_name_synonym)	entrez_gene/locuslink:ESMLC(gene_name_synonym)|entrez_gene/locuslink:LC17(gene_name_synonym)|entrez_gene/locuslink:LC17-GI(gene_name_synonym)|entrez_gene/locuslink:LC17-NM(gene_name_synonym)|entrez_gene/locuslink:LC17A(gene_name_synonym)|entrez_gene/locuslink:LC17B(gene_name_synonym)|entrez_gene/locuslink:MLC-3(gene_name_synonym)|entrez_gene/locuslink:MLC1SM(gene_name_synonym)|entrez_gene/locusli…	psi-mi:MI:0018(two_hybrid)	Stelzl_U_(2005)	pubmed:16169070	taxid:9606	taxid:9606	psi-mi:MI:0407(direct_interaction)	psi-mi:MI:0463(biogrid)	biogrid:270662	score:2.0	BioGrid	MOB4_MYL6
entrez_gene/locuslink:25873	entrez_gene/locuslink:351	entrez_gene/locuslink:L36(gene_name_synonym)	entrez_gene/locuslink:AAA(gene_name_synonym)|entrez_gene/locuslink:ABETA(gene_name_synonym)|entrez_gene/locuslink:ABPP(gene_name_synonym)|entrez_gene/locuslink:AD1(gene_name_synonym)|entrez_gene/locuslink:APPI(gene_name_synonym)|entrez_gene/locuslink:CTFgamma(gene_name_synonym)|entrez_gene/locuslink:CVAP(gene_name_synonym)|entrez_gene/locuslink:PN-II(gene_name_synonym)|entrez_gene/locuslink:PN2(g…	psi-mi:MI:0096(pull_down)	Olah_J_(2011)	pubmed:21832049	taxid:9606	taxid:9606	psi-mi:MI:0407(direct_interaction)	psi-mi:MI:0463(biogrid)	biogrid:737975	NA	BioGrid	RPL36_APP
entrez_gene/locuslink:25940	entrez_gene/locuslink:51637	-	entrez_gene/locuslink:CGI99(gene_name_synonym)|entrez_gene/locuslink:CLE(gene_name_synonym)|entrez_gene/locuslink:CLE7(gene_name_synonym)|entrez_gene/locuslink:LCRP369(gene_name_synonym)|entrez_gene/locuslink:RLLM1(gene_name_synonym)	psi-mi:MI:0018(two_hybrid)	Rolland_T_(2014)	pubmed:25416956	taxid:9606	taxid:9606	psi-mi:MI:0407(direct_interaction)	psi-mi:MI:0463(biogrid)	biogrid:1046780	NA	BioGrid	FAM98A_RTRAF
entrez_gene/locuslink:2597	entrez_gene/locuslink:351	entrez_gene/locuslink:G3PD(gene_name_synonym)|entrez_gene/locuslink:GAPD(gene_name_synonym)|entrez_gene/locuslink:HEL-S-162eP(gene_name_synonym)	entrez_gene/locuslink:AAA(gene_name_synonym)|entrez_gene/locuslink:ABETA(gene_name_synonym)|entrez_gene/locuslink:ABPP(gene_name_synonym)|entrez_gene/locuslink:AD1(gene_name_synonym)|entrez_gene/locuslink:APPI(gene_name_synonym)|entrez_gene/locuslink:CTFgamma(gene_name_synonym)|entrez_gene/locuslink:CVAP(gene_name_synonym)|entrez_gene/locuslink:PN-II(gene_name_synonym)|entrez_gene/locuslink:PN2(g…	psi-mi:MI:0096(pull_down)	Olah_J_(2011)	pubmed:21832049	taxid:9606	taxid:9606	psi-mi:MI:0407(direct_interaction)	psi-mi:MI:0463(biogrid)	biogrid:737832	NA	BioGrid	GAPDH_APP
entrez_gene/locuslink:25983	entrez_gene/locuslink:26574	entrez_gene/locuslink:C14orf120(gene_name_synonym)|entrez_gene/locuslink:CANu1(gene_name_synonym)|entrez_gene/locuslink:LCP5(gene_name_synonym)|entrez_gene/locuslink:NGD(gene_name_synonym)|entrez_gene/locuslink:lpd-2(gene_name_synonym)	entrez_gene/locuslink:BFR2(gene_name_synonym)|entrez_gene/locuslink:CHE-1(gene_name_synonym)|entrez_gene/locuslink:CHE1(gene_name_synonym)|entrez_gene/locuslink:DED(gene_name_synonym)	psi-mi:MI:0018(two_hybrid)	Rolland_T_(2014)	pubmed:25416956	taxid:9606	taxid:9606	psi-mi:MI:0407(direct_interaction)	psi-mi:MI:0463(biogrid)	biogrid:1046796	NA	BioGrid	NGDN_AATF
entrez_gene/locuslink:26003	entrez_gene/locuslink:10972	entrez_gene/locuslink:GOLPH6(gene_name_synonym)|entrez_gene/locuslink:GRASP55(gene_name_synonym)|entrez_gene/locuslink:GRS2(gene_name_synonym)|entrez_gene/locuslink:p59(gene_name_synonym)	entrez_gene/locuslink:P24(DELTA)(gene_name_synonym)|entrez_gene/locuslink:S31I125(gene_name_synonym)|entrez_gene/locuslink:S31III125(gene_name_synonym)|entrez_gene/locuslink:TMP21(gene_name_synonym)|entrez_gene/locuslink:Tmp-21-I(gene_name_synonym)|entrez_gene/locuslink:p23(gene_name_synonym)	psi-mi:MI:0096(pull_down)	Barr_FA_(2001)	pubmed:11739402	taxid:9606	taxid:9606	psi-mi:MI:0407(direct_interaction)	psi-mi:MI:0463(biogrid)	biogrid:281135	NA	BioGrid	GORASP2_TMED10
entrez_gene/locuslink:26003	entrez_gene/locuslink:351	entrez_gene/locuslink:GOLPH6(gene_name_synonym)|entrez_gene/locuslink:GRASP55(gene_name_synonym)|entrez_gene/locuslink:GRS2(gene_name_synonym)|entrez_gene/locuslink:p59(gene_name_synonym)	entrez_gene/locuslink:AAA(gene_name_synonym)|entrez_gene/locuslink:ABETA(gene_name_synonym)|entrez_gene/locuslink:ABPP(gene_name_synonym)|entrez_gene/locuslink:AD1(gene_name_synonym)|entrez_gene/locuslink:APPI(gene_name_synonym)|entrez_gene/locuslink:CTFgamma(gene_name_synonym)|entrez_gene/locuslink:CVAP(gene_name_synonym)|entrez_gene/locuslink:PN-II(gene_name_synonym)|entrez_gene/locuslink:PN2(g…	psi-mi:MI:0096(pull_down)	Olah_J_(2011)	pubmed:21832049	taxid:9606	taxid:9606	psi-mi:MI:0407(direct_interaction)	psi-mi:MI:0463(biogrid)	biogrid:739716	NA	BioGrid	GORASP2_APP
entrez_gene/locuslink:26058	entrez_gene/locuslink:9470	entrez_gene/locuslink:GYF2(gene_name_synonym)|entrez_gene/locuslink:PARK11(gene_name_synonym)|entrez_gene/locuslink:PERQ2(gene_name_synonym)|entrez_gene/locuslink:PERQ3(gene_name_synonym)|entrez_gene/locuslink:TNRC15(gene_name_synonym)	entrez_gene/locuslink:4E-LP(gene_name_synonym)|entrez_gene/locuslink:4EHP(gene_name_synonym)|entrez_gene/locuslink:EIF4EL3(gene_name_synonym)|entrez_gene/locuslink:IF4e(gene_name_synonym)	psi-mi:MI:0047(far_western_blotting)	Morita_M_(2012)	pubmed:22751931	taxid:9606	taxid:9606	psi-mi:MI:0407(direct_interaction)	psi-mi:MI:0463(biogrid)	biogrid:836438	NA	BioGrid	GIGYF2_EIF4E2
entrez_gene/locuslink:26135	entrez_gene/locuslink:351	entrez_gene/locuslink:CHD3IP(gene_name_synonym)|entrez_gene/locuslink:HABP4L(gene_name_synonym)|entrez_gene/locuslink:PAI-RBP1(gene_name_synonym)|entrez_gene/locuslink:PAIRBP1(gene_name_synonym)	entrez_gene/locuslink:AAA(gene_name_synonym)|entrez_gene/locuslink:ABETA(gene_name_synonym)|entrez_gene/locuslink:ABPP(gene_name_synonym)|entrez_gene/locuslink:AD1(gene_name_synonym)|entrez_gene/locuslink:APPI(gene_name_synonym)|entrez_gene/locuslink:CTFgamma(gene_name_synonym)|entrez_gene/locuslink:CVAP(gene_name_synonym)|entrez_gene/locuslink:PN-II(gene_name_synonym)|entrez_gene/locuslink:PN2(g…	psi-mi:MI:0096(pull_down)	Olah_J_(2011)	pubmed:21832049	taxid:9606	taxid:9606	psi-mi:MI:0407(direct_interaction)	psi-mi:MI:0463(biogrid)	biogrid:737678	NA	BioGrid	SERBP1_APP
entrez_gene/locuslink:26146	entrez_gene/locuslink:10989	entrez_gene/locuslink:IFT54(gene_name_synonym)|entrez_gene/locuslink:MIP-T3(gene_name_synonym)|entrez_gene/locuslink:MIPT3(gene_name_synonym)	entrez_gene/locuslink:HMP(gene_name_synonym)|entrez_gene/locuslink:MINOS2(gene_name_synonym)|entrez_gene/locuslink:P87(gene_name_synonym)|entrez_gene/locuslink:P87/89(gene_name_synonym)|entrez_gene/locuslink:P89(gene_name_synonym)|entrez_gene/locuslink:PIG52(gene_name_synonym)	psi-mi:MI:0018(two_hybrid)	Camargo_LM_(2007)	pubmed:17043677	taxid:9606	taxid:9606	psi-mi:MI:0407(direct_interaction)	psi-mi:MI:0463(biogrid)	biogrid:591710	NA	BioGrid	TRAF3IP1_IMMT
entrez_gene/locuslink:26146	entrez_gene/locuslink:10051	entrez_gene/locuslink:IFT54(gene_name_synonym)|entrez_gene/locuslink:MIP-T3(gene_name_synonym)|entrez_gene/locuslink:MIPT3(gene_name_synonym)	entrez_gene/locuslink:CAP-C(gene_name_synonym)|entrez_gene/locuslink:CAPC(gene_name_synonym)|entrez_gene/locuslink:SMC-4(gene_name_synonym)|entrez_gene/locuslink:SMC4L1(gene_name_synonym)|entrez_gene/locuslink:hCAP-C(gene_name_synonym)	psi-mi:MI:0018(two_hybrid)	Camargo_LM_(2007)	pubmed:17043677	taxid:9606	taxid:9606	psi-mi:MI:0407(direct_interaction)	psi-mi:MI:0463(biogrid)	biogrid:591715	NA	BioGrid	TRAF3IP1_SMC4
entrez_gene/locuslink:26146	entrez_gene/locuslink:351	entrez_gene/locuslink:IFT54(gene_name_synonym)|entrez_gene/locuslink:MIP-T3(gene_name_synonym)|entrez_gene/locuslink:MIPT3(gene_name_synonym)	entrez_gene/locuslink:AAA(gene_name_synonym)|entrez_gene/locuslink:ABETA(gene_name_synonym)|entrez_gene/locuslink:ABPP(gene_name_synonym)|entrez_gene/locuslink:AD1(gene_name_synonym)|entrez_gene/locuslink:APPI(gene_name_synonym)|entrez_gene/locuslink:CTFgamma(gene_name_synonym)|entrez_gene/locuslink:CVAP(gene_name_synonym)|entrez_gene/locuslink:PN-II(gene_name_synonym)|entrez_gene/locuslink:PN2(g…	psi-mi:MI:0096(pull_down)	Olah_J_(2011)	pubmed:21832049	taxid:9606	taxid:9606	psi-mi:MI:0407(direct_interaction)	psi-mi:MI:0463(biogrid)	biogrid:738013	NA	BioGrid	TRAF3IP1_APP
entrez_gene/locuslink:26156	entrez_gene/locuslink:3575	entrez_gene/locuslink:CSIG(gene_name_synonym)|entrez_gene/locuslink:PBK1(gene_name_synonym)|entrez_gene/locuslink:UTP30(gene_name_synonym)	entrez_gene/locuslink:CD127(gene_name_synonym)|entrez_gene/locuslink:CDW127(gene_name_synonym)|entrez_gene/locuslink:IL-7R-alpha(gene_name_synonym)|entrez_gene/locuslink:IL7RA(gene_name_synonym)|entrez_gene/locuslink:ILRA(gene_name_synonym)	psi-mi:MI:0686(unspecified_method)	Evsyukova_I_(2013)	pubmed:23151878	taxid:9606	taxid:9606	psi-mi:MI:0407(direct_interaction)	psi-mi:MI:0463(biogrid)	biogrid:835301	NA	BioGrid	RSL1D1_IL7R
entrez_gene/locuslink:26277	entrez_gene/locuslink:7013	entrez_gene/locuslink:DKCA3(gene_name_synonym)|entrez_gene/locuslink:TIN2(gene_name_synonym)	entrez_gene/locuslink:PIN2(gene_name_synonym)|entrez_gene/locuslink:TRBF1(gene_name_synonym)|entrez_gene/locuslink:TRF(gene_name_synonym)|entrez_gene/locuslink:TRF1(gene_name_synonym)|entrez_gene/locuslink:hTRF1-AS(gene_name_synonym)|entrez_gene/locuslink:t-TRF1(gene_name_synonym)	psi-mi:MI:0096(pull_down)	Kim_SH_(1999)	pubmed:10581025	taxid:9606	taxid:9606	psi-mi:MI:0407(direct_interaction)	psi-mi:MI:0463(biogrid)	biogrid:281751	NA	BioGrid	TINF2_TERF1
entrez_gene/locuslink:26277	entrez_gene/locuslink:7013	entrez_gene/locuslink:DKCA3(gene_name_synonym)|entrez_gene/locuslink:TIN2(gene_name_synonym)	entrez_gene/locuslink:PIN2(gene_name_synonym)|entrez_gene/locuslink:TRBF1(gene_name_synonym)|entrez_gene/locuslink:TRF(gene_name_synonym)|entrez_gene/locuslink:TRF1(gene_name_synonym)|entrez_gene/locuslink:hTRF1-AS(gene_name_synonym)|entrez_gene/locuslink:t-TRF1(gene_name_synonym)	psi-mi:MI:0096(pull_down)	Liu_D_(2004)	pubmed:15383534	taxid:9606	taxid:9606	psi-mi:MI:0407(direct_interaction)	psi-mi:MI:0463(biogrid)	biogrid:574497	NA	BioGrid	TINF2_TERF1
entrez_gene/locuslink:26277	entrez_gene/locuslink:7014	entrez_gene/locuslink:DKCA3(gene_name_synonym)|entrez_gene/locuslink:TIN2(gene_name_synonym)	entrez_gene/locuslink:TRBF2(gene_name_synonym)|entrez_gene/locuslink:TRF2(gene_name_synonym)	psi-mi:MI:0096(pull_down)	Liu_D_(2004)	pubmed:15383534	taxid:9606	taxid:9606	psi-mi:MI:0407(direct_interaction)	psi-mi:MI:0463(biogrid)	biogrid:574498	NA	BioGrid	TINF2_TERF2
entrez_gene/locuslink:26277	entrez_gene/locuslink:7013	entrez_gene/locuslink:DKCA3(gene_name_synonym)|entrez_gene/locuslink:TIN2(gene_name_synonym)	entrez_gene/locuslink:PIN2(gene_name_synonym)|entrez_gene/locuslink:TRBF1(gene_name_synonym)|entrez_gene/locuslink:TRF(gene_name_synonym)|entrez_gene/locuslink:TRF1(gene_name_synonym)|entrez_gene/locuslink:hTRF1-AS(gene_name_synonym)|entrez_gene/locuslink:t-TRF1(gene_name_synonym)	psi-mi:MI:0018(two_hybrid)	Ye_JZ_(2004)	pubmed:15316005	taxid:9606	taxid:9606	psi-mi:MI:0407(direct_interaction)	psi-mi:MI:0463(biogrid)	biogrid:645242	NA	BioGrid	TINF2_TERF1
entrez_gene/locuslink:26277	entrez_gene/locuslink:7014	entrez_gene/locuslink:DKCA3(gene_name_synonym)|entrez_gene/locuslink:TIN2(gene_name_synonym)	entrez_gene/locuslink:TRBF2(gene_name_synonym)|entrez_gene/locuslink:TRF2(gene_name_synonym)	psi-mi:MI:0018(two_hybrid)	Ye_JZ_(2004)	pubmed:15316005	taxid:9606	taxid:9606	psi-mi:MI:0407(direct_interaction)	psi-mi:MI:0463(biogrid)	biogrid:645244	NA	BioGrid	TINF2_TERF2
entrez_gene/locuslink:26277	entrez_gene/locuslink:7013	entrez_gene/locuslink:DKCA3(gene_name_synonym)|entrez_gene/locuslink:TIN2(gene_name_synonym)	entrez_gene/locuslink:PIN2(gene_name_synonym)|entrez_gene/locuslink:TRBF1(gene_name_synonym)|entrez_gene/locuslink:TRF(gene_name_synonym)|entrez_gene/locuslink:TRF1(gene_name_synonym)|entrez_gene/locuslink:hTRF1-AS(gene_name_synonym)|entrez_gene/locuslink:t-TRF1(gene_name_synonym)	psi-mi:MI:0018(two_hybrid)	Lee_OH_(2011)	pubmed:21044950	taxid:9606	taxid:9606	psi-mi:MI:0407(direct_interaction)	psi-mi:MI:0463(biogrid)	biogrid:681642	NA	BioGrid	TINF2_TERF1
entrez_gene/locuslink:26277	entrez_gene/locuslink:55291	entrez_gene/locuslink:DKCA3(gene_name_synonym)|entrez_gene/locuslink:TIN2(gene_name_synonym)	entrez_gene/locuslink:C11orf23(gene_name_synonym)|entrez_gene/locuslink:PP6R3(gene_name_synonym)|entrez_gene/locuslink:SAP190(gene_name_synonym)|entrez_gene/locuslink:SAPL(gene_name_synonym)|entrez_gene/locuslink:SAPLa(gene_name_synonym)|entrez_gene/locuslink:SAPS3(gene_name_synonym)	psi-mi:MI:0018(two_hybrid)	Lee_OH_(2011)	pubmed:21044950	taxid:9606	taxid:9606	psi-mi:MI:0407(direct_interaction)	psi-mi:MI:0463(biogrid)	biogrid:681648	NA	BioGrid	TINF2_PPP6R3
entrez_gene/locuslink:26277	entrez_gene/locuslink:7014	entrez_gene/locuslink:DKCA3(gene_name_synonym)|entrez_gene/locuslink:TIN2(gene_name_synonym)	entrez_gene/locuslink:TRBF2(gene_name_synonym)|entrez_gene/locuslink:TRF2(gene_name_synonym)	psi-mi:MI:0018(two_hybrid)	Lee_OH_(2011)	pubmed:21044950	taxid:9606	taxid:9606	psi-mi:MI:0407(direct_interaction)	psi-mi:MI:0463(biogrid)	biogrid:681959	NA	BioGrid	TINF2_TERF2
entrez_gene/locuslink:26986	entrez_gene/locuslink:3575	entrez_gene/locuslink:PAB1(gene_name_synonym)|entrez_gene/locuslink:PABP(gene_name_synonym)|entrez_gene/locuslink:PABP1(gene_name_synonym)|entrez_gene/locuslink:PABPC2(gene_name_synonym)|entrez_gene/locuslink:PABPL1(gene_name_synonym)	entrez_gene/locuslink:CD127(gene_name_synonym)|entrez_gene/locuslink:CDW127(gene_name_synonym)|entrez_gene/locuslink:IL-7R-alpha(gene_name_synonym)|entrez_gene/locuslink:IL7RA(gene_name_synonym)|entrez_gene/locuslink:ILRA(gene_name_synonym)	psi-mi:MI:0686(unspecified_method)	Evsyukova_I_(2013)	pubmed:23151878	taxid:9606	taxid:9606	psi-mi:MI:0407(direct_interaction)	psi-mi:MI:0463(biogrid)	biogrid:835326	NA	BioGrid	PABPC1_IL7R
entrez_gene/locuslink:26993	entrez_gene/locuslink:7112	entrez_gene/locuslink:HA95(gene_name_synonym)|entrez_gene/locuslink:HAP95(gene_name_synonym)|entrez_gene/locuslink:NAKAP(gene_name_synonym)|entrez_gene/locuslink:NAKAP95(gene_name_synonym)	entrez_gene/locuslink:CMD1T(gene_name_synonym)|entrez_gene/locuslink:LAP2(gene_name_synonym)|entrez_gene/locuslink:LEMD4(gene_name_synonym)|entrez_gene/locuslink:PRO0868(gene_name_synonym)|entrez_gene/locuslink:TP(gene_name_synonym)	psi-mi:MI:0096(pull_down)	Martins_S_(2003)	pubmed:12538639	taxid:9606	taxid:9606	psi-mi:MI:0407(direct_interaction)	psi-mi:MI:0463(biogrid)	biogrid:300598	NA	BioGrid	AKAP8L_TMPO
entrez_gene/locuslink:26993	entrez_gene/locuslink:54894	entrez_gene/locuslink:HA95(gene_name_synonym)|entrez_gene/locuslink:HAP95(gene_name_synonym)|entrez_gene/locuslink:NAKAP(gene_name_synonym)|entrez_gene/locuslink:NAKAP95(gene_name_synonym)	entrez_gene/locuslink:RNF124(gene_name_synonym)|entrez_gene/locuslink:URCC(gene_name_synonym)	psi-mi:MI:0018(two_hybrid)	Sugiura_T_(2008)	pubmed:18313049	taxid:9606	taxid:9606	psi-mi:MI:0407(direct_interaction)	psi-mi:MI:0463(biogrid)	biogrid:329970	NA	BioGrid	AKAP8L_RNF43
entrez_gene/locuslink:26994	entrez_gene/locuslink:7316	entrez_gene/locuslink:SID1669(gene_name_synonym)	entrez_gene/locuslink:HMG20(gene_name_synonym)	psi-mi:MI:0018(two_hybrid)	Li_H_(2004)	pubmed:14755250	taxid:9606	taxid:9606	psi-mi:MI:0407(direct_interaction)	psi-mi:MI:0463(biogrid)	biogrid:245981	NA	BioGrid	RNF11_UBC
entrez_gene/locuslink:26994	entrez_gene/locuslink:351	entrez_gene/locuslink:SID1669(gene_name_synonym)	entrez_gene/locuslink:AAA(gene_name_synonym)|entrez_gene/locuslink:ABETA(gene_name_synonym)|entrez_gene/locuslink:ABPP(gene_name_synonym)|entrez_gene/locuslink:AD1(gene_name_synonym)|entrez_gene/locuslink:APPI(gene_name_synonym)|entrez_gene/locuslink:CTFgamma(gene_name_synonym)|entrez_gene/locuslink:CVAP(gene_name_synonym)|entrez_gene/locuslink:PN-II(gene_name_synonym)|entrez_gene/locuslink:PN2(g…	psi-mi:MI:0096(pull_down)	Olah_J_(2011)	pubmed:21832049	taxid:9606	taxid:9606	psi-mi:MI:0407(direct_interaction)	psi-mi:MI:0463(biogrid)	biogrid:739837	NA	BioGrid	RNF11_APP
entrez_gene/locuslink:26994	entrez_gene/locuslink:7316	entrez_gene/locuslink:SID1669(gene_name_synonym)	entrez_gene/locuslink:HMG20(gene_name_synonym)	psi-mi:MI:0018(two_hybrid)	Colland_F_(2004)	pubmed:15231748	taxid:9606	taxid:9606	psi-mi:MI:0407(direct_interaction)	psi-mi:MI:0463(biogrid)	biogrid:834500	NA	BioGrid	RNF11_UBC
entrez_gene/locuslink:26994	entrez_gene/locuslink:10241	entrez_gene/locuslink:SID1669(gene_name_synonym)	entrez_gene/locuslink:NDP52(gene_name_synonym)	psi-mi:MI:0018(two_hybrid)	Colland_F_(2004)	pubmed:15231748	taxid:9606	taxid:9606	psi-mi:MI:0407(direct_interaction)	psi-mi:MI:0463(biogrid)	biogrid:834509	NA	BioGrid	RNF11_CALCOCO2
entrez_gene/locuslink:26994	entrez_gene/locuslink:8887	entrez_gene/locuslink:SID1669(gene_name_synonym)	entrez_gene/locuslink:CALCOCO3(gene_name_synonym)|entrez_gene/locuslink:T6BP(gene_name_synonym)|entrez_gene/locuslink:TXBP151(gene_name_synonym)	psi-mi:MI:0018(two_hybrid)	Colland_F_(2004)	pubmed:15231748	taxid:9606	taxid:9606	psi-mi:MI:0407(direct_interaction)	psi-mi:MI:0463(biogrid)	biogrid:834515	NA	BioGrid	RNF11_TAX1BP1
entrez_gene/locuslink:26994	entrez_gene/locuslink:10133	entrez_gene/locuslink:SID1669(gene_name_synonym)	entrez_gene/locuslink:ALS12(gene_name_synonym)|entrez_gene/locuslink:FIP2(gene_name_synonym)|entrez_gene/locuslink:GLC1E(gene_name_synonym)|entrez_gene/locuslink:HIP7(gene_name_synonym)|entrez_gene/locuslink:HYPL(gene_name_synonym)|entrez_gene/locuslink:NRP(gene_name_synonym)|entrez_gene/locuslink:TFIIIA-INTP(gene_name_synonym)	psi-mi:MI:0018(two_hybrid)	Colland_F_(2004)	pubmed:15231748	taxid:9606	taxid:9606	psi-mi:MI:0407(direct_interaction)	psi-mi:MI:0463(biogrid)	biogrid:834521	NA	BioGrid	RNF11_OPTN
entrez_gene/locuslink:26994	entrez_gene/locuslink:146691	entrez_gene/locuslink:SID1669(gene_name_synonym)	-	psi-mi:MI:0018(two_hybrid)	Colland_F_(2004)	pubmed:15231748	taxid:9606	taxid:9606	psi-mi:MI:0407(direct_interaction)	psi-mi:MI:0463(biogrid)	biogrid:834523	NA	BioGrid	RNF11_TOM1L2
entrez_gene/locuslink:26994	entrez_gene/locuslink:4646	entrez_gene/locuslink:SID1669(gene_name_synonym)	entrez_gene/locuslink:DFNA22(gene_name_synonym)|entrez_gene/locuslink:DFNB37(gene_name_synonym)	psi-mi:MI:0018(two_hybrid)	Colland_F_(2004)	pubmed:15231748	taxid:9606	taxid:9606	psi-mi:MI:0407(direct_interaction)	psi-mi:MI:0463(biogrid)	biogrid:834535	NA	BioGrid	RNF11_MYO6
entrez_gene/locuslink:27	entrez_gene/locuslink:2876	entrez_gene/locuslink:ABLL(gene_name_synonym)|entrez_gene/locuslink:ARG(gene_name_synonym)	entrez_gene/locuslink:GPXD(gene_name_synonym)|entrez_gene/locuslink:GSHPX1(gene_name_synonym)	psi-mi:MI:0096(pull_down)	Cao_C_(2003)	pubmed:12893824	taxid:9606	taxid:9606	psi-mi:MI:0407(direct_interaction)	psi-mi:MI:0463(biogrid)	biogrid:907535	NA	BioGrid	ABL2_GPX1
entrez_gene/locuslink:27	entrez_gene/locuslink:2876	entrez_gene/locuslink:ABLL(gene_name_synonym)|entrez_gene/locuslink:ARG(gene_name_synonym)	entrez_gene/locuslink:GPXD(gene_name_synonym)|entrez_gene/locuslink:GSHPX1(gene_name_synonym)	psi-mi:MI:0415(enzymatic_study)	Cao_C_(2003)	pubmed:12893824	taxid:9606	taxid:9606	psi-mi:MI:0407(direct_interaction)	psi-mi:MI:0463(biogrid)	biogrid:907536	NA	BioGrid	ABL2_GPX1
entrez_gene/locuslink:2702	entrez_gene/locuslink:4139	entrez_gene/locuslink:ATFB11(gene_name_synonym)|entrez_gene/locuslink:CX40(gene_name_synonym)	entrez_gene/locuslink:MARK(gene_name_synonym)|entrez_gene/locuslink:Par-1c(gene_name_synonym)|entrez_gene/locuslink:Par1c(gene_name_synonym)	psi-mi:MI:0018(two_hybrid)	Wang_J_(2011)	pubmed:21988832	taxid:9606	taxid:9606	psi-mi:MI:0407(direct_interaction)	psi-mi:MI:0463(biogrid)	biogrid:893714	NA	BioGrid	GJA5_MARK1
entrez_gene/locuslink:27185	entrez_gene/locuslink:10971	entrez_gene/locuslink:C1orf136(gene_name_synonym)|entrez_gene/locuslink:SCZD9(gene_name_synonym)	entrez_gene/locuslink:14-3-3(gene_name_synonym)|entrez_gene/locuslink:1C5(gene_name_synonym)|entrez_gene/locuslink:HS1(gene_name_synonym)	psi-mi:MI:0018(two_hybrid)	Camargo_LM_(2007)	pubmed:17043677	taxid:9606	taxid:9606	psi-mi:MI:0407(direct_interaction)	psi-mi:MI:0463(biogrid)	biogrid:591572	NA	BioGrid	DISC1_YWHAQ
entrez_gene/locuslink:27185	entrez_gene/locuslink:9859	entrez_gene/locuslink:C1orf136(gene_name_synonym)|entrez_gene/locuslink:SCZD9(gene_name_synonym)	entrez_gene/locuslink:FAM68A(gene_name_synonym)|entrez_gene/locuslink:KAB(gene_name_synonym)|entrez_gene/locuslink:KIAA0470(gene_name_synonym)	psi-mi:MI:0018(two_hybrid)	Camargo_LM_(2007)	pubmed:17043677	taxid:9606	taxid:9606	psi-mi:MI:0407(direct_interaction)	psi-mi:MI:0463(biogrid)	biogrid:591574	NA	BioGrid	DISC1_CEP170
entrez_gene/locuslink:27185	entrez_gene/locuslink:10540	entrez_gene/locuslink:C1orf136(gene_name_synonym)|entrez_gene/locuslink:SCZD9(gene_name_synonym)	entrez_gene/locuslink:DCTN50(gene_name_synonym)|entrez_gene/locuslink:DYNAMITIN(gene_name_synonym)|entrez_gene/locuslink:HEL-S-77(gene_name_synonym)|entrez_gene/locuslink:RBP50(gene_name_synonym)	psi-mi:MI:0018(two_hybrid)	Camargo_LM_(2007)	pubmed:17043677	taxid:9606	taxid:9606	psi-mi:MI:0407(direct_interaction)	psi-mi:MI:0463(biogrid)	biogrid:591629	NA	BioGrid	DISC1_DCTN2
entrez_gene/locuslink:27292	entrez_gene/locuslink:351	entrez_gene/locuslink:DIM1(gene_name_synonym)|entrez_gene/locuslink:DIMT1L(gene_name_synonym)|entrez_gene/locuslink:HSA9761(gene_name_synonym)|entrez_gene/locuslink:HUSSY5(gene_name_synonym)	entrez_gene/locuslink:AAA(gene_name_synonym)|entrez_gene/locuslink:ABETA(gene_name_synonym)|entrez_gene/locuslink:ABPP(gene_name_synonym)|entrez_gene/locuslink:AD1(gene_name_synonym)|entrez_gene/locuslink:APPI(gene_name_synonym)|entrez_gene/locuslink:CTFgamma(gene_name_synonym)|entrez_gene/locuslink:CVAP(gene_name_synonym)|entrez_gene/locuslink:PN-II(gene_name_synonym)|entrez_gene/locuslink:PN2(g…	psi-mi:MI:0096(pull_down)	Olah_J_(2011)	pubmed:21832049	taxid:9606	taxid:9606	psi-mi:MI:0407(direct_interaction)	psi-mi:MI:0463(biogrid)	biogrid:738817	NA	BioGrid	DIMT1_APP
entrez_gene/locuslink:27316	entrez_gene/locuslink:3575	entrez_gene/locuslink:HNRNPG(gene_name_synonym)|entrez_gene/locuslink:HNRPG(gene_name_synonym)|entrez_gene/locuslink:RBMXP1(gene_name_synonym)|entrez_gene/locuslink:RBMXRT(gene_name_synonym)|entrez_gene/locuslink:RNMX(gene_name_synonym)|entrez_gene/locuslink:hnRNP-G(gene_name_synonym)	entrez_gene/locuslink:CD127(gene_name_synonym)|entrez_gene/locuslink:CDW127(gene_name_synonym)|entrez_gene/locuslink:IL-7R-alpha(gene_name_synonym)|entrez_gene/locuslink:IL7RA(gene_name_synonym)|entrez_gene/locuslink:ILRA(gene_name_synonym)	psi-mi:MI:0686(unspecified_method)	Evsyukova_I_(2013)	pubmed:23151878	taxid:9606	taxid:9606	psi-mi:MI:0407(direct_interaction)	psi-mi:MI:0463(biogrid)	biogrid:835313	NA	BioGrid	RBMX_IL7R
entrez_gene/locuslink:2740	entrez_gene/locuslink:4637	-	entrez_gene/locuslink:ESMLC(gene_name_synonym)|entrez_gene/locuslink:LC17(gene_name_synonym)|entrez_gene/locuslink:LC17-GI(gene_name_synonym)|entrez_gene/locuslink:LC17-NM(gene_name_synonym)|entrez_gene/locuslink:LC17A(gene_name_synonym)|entrez_gene/locuslink:LC17B(gene_name_synonym)|entrez_gene/locuslink:MLC-3(gene_name_synonym)|entrez_gene/locuslink:MLC1SM(gene_name_synonym)|entrez_gene/locusli…	psi-mi:MI:0090(protein_complementation_assay)	Huang_X_(2013)	pubmed:23864651	taxid:9606	taxid:9606	psi-mi:MI:0407(direct_interaction)	psi-mi:MI:0463(biogrid)	biogrid:882596	NA	BioGrid	GLP1R_MYL6
entrez_gene/locuslink:27430	entrez_gene/locuslink:351	entrez_gene/locuslink:MAT-II(gene_name_synonym)|entrez_gene/locuslink:MATIIbeta(gene_name_synonym)|entrez_gene/locuslink:Nbla02999(gene_name_synonym)|entrez_gene/locuslink:SDR23E1(gene_name_synonym)|entrez_gene/locuslink:TGR(gene_name_synonym)	entrez_gene/locuslink:AAA(gene_name_synonym)|entrez_gene/locuslink:ABETA(gene_name_synonym)|entrez_gene/locuslink:ABPP(gene_name_synonym)|entrez_gene/locuslink:AD1(gene_name_synonym)|entrez_gene/locuslink:APPI(gene_name_synonym)|entrez_gene/locuslink:CTFgamma(gene_name_synonym)|entrez_gene/locuslink:CVAP(gene_name_synonym)|entrez_gene/locuslink:PN-II(gene_name_synonym)|entrez_gene/locuslink:PN2(g…	psi-mi:MI:0096(pull_down)	Olah_J_(2011)	pubmed:21832049	taxid:9606	taxid:9606	psi-mi:MI:0407(direct_interaction)	psi-mi:MI:0463(biogrid)	biogrid:738351	NA	BioGrid	MAT2B_APP
entrez_gene/locuslink:2776	entrez_gene/locuslink:5538	entrez_gene/locuslink:CMC1(gene_name_synonym)|entrez_gene/locuslink:G-ALPHA-q(gene_name_synonym)|entrez_gene/locuslink:GAQ(gene_name_synonym)|entrez_gene/locuslink:SWS(gene_name_synonym)	entrez_gene/locuslink:CLN1(gene_name_synonym)|entrez_gene/locuslink:INCL(gene_name_synonym)|entrez_gene/locuslink:PPT(gene_name_synonym)	psi-mi:MI:0018(two_hybrid)	Wang_J_(2011)	pubmed:21988832	taxid:9606	taxid:9606	psi-mi:MI:0407(direct_interaction)	psi-mi:MI:0463(biogrid)	biogrid:891847	NA	BioGrid	GNAQ_PPT1
entrez_gene/locuslink:2782	entrez_gene/locuslink:2787	-	-	psi-mi:MI:0096(pull_down)	Rosskopf_D_(2003)	pubmed:12782285	taxid:9606	taxid:9606	psi-mi:MI:0407(direct_interaction)	psi-mi:MI:0463(biogrid)	biogrid:927880	NA	BioGrid	GNB1_GNG5
entrez_gene/locuslink:2787	entrez_gene/locuslink:2782	-	-	psi-mi:MI:0018(two_hybrid)	Yan_K_(1996)	pubmed:8636150	taxid:9606	taxid:9606	psi-mi:MI:0407(direct_interaction)	psi-mi:MI:0463(biogrid)	biogrid:328240	NA	BioGrid	GNG5_GNB1
entrez_gene/locuslink:2801	entrez_gene/locuslink:5685	entrez_gene/locuslink:GM130(gene_name_synonym)	entrez_gene/locuslink:HC9(gene_name_synonym)|entrez_gene/locuslink:HsT17706(gene_name_synonym)|entrez_gene/locuslink:PSC9(gene_name_synonym)	psi-mi:MI:0018(two_hybrid)	Rolland_T_(2014)	pubmed:25416956	taxid:9606	taxid:9606	psi-mi:MI:0407(direct_interaction)	psi-mi:MI:0463(biogrid)	biogrid:1038596	NA	BioGrid	GOLGA2_PSMA4
entrez_gene/locuslink:2801	entrez_gene/locuslink:79571	entrez_gene/locuslink:GM130(gene_name_synonym)	entrez_gene/locuslink:GCC1P(gene_name_synonym)|entrez_gene/locuslink:GCC88(gene_name_synonym)	psi-mi:MI:0018(two_hybrid)	Rolland_T_(2014)	pubmed:25416956	taxid:9606	taxid:9606	psi-mi:MI:0407(direct_interaction)	psi-mi:MI:0463(biogrid)	biogrid:1038723	NA	BioGrid	GOLGA2_GCC1
entrez_gene/locuslink:2801	entrez_gene/locuslink:64689	entrez_gene/locuslink:GM130(gene_name_synonym)	entrez_gene/locuslink:GOLPH5(gene_name_synonym)|entrez_gene/locuslink:GRASP65(gene_name_synonym)|entrez_gene/locuslink:P65(gene_name_synonym)	psi-mi:MI:0096(pull_down)	Shorter_J_(1999)	pubmed:10487747	taxid:9606	taxid:9606	psi-mi:MI:0407(direct_interaction)	psi-mi:MI:0463(biogrid)	biogrid:328178	NA	BioGrid	GOLGA2_GORASP1
entrez_gene/locuslink:2801	entrez_gene/locuslink:64689	entrez_gene/locuslink:GM130(gene_name_synonym)	entrez_gene/locuslink:GOLPH5(gene_name_synonym)|entrez_gene/locuslink:GRASP65(gene_name_synonym)|entrez_gene/locuslink:P65(gene_name_synonym)	psi-mi:MI:0018(two_hybrid)	Shorter_J_(1999)	pubmed:10487747	taxid:9606	taxid:9606	psi-mi:MI:0407(direct_interaction)	psi-mi:MI:0463(biogrid)	biogrid:328180	NA	BioGrid	GOLGA2_GORASP1
entrez_gene/locuslink:2876	entrez_gene/locuslink:25	entrez_gene/locuslink:GPXD(gene_name_synonym)|entrez_gene/locuslink:GSHPX1(gene_name_synonym)	entrez_gene/locuslink:ABL(gene_name_synonym)|entrez_gene/locuslink:JTK7(gene_name_synonym)|entrez_gene/locuslink:bcr/abl(gene_name_synonym)|entrez_gene/locuslink:c-ABL(gene_name_synonym)|entrez_gene/locuslink:c-ABL1(gene_name_synonym)|entrez_gene/locuslink:p150(gene_name_synonym)|entrez_gene/locuslink:v-abl(gene_name_synonym)	psi-mi:MI:0096(pull_down)	Cao_C_(2003)	pubmed:12893824	taxid:9606	taxid:9606	psi-mi:MI:0407(direct_interaction)	psi-mi:MI:0463(biogrid)	biogrid:255804	NA	BioGrid	GPX1_ABL1
entrez_gene/locuslink:2876	entrez_gene/locuslink:8991	entrez_gene/locuslink:GPXD(gene_name_synonym)|entrez_gene/locuslink:GSHPX1(gene_name_synonym)	entrez_gene/locuslink:HEL-S-134P(gene_name_synonym)|entrez_gene/locuslink:LPSB(gene_name_synonym)|entrez_gene/locuslink:SBP56(gene_name_synonym)|entrez_gene/locuslink:SP56(gene_name_synonym)|entrez_gene/locuslink:hSBP(gene_name_synonym)	psi-mi:MI:0055(fluorescent_resonance_energy_transfer)	Fang_W_(2010)	pubmed:20530237	taxid:9606	taxid:9606	psi-mi:MI:0407(direct_interaction)	psi-mi:MI:0463(biogrid)	biogrid:890898	NA	BioGrid	GPX1_SELENBP1
entrez_gene/locuslink:2876	entrez_gene/locuslink:171483	entrez_gene/locuslink:GPXD(gene_name_synonym)|entrez_gene/locuslink:GSHPX1(gene_name_synonym)	entrez_gene/locuslink:TEX39B(gene_name_synonym)	psi-mi:MI:0018(two_hybrid)	Corominas_R_(2014)	pubmed:24722188	taxid:9606	taxid:9606	psi-mi:MI:0407(direct_interaction)	psi-mi:MI:0463(biogrid)	biogrid:951341	NA	BioGrid	GPX1_FAM9B
entrez_gene/locuslink:2886	entrez_gene/locuslink:85440	-	entrez_gene/locuslink:EIEE23(gene_name_synonym)|entrez_gene/locuslink:ZIR2(gene_name_synonym)	psi-mi:MI:0018(two_hybrid)	Vinayagam_A_(2011)	pubmed:21900206	taxid:9606	taxid:9606	psi-mi:MI:0407(direct_interaction)	psi-mi:MI:0463(biogrid)	biogrid:601538	NA	BioGrid	GRB7_DOCK7
entrez_gene/locuslink:2887	entrez_gene/locuslink:26058	entrez_gene/locuslink:GRB-IR(gene_name_synonym)|entrez_gene/locuslink:Grb-10(gene_name_synonym)|entrez_gene/locuslink:IRBP(gene_name_synonym)|entrez_gene/locuslink:MEG1(gene_name_synonym)|entrez_gene/locuslink:RSS(gene_name_synonym)	entrez_gene/locuslink:GYF2(gene_name_synonym)|entrez_gene/locuslink:PARK11(gene_name_synonym)|entrez_gene/locuslink:PERQ2(gene_name_synonym)|entrez_gene/locuslink:PERQ3(gene_name_synonym)|entrez_gene/locuslink:TNRC15(gene_name_synonym)	psi-mi:MI:0018(two_hybrid)	Giovannone_B_(2003)	pubmed:12771153	taxid:9606	taxid:9606	psi-mi:MI:0407(direct_interaction)	psi-mi:MI:0463(biogrid)	biogrid:22503	NA	BioGrid	GRB10_GIGYF2
entrez_gene/locuslink:2887	entrez_gene/locuslink:351	entrez_gene/locuslink:GRB-IR(gene_name_synonym)|entrez_gene/locuslink:Grb-10(gene_name_synonym)|entrez_gene/locuslink:IRBP(gene_name_synonym)|entrez_gene/locuslink:MEG1(gene_name_synonym)|entrez_gene/locuslink:RSS(gene_name_synonym)	entrez_gene/locuslink:AAA(gene_name_synonym)|entrez_gene/locuslink:ABETA(gene_name_synonym)|entrez_gene/locuslink:ABPP(gene_name_synonym)|entrez_gene/locuslink:AD1(gene_name_synonym)|entrez_gene/locuslink:APPI(gene_name_synonym)|entrez_gene/locuslink:CTFgamma(gene_name_synonym)|entrez_gene/locuslink:CVAP(gene_name_synonym)|entrez_gene/locuslink:PN-II(gene_name_synonym)|entrez_gene/locuslink:PN2(g…	psi-mi:MI:0096(pull_down)	Olah_J_(2011)	pubmed:21832049	taxid:9606	taxid:9606	psi-mi:MI:0407(direct_interaction)	psi-mi:MI:0463(biogrid)	biogrid:737872	NA	BioGrid	GRB10_APP
entrez_gene/locuslink:29072	entrez_gene/locuslink:3064	entrez_gene/locuslink:HBP231(gene_name_synonym)|entrez_gene/locuslink:HIF-1(gene_name_synonym)|entrez_gene/locuslink:HIP-1(gene_name_synonym)|entrez_gene/locuslink:HYPB(gene_name_synonym)|entrez_gene/locuslink:KMT3A(gene_name_synonym)|entrez_gene/locuslink:SET2(gene_name_synonym)|entrez_gene/locuslink:p231HBP(gene_name_synonym)	entrez_gene/locuslink:HD(gene_name_synonym)|entrez_gene/locuslink:IT15(gene_name_synonym)	psi-mi:MI:0096(pull_down)	Faber_PW_(1998)	pubmed:9700202	taxid:9606	taxid:9606	psi-mi:MI:0407(direct_interaction)	psi-mi:MI:0463(biogrid)	biogrid:260572	NA	BioGrid	SETD2_HTT
entrez_gene/locuslink:29072	entrez_gene/locuslink:4088	entrez_gene/locuslink:HBP231(gene_name_synonym)|entrez_gene/locuslink:HIF-1(gene_name_synonym)|entrez_gene/locuslink:HIP-1(gene_name_synonym)|entrez_gene/locuslink:HYPB(gene_name_synonym)|entrez_gene/locuslink:KMT3A(gene_name_synonym)|entrez_gene/locuslink:SET2(gene_name_synonym)|entrez_gene/locuslink:p231HBP(gene_name_synonym)	entrez_gene/locuslink:HSPC193(gene_name_synonym)|entrez_gene/locuslink:HsT17436(gene_name_synonym)|entrez_gene/locuslink:JV15-2(gene_name_synonym)|entrez_gene/locuslink:LDS1C(gene_name_synonym)|entrez_gene/locuslink:LDS3(gene_name_synonym)|entrez_gene/locuslink:MADH3(gene_name_synonym)	psi-mi:MI:0018(two_hybrid)	Wang_J_(2011)	pubmed:21988832	taxid:9606	taxid:9606	psi-mi:MI:0407(direct_interaction)	psi-mi:MI:0463(biogrid)	biogrid:892556	NA	BioGrid	SETD2_SMAD3
entrez_gene/locuslink:29914	entrez_gene/locuslink:3156	entrez_gene/locuslink:SCCD(gene_name_synonym)|entrez_gene/locuslink:TERE1(gene_name_synonym)	entrez_gene/locuslink:LDLCQ3(gene_name_synonym)	psi-mi:MI:0018(two_hybrid)	Nickerson_ML_(2013)	pubmed:23169578	taxid:9606	taxid:9606	psi-mi:MI:0407(direct_interaction)	psi-mi:MI:0463(biogrid)	biogrid:1526165	NA	BioGrid	UBIAD1_HMGCR
entrez_gene/locuslink:29956	entrez_gene/locuslink:10560	entrez_gene/locuslink:L3(gene_name_synonym)|entrez_gene/locuslink:LASS2(gene_name_synonym)|entrez_gene/locuslink:SP260(gene_name_synonym)|entrez_gene/locuslink:TMSG1(gene_name_synonym)	entrez_gene/locuslink:TC1(gene_name_synonym)|entrez_gene/locuslink:THMD1(gene_name_synonym)|entrez_gene/locuslink:THT1(gene_name_synonym)|entrez_gene/locuslink:THTR1(gene_name_synonym)|entrez_gene/locuslink:TRMA(gene_name_synonym)	psi-mi:MI:0018(two_hybrid)	Wang_J_(2011)	pubmed:21988832	taxid:9606	taxid:9606	psi-mi:MI:0407(direct_interaction)	psi-mi:MI:0463(biogrid)	biogrid:891867	NA	BioGrid	CERS2_SLC19A2
entrez_gene/locuslink:29979	entrez_gene/locuslink:351	entrez_gene/locuslink:DA41(gene_name_synonym)|entrez_gene/locuslink:DSK2(gene_name_synonym)|entrez_gene/locuslink:PLIC-1(gene_name_synonym)|entrez_gene/locuslink:UBQN(gene_name_synonym)|entrez_gene/locuslink:XDRP1(gene_name_synonym)	entrez_gene/locuslink:AAA(gene_name_synonym)|entrez_gene/locuslink:ABETA(gene_name_synonym)|entrez_gene/locuslink:ABPP(gene_name_synonym)|entrez_gene/locuslink:AD1(gene_name_synonym)|entrez_gene/locuslink:APPI(gene_name_synonym)|entrez_gene/locuslink:CTFgamma(gene_name_synonym)|entrez_gene/locuslink:CVAP(gene_name_synonym)|entrez_gene/locuslink:PN-II(gene_name_synonym)|entrez_gene/locuslink:PN2(g…	psi-mi:MI:0018(two_hybrid)	Stieren_ES_(2011)	pubmed:21852239	taxid:9606	taxid:9606	psi-mi:MI:0407(direct_interaction)	psi-mi:MI:0463(biogrid)	biogrid:668621	NA	BioGrid	UBQLN1_APP
entrez_gene/locuslink:29979	entrez_gene/locuslink:351	entrez_gene/locuslink:DA41(gene_name_synonym)|entrez_gene/locuslink:DSK2(gene_name_synonym)|entrez_gene/locuslink:PLIC-1(gene_name_synonym)|entrez_gene/locuslink:UBQN(gene_name_synonym)|entrez_gene/locuslink:XDRP1(gene_name_synonym)	entrez_gene/locuslink:AAA(gene_name_synonym)|entrez_gene/locuslink:ABETA(gene_name_synonym)|entrez_gene/locuslink:ABPP(gene_name_synonym)|entrez_gene/locuslink:AD1(gene_name_synonym)|entrez_gene/locuslink:APPI(gene_name_synonym)|entrez_gene/locuslink:CTFgamma(gene_name_synonym)|entrez_gene/locuslink:CVAP(gene_name_synonym)|entrez_gene/locuslink:PN-II(gene_name_synonym)|entrez_gene/locuslink:PN2(g…	psi-mi:MI:0055(fluorescent_resonance_energy_transfer)	Hiltunen_M_(2006)	pubmed:16945923	taxid:9606	taxid:9606	psi-mi:MI:0407(direct_interaction)	psi-mi:MI:0463(biogrid)	biogrid:668674	NA	BioGrid	UBQLN1_APP
entrez_gene/locuslink:3032	entrez_gene/locuslink:26521	entrez_gene/locuslink:ECHB(gene_name_synonym)|entrez_gene/locuslink:MTPB(gene_name_synonym)|entrez_gene/locuslink:TP-BETA(gene_name_synonym)	entrez_gene/locuslink:DDP2(gene_name_synonym)|entrez_gene/locuslink:TIM8B(gene_name_synonym)	psi-mi:MI:0018(two_hybrid)	Wang_J_(2011)	pubmed:21988832	taxid:9606	taxid:9606	psi-mi:MI:0407(direct_interaction)	psi-mi:MI:0463(biogrid)	biogrid:892504	NA	BioGrid	HADHB_TIMM8B
entrez_gene/locuslink:3059	entrez_gene/locuslink:10096	entrez_gene/locuslink:CTTNL(gene_name_synonym)|entrez_gene/locuslink:HS1(gene_name_synonym)|entrez_gene/locuslink:lckBP1(gene_name_synonym)|entrez_gene/locuslink:p75(gene_name_synonym)	entrez_gene/locuslink:ARP3(gene_name_synonym)	psi-mi:MI:0096(pull_down)	Uruno_T_(2003)	pubmed:12534372	taxid:9606	taxid:9606	psi-mi:MI:0407(direct_interaction)	psi-mi:MI:0463(biogrid)	biogrid:278672	NA	BioGrid	HCLS1_ACTR3
entrez_gene/locuslink:3064	entrez_gene/locuslink:29072	entrez_gene/locuslink:HD(gene_name_synonym)|entrez_gene/locuslink:IT15(gene_name_synonym)	entrez_gene/locuslink:HBP231(gene_name_synonym)|entrez_gene/locuslink:HIF-1(gene_name_synonym)|entrez_gene/locuslink:HIP-1(gene_name_synonym)|entrez_gene/locuslink:HYPB(gene_name_synonym)|entrez_gene/locuslink:KMT3A(gene_name_synonym)|entrez_gene/locuslink:SET2(gene_name_synonym)|entrez_gene/locuslink:p231HBP(gene_name_synonym)	psi-mi:MI:0018(two_hybrid)	Faber_PW_(1998)	pubmed:9700202	taxid:9606	taxid:9606	psi-mi:MI:0407(direct_interaction)	psi-mi:MI:0463(biogrid)	biogrid:7994	NA	BioGrid	HTT_SETD2
entrez_gene/locuslink:3064	entrez_gene/locuslink:9818	entrez_gene/locuslink:HD(gene_name_synonym)|entrez_gene/locuslink:IT15(gene_name_synonym)	entrez_gene/locuslink:PRO2463(gene_name_synonym)	psi-mi:MI:0018(two_hybrid)	Suter_B_(2013)	pubmed:23275563	taxid:9606	taxid:9606	psi-mi:MI:0407(direct_interaction)	psi-mi:MI:0463(biogrid)	biogrid:823824	NA	BioGrid	HTT_NUP58
entrez_gene/locuslink:30835	entrez_gene/locuslink:55697	entrez_gene/locuslink:CDSIGN(gene_name_synonym)|entrez_gene/locuslink:CLEC4L(gene_name_synonym)|entrez_gene/locuslink:DC-SIGN(gene_name_synonym)|entrez_gene/locuslink:DC-SIGN1(gene_name_synonym)	entrez_gene/locuslink:ArPIKfyve(gene_name_synonym)|entrez_gene/locuslink:TAX1BP2(gene_name_synonym)|entrez_gene/locuslink:TRX(gene_name_synonym)	psi-mi:MI:0018(two_hybrid)	Rolland_T_(2014)	pubmed:25416956	taxid:9606	taxid:9606	psi-mi:MI:0407(direct_interaction)	psi-mi:MI:0463(biogrid)	biogrid:1047215	NA	BioGrid	CD209_VAC14
entrez_gene/locuslink:30835	entrez_gene/locuslink:10332	entrez_gene/locuslink:CDSIGN(gene_name_synonym)|entrez_gene/locuslink:CLEC4L(gene_name_synonym)|entrez_gene/locuslink:DC-SIGN(gene_name_synonym)|entrez_gene/locuslink:DC-SIGN1(gene_name_synonym)	entrez_gene/locuslink:CD209L(gene_name_synonym)|entrez_gene/locuslink:CD299(gene_name_synonym)|entrez_gene/locuslink:DC-SIGN2(gene_name_synonym)|entrez_gene/locuslink:DC-SIGNR(gene_name_synonym)|entrez_gene/locuslink:DCSIGNR(gene_name_synonym)|entrez_gene/locuslink:HP10347(gene_name_synonym)|entrez_gene/locuslink:L-SIGN(gene_name_synonym)|entrez_gene/locuslink:LSIGN(gene_name_synonym)	psi-mi:MI:0096(pull_down)	Mitchell_DA_(2001)	pubmed:11384997	taxid:9606	taxid:9606	psi-mi:MI:0407(direct_interaction)	psi-mi:MI:0463(biogrid)	biogrid:305460	NA	BioGrid	CD209_CLEC4M
entrez_gene/locuslink:310	entrez_gene/locuslink:85440	entrez_gene/locuslink:ANX7(gene_name_synonym)|entrez_gene/locuslink:SNX(gene_name_synonym)|entrez_gene/locuslink:SYNEXIN(gene_name_synonym)	entrez_gene/locuslink:EIEE23(gene_name_synonym)|entrez_gene/locuslink:ZIR2(gene_name_synonym)	psi-mi:MI:0018(two_hybrid)	Vinayagam_A_(2011)	pubmed:21900206	taxid:9606	taxid:9606	psi-mi:MI:0407(direct_interaction)	psi-mi:MI:0463(biogrid)	biogrid:603256	NA	BioGrid	ANXA7_DOCK7
entrez_gene/locuslink:3105	entrez_gene/locuslink:567	entrez_gene/locuslink:HLAA(gene_name_synonym)	-	psi-mi:MI:0096(pull_down)	Lewis_JW_(1996)	pubmed:8805302	taxid:9606	taxid:9606	psi-mi:MI:0407(direct_interaction)	psi-mi:MI:0463(biogrid)	biogrid:797898	NA	BioGrid	HLA-A_B2M
entrez_gene/locuslink:324	entrez_gene/locuslink:1457	entrez_gene/locuslink:BTPS2(gene_name_synonym)|entrez_gene/locuslink:DP2(gene_name_synonym)|entrez_gene/locuslink:DP2.5(gene_name_synonym)|entrez_gene/locuslink:DP3(gene_name_synonym)|entrez_gene/locuslink:GS(gene_name_synonym)|entrez_gene/locuslink:PPP1R46(gene_name_synonym)	entrez_gene/locuslink:CK2A1(gene_name_synonym)|entrez_gene/locuslink:CKII(gene_name_synonym)|entrez_gene/locuslink:CSNK2A3(gene_name_synonym)	psi-mi:MI:0096(pull_down)	Homma_MK_(2002)	pubmed:11972058	taxid:9606	taxid:9606	psi-mi:MI:0407(direct_interaction)	psi-mi:MI:0463(biogrid)	biogrid:245449	NA	BioGrid	APC_CSNK2A1
entrez_gene/locuslink:324	entrez_gene/locuslink:3799	entrez_gene/locuslink:BTPS2(gene_name_synonym)|entrez_gene/locuslink:DP2(gene_name_synonym)|entrez_gene/locuslink:DP2.5(gene_name_synonym)|entrez_gene/locuslink:DP3(gene_name_synonym)|entrez_gene/locuslink:GS(gene_name_synonym)|entrez_gene/locuslink:PPP1R46(gene_name_synonym)	entrez_gene/locuslink:HEL-S-61(gene_name_synonym)|entrez_gene/locuslink:KINH(gene_name_synonym)|entrez_gene/locuslink:KNS(gene_name_synonym)|entrez_gene/locuslink:KNS1(gene_name_synonym)|entrez_gene/locuslink:UKHC(gene_name_synonym)	psi-mi:MI:0018(two_hybrid)	Bandyopadhyay_S_(2010)	pubmed:20936779	taxid:9606	taxid:9606	psi-mi:MI:0407(direct_interaction)	psi-mi:MI:0463(biogrid)	biogrid:464482	NA	BioGrid	APC_KIF5B
entrez_gene/locuslink:324	entrez_gene/locuslink:4646	entrez_gene/locuslink:BTPS2(gene_name_synonym)|entrez_gene/locuslink:DP2(gene_name_synonym)|entrez_gene/locuslink:DP2.5(gene_name_synonym)|entrez_gene/locuslink:DP3(gene_name_synonym)|entrez_gene/locuslink:GS(gene_name_synonym)|entrez_gene/locuslink:PPP1R46(gene_name_synonym)	entrez_gene/locuslink:DFNA22(gene_name_synonym)|entrez_gene/locuslink:DFNB37(gene_name_synonym)	psi-mi:MI:0018(two_hybrid)	Bandyopadhyay_S_(2010)	pubmed:20936779	taxid:9606	taxid:9606	psi-mi:MI:0407(direct_interaction)	psi-mi:MI:0463(biogrid)	biogrid:464528	NA	BioGrid	APC_MYO6
entrez_gene/locuslink:324	entrez_gene/locuslink:4928	entrez_gene/locuslink:BTPS2(gene_name_synonym)|entrez_gene/locuslink:DP2(gene_name_synonym)|entrez_gene/locuslink:DP2.5(gene_name_synonym)|entrez_gene/locuslink:DP3(gene_name_synonym)|entrez_gene/locuslink:GS(gene_name_synonym)|entrez_gene/locuslink:PPP1R46(gene_name_synonym)	entrez_gene/locuslink:ADIR2(gene_name_synonym)|entrez_gene/locuslink:NUP196(gene_name_synonym)|entrez_gene/locuslink:NUP96(gene_name_synonym)	psi-mi:MI:0018(two_hybrid)	Bandyopadhyay_S_(2010)	pubmed:20936779	taxid:9606	taxid:9606	psi-mi:MI:0407(direct_interaction)	psi-mi:MI:0463(biogrid)	biogrid:464538	NA	BioGrid	APC_NUP98
entrez_gene/locuslink:324	entrez_gene/locuslink:8021	entrez_gene/locuslink:BTPS2(gene_name_synonym)|entrez_gene/locuslink:DP2(gene_name_synonym)|entrez_gene/locuslink:DP2.5(gene_name_synonym)|entrez_gene/locuslink:DP3(gene_name_synonym)|entrez_gene/locuslink:GS(gene_name_synonym)|entrez_gene/locuslink:PPP1R46(gene_name_synonym)	entrez_gene/locuslink:CAIN(gene_name_synonym)|entrez_gene/locuslink:CAN(gene_name_synonym)|entrez_gene/locuslink:D9S46E(gene_name_synonym)|entrez_gene/locuslink:N214(gene_name_synonym)|entrez_gene/locuslink:p250(gene_name_synonym)	psi-mi:MI:0018(two_hybrid)	Bandyopadhyay_S_(2010)	pubmed:20936779	taxid:9606	taxid:9606	psi-mi:MI:0407(direct_interaction)	psi-mi:MI:0463(biogrid)	biogrid:464658	NA	BioGrid	APC_NUP214
entrez_gene/locuslink:324	entrez_gene/locuslink:9146	entrez_gene/locuslink:BTPS2(gene_name_synonym)|entrez_gene/locuslink:DP2(gene_name_synonym)|entrez_gene/locuslink:DP2.5(gene_name_synonym)|entrez_gene/locuslink:DP3(gene_name_synonym)|entrez_gene/locuslink:GS(gene_name_synonym)|entrez_gene/locuslink:PPP1R46(gene_name_synonym)	entrez_gene/locuslink:HRS(gene_name_synonym)	psi-mi:MI:0018(two_hybrid)	Bandyopadhyay_S_(2010)	pubmed:20936779	taxid:9606	taxid:9606	psi-mi:MI:0407(direct_interaction)	psi-mi:MI:0463(biogrid)	biogrid:464693	NA	BioGrid	APC_HGS
entrez_gene/locuslink:324	entrez_gene/locuslink:9818	entrez_gene/locuslink:BTPS2(gene_name_synonym)|entrez_gene/locuslink:DP2(gene_name_synonym)|entrez_gene/locuslink:DP2.5(gene_name_synonym)|entrez_gene/locuslink:DP3(gene_name_synonym)|entrez_gene/locuslink:GS(gene_name_synonym)|entrez_gene/locuslink:PPP1R46(gene_name_synonym)	entrez_gene/locuslink:PRO2463(gene_name_synonym)	psi-mi:MI:0018(two_hybrid)	Bandyopadhyay_S_(2010)	pubmed:20936779	taxid:9606	taxid:9606	psi-mi:MI:0407(direct_interaction)	psi-mi:MI:0463(biogrid)	biogrid:464717	NA	BioGrid	APC_NUP58
entrez_gene/locuslink:324	entrez_gene/locuslink:26058	entrez_gene/locuslink:BTPS2(gene_name_synonym)|entrez_gene/locuslink:DP2(gene_name_synonym)|entrez_gene/locuslink:DP2.5(gene_name_synonym)|entrez_gene/locuslink:DP3(gene_name_synonym)|entrez_gene/locuslink:GS(gene_name_synonym)|entrez_gene/locuslink:PPP1R46(gene_name_synonym)	entrez_gene/locuslink:GYF2(gene_name_synonym)|entrez_gene/locuslink:PARK11(gene_name_synonym)|entrez_gene/locuslink:PERQ2(gene_name_synonym)|entrez_gene/locuslink:PERQ3(gene_name_synonym)|entrez_gene/locuslink:TNRC15(gene_name_synonym)	psi-mi:MI:0018(two_hybrid)	Bandyopadhyay_S_(2010)	pubmed:20936779	taxid:9606	taxid:9606	psi-mi:MI:0407(direct_interaction)	psi-mi:MI:0463(biogrid)	biogrid:464856	NA	BioGrid	APC_GIGYF2
entrez_gene/locuslink:324	entrez_gene/locuslink:53371	entrez_gene/locuslink:BTPS2(gene_name_synonym)|entrez_gene/locuslink:DP2(gene_name_synonym)|entrez_gene/locuslink:DP2.5(gene_name_synonym)|entrez_gene/locuslink:DP3(gene_name_synonym)|entrez_gene/locuslink:GS(gene_name_synonym)|entrez_gene/locuslink:PPP1R46(gene_name_synonym)	-	psi-mi:MI:0018(two_hybrid)	Bandyopadhyay_S_(2010)	pubmed:20936779	taxid:9606	taxid:9606	psi-mi:MI:0407(direct_interaction)	psi-mi:MI:0463(biogrid)	biogrid:464877	NA	BioGrid	APC_NUP54
entrez_gene/locuslink:3312	entrez_gene/locuslink:7316	entrez_gene/locuslink:HEL-33(gene_name_synonym)|entrez_gene/locuslink:HEL-S-72p(gene_name_synonym)|entrez_gene/locuslink:HSC54(gene_name_synonym)|entrez_gene/locuslink:HSC70(gene_name_synonym)|entrez_gene/locuslink:HSC71(gene_name_synonym)|entrez_gene/locuslink:HSP71(gene_name_synonym)|entrez_gene/locuslink:HSP73(gene_name_synonym)|entrez_gene/locuslink:HSPA10(gene_name_synonym)|entrez_gene/locus…	entrez_gene/locuslink:HMG20(gene_name_synonym)	psi-mi:MI:0018(two_hybrid)	Stelzl_U_(2005)	pubmed:16169070	taxid:9606	taxid:9606	psi-mi:MI:0407(direct_interaction)	psi-mi:MI:0463(biogrid)	biogrid:271153	score:3.0	BioGrid	HSPA8_UBC
entrez_gene/locuslink:3313	entrez_gene/locuslink:7157	entrez_gene/locuslink:CRP40(gene_name_synonym)|entrez_gene/locuslink:CSA(gene_name_synonym)|entrez_gene/locuslink:GRP-75(gene_name_synonym)|entrez_gene/locuslink:GRP75(gene_name_synonym)|entrez_gene/locuslink:HEL-S-124m(gene_name_synonym)|entrez_gene/locuslink:HSPA9B(gene_name_synonym)|entrez_gene/locuslink:MOT(gene_name_synonym)|entrez_gene/locuslink:MOT2(gene_name_synonym)|entrez_gene/locuslink…	entrez_gene/locuslink:BCC7(gene_name_synonym)|entrez_gene/locuslink:LFS1(gene_name_synonym)|entrez_gene/locuslink:P53(gene_name_synonym)|entrez_gene/locuslink:TRP53(gene_name_synonym)	psi-mi:MI:0096(pull_down)	Wadhwa_R_(2002)	pubmed:11900485	taxid:9606	taxid:9606	psi-mi:MI:0407(direct_interaction)	psi-mi:MI:0463(biogrid)	biogrid:315032	NA	BioGrid	HSPA9_TP53
entrez_gene/locuslink:3313	entrez_gene/locuslink:351	entrez_gene/locuslink:CRP40(gene_name_synonym)|entrez_gene/locuslink:CSA(gene_name_synonym)|entrez_gene/locuslink:GRP-75(gene_name_synonym)|entrez_gene/locuslink:GRP75(gene_name_synonym)|entrez_gene/locuslink:HEL-S-124m(gene_name_synonym)|entrez_gene/locuslink:HSPA9B(gene_name_synonym)|entrez_gene/locuslink:MOT(gene_name_synonym)|entrez_gene/locuslink:MOT2(gene_name_synonym)|entrez_gene/locuslink…	entrez_gene/locuslink:AAA(gene_name_synonym)|entrez_gene/locuslink:ABETA(gene_name_synonym)|entrez_gene/locuslink:ABPP(gene_name_synonym)|entrez_gene/locuslink:AD1(gene_name_synonym)|entrez_gene/locuslink:APPI(gene_name_synonym)|entrez_gene/locuslink:CTFgamma(gene_name_synonym)|entrez_gene/locuslink:CVAP(gene_name_synonym)|entrez_gene/locuslink:PN-II(gene_name_synonym)|entrez_gene/locuslink:PN2(g…	psi-mi:MI:0096(pull_down)	Olah_J_(2011)	pubmed:21832049	taxid:9606	taxid:9606	psi-mi:MI:0407(direct_interaction)	psi-mi:MI:0463(biogrid)	biogrid:738859	NA	BioGrid	HSPA9_APP
entrez_gene/locuslink:3315	entrez_gene/locuslink:3320	entrez_gene/locuslink:CMT2F(gene_name_synonym)|entrez_gene/locuslink:HEL-S-102(gene_name_synonym)|entrez_gene/locuslink:HMN2B(gene_name_synonym)|entrez_gene/locuslink:HS.76067(gene_name_synonym)|entrez_gene/locuslink:HSP27(gene_name_synonym)|entrez_gene/locuslink:HSP28(gene_name_synonym)|entrez_gene/locuslink:Hsp25(gene_name_synonym)|entrez_gene/locuslink:SRP27(gene_name_synonym)	entrez_gene/locuslink:EL52(gene_name_synonym)|entrez_gene/locuslink:HSP86(gene_name_synonym)|entrez_gene/locuslink:HSP89A(gene_name_synonym)|entrez_gene/locuslink:HSP90A(gene_name_synonym)|entrez_gene/locuslink:HSP90N(gene_name_synonym)|entrez_gene/locuslink:HSPC1(gene_name_synonym)|entrez_gene/locuslink:HSPCA(gene_name_synonym)|entrez_gene/locuslink:HSPCAL1(gene_name_synonym)|entrez_gene/locusli…	psi-mi:MI:0018(two_hybrid)	Katsogiannou_M_(2014)	pubmed:25277244	taxid:9606	taxid:9606	psi-mi:MI:0407(direct_interaction)	psi-mi:MI:0463(biogrid)	biogrid:1255403	NA	BioGrid	HSPB1_HSP90AA1
entrez_gene/locuslink:3315	entrez_gene/locuslink:10627	entrez_gene/locuslink:CMT2F(gene_name_synonym)|entrez_gene/locuslink:HEL-S-102(gene_name_synonym)|entrez_gene/locuslink:HMN2B(gene_name_synonym)|entrez_gene/locuslink:HS.76067(gene_name_synonym)|entrez_gene/locuslink:HSP27(gene_name_synonym)|entrez_gene/locuslink:HSP28(gene_name_synonym)|entrez_gene/locuslink:Hsp25(gene_name_synonym)|entrez_gene/locuslink:SRP27(gene_name_synonym)	entrez_gene/locuslink:HEL-S-24(gene_name_synonym)|entrez_gene/locuslink:MLC-2B(gene_name_synonym)|entrez_gene/locuslink:MLCB(gene_name_synonym)|entrez_gene/locuslink:MRCL3(gene_name_synonym)|entrez_gene/locuslink:MRLC3(gene_name_synonym)|entrez_gene/locuslink:MYL2B(gene_name_synonym)	psi-mi:MI:0018(two_hybrid)	Katsogiannou_M_(2014)	pubmed:25277244	taxid:9606	taxid:9606	psi-mi:MI:0407(direct_interaction)	psi-mi:MI:0463(biogrid)	biogrid:1255411	NA	BioGrid	HSPB1_MYL12A
entrez_gene/locuslink:3315	entrez_gene/locuslink:9868	entrez_gene/locuslink:CMT2F(gene_name_synonym)|entrez_gene/locuslink:HEL-S-102(gene_name_synonym)|entrez_gene/locuslink:HMN2B(gene_name_synonym)|entrez_gene/locuslink:HS.76067(gene_name_synonym)|entrez_gene/locuslink:HSP27(gene_name_synonym)|entrez_gene/locuslink:HSP28(gene_name_synonym)|entrez_gene/locuslink:Hsp25(gene_name_synonym)|entrez_gene/locuslink:SRP27(gene_name_synonym)	-	psi-mi:MI:0018(two_hybrid)	Katsogiannou_M_(2014)	pubmed:25277244	taxid:9606	taxid:9606	psi-mi:MI:0407(direct_interaction)	psi-mi:MI:0463(biogrid)	biogrid:1255442	NA	BioGrid	HSPB1_TOMM70
entrez_gene/locuslink:3315	entrez_gene/locuslink:4638	entrez_gene/locuslink:CMT2F(gene_name_synonym)|entrez_gene/locuslink:HEL-S-102(gene_name_synonym)|entrez_gene/locuslink:HMN2B(gene_name_synonym)|entrez_gene/locuslink:HS.76067(gene_name_synonym)|entrez_gene/locuslink:HSP27(gene_name_synonym)|entrez_gene/locuslink:HSP28(gene_name_synonym)|entrez_gene/locuslink:Hsp25(gene_name_synonym)|entrez_gene/locuslink:SRP27(gene_name_synonym)	entrez_gene/locuslink:AAT7(gene_name_synonym)|entrez_gene/locuslink:KRP(gene_name_synonym)|entrez_gene/locuslink:MLCK(gene_name_synonym)|entrez_gene/locuslink:MLCK1(gene_name_synonym)|entrez_gene/locuslink:MLCK108(gene_name_synonym)|entrez_gene/locuslink:MLCK210(gene_name_synonym)|entrez_gene/locuslink:MSTP083(gene_name_synonym)|entrez_gene/locuslink:MYLK1(gene_name_synonym)|entrez_gene/locuslink…	psi-mi:MI:0018(two_hybrid)	Katsogiannou_M_(2014)	pubmed:25277244	taxid:9606	taxid:9606	psi-mi:MI:0407(direct_interaction)	psi-mi:MI:0463(biogrid)	biogrid:1255519	NA	BioGrid	HSPB1_MYLK
entrez_gene/locuslink:3316	entrez_gene/locuslink:830	entrez_gene/locuslink:HSP27(gene_name_synonym)|entrez_gene/locuslink:Hs.78846(gene_name_synonym)|entrez_gene/locuslink:LOH11CR1K(gene_name_synonym)|entrez_gene/locuslink:MKBP(gene_name_synonym)	entrez_gene/locuslink:CAPPA2(gene_name_synonym)|entrez_gene/locuslink:CAPZ(gene_name_synonym)	psi-mi:MI:0018(two_hybrid)	Grose_JH_(2015)	pubmed:26465331	taxid:9606	taxid:9606	psi-mi:MI:0407(direct_interaction)	psi-mi:MI:0463(biogrid)	biogrid:1279710	NA	BioGrid	HSPB2_CAPZA2
entrez_gene/locuslink:3316	entrez_gene/locuslink:2318	entrez_gene/locuslink:HSP27(gene_name_synonym)|entrez_gene/locuslink:Hs.78846(gene_name_synonym)|entrez_gene/locuslink:LOH11CR1K(gene_name_synonym)|entrez_gene/locuslink:MKBP(gene_name_synonym)	entrez_gene/locuslink:ABP-280(gene_name_synonym)|entrez_gene/locuslink:ABP280A(gene_name_synonym)|entrez_gene/locuslink:ABPA(gene_name_synonym)|entrez_gene/locuslink:ABPL(gene_name_synonym)|entrez_gene/locuslink:FLN2(gene_name_synonym)|entrez_gene/locuslink:MFM5(gene_name_synonym)|entrez_gene/locuslink:MPD4(gene_name_synonym)	psi-mi:MI:0018(two_hybrid)	Grose_JH_(2015)	pubmed:26465331	taxid:9606	taxid:9606	psi-mi:MI:0407(direct_interaction)	psi-mi:MI:0463(biogrid)	biogrid:1279715	NA	BioGrid	HSPB2_FLNC
entrez_gene/locuslink:3316	entrez_gene/locuslink:5318	entrez_gene/locuslink:HSP27(gene_name_synonym)|entrez_gene/locuslink:Hs.78846(gene_name_synonym)|entrez_gene/locuslink:LOH11CR1K(gene_name_synonym)|entrez_gene/locuslink:MKBP(gene_name_synonym)	entrez_gene/locuslink:ARVD9(gene_name_synonym)	psi-mi:MI:0018(two_hybrid)	Grose_JH_(2015)	pubmed:26465331	taxid:9606	taxid:9606	psi-mi:MI:0407(direct_interaction)	psi-mi:MI:0463(biogrid)	biogrid:1279775	NA	BioGrid	HSPB2_PKP2
entrez_gene/locuslink:3320	entrez_gene/locuslink:3303	entrez_gene/locuslink:EL52(gene_name_synonym)|entrez_gene/locuslink:HSP86(gene_name_synonym)|entrez_gene/locuslink:HSP89A(gene_name_synonym)|entrez_gene/locuslink:HSP90A(gene_name_synonym)|entrez_gene/locuslink:HSP90N(gene_name_synonym)|entrez_gene/locuslink:HSPC1(gene_name_synonym)|entrez_gene/locuslink:HSPCA(gene_name_synonym)|entrez_gene/locuslink:HSPCAL1(gene_name_synonym)|entrez_gene/locusli…	entrez_gene/locuslink:HEL-S-103(gene_name_synonym)|entrez_gene/locuslink:HSP70-1(gene_name_synonym)|entrez_gene/locuslink:HSP70-1A(gene_name_synonym)|entrez_gene/locuslink:HSP70I(gene_name_synonym)|entrez_gene/locuslink:HSP72(gene_name_synonym)|entrez_gene/locuslink:HSPA1(gene_name_synonym)	psi-mi:MI:0096(pull_down)	Kanelakis_KC_(2002)	pubmed:12093808	taxid:9606	taxid:9606	psi-mi:MI:0407(direct_interaction)	psi-mi:MI:0463(biogrid)	biogrid:280108	NA	BioGrid	HSP90AA1_HSPA1A
entrez_gene/locuslink:3320	entrez_gene/locuslink:3303	entrez_gene/locuslink:EL52(gene_name_synonym)|entrez_gene/locuslink:HSP86(gene_name_synonym)|entrez_gene/locuslink:HSP89A(gene_name_synonym)|entrez_gene/locuslink:HSP90A(gene_name_synonym)|entrez_gene/locuslink:HSP90N(gene_name_synonym)|entrez_gene/locuslink:HSPC1(gene_name_synonym)|entrez_gene/locuslink:HSPCA(gene_name_synonym)|entrez_gene/locuslink:HSPCAL1(gene_name_synonym)|entrez_gene/locusli…	entrez_gene/locuslink:HEL-S-103(gene_name_synonym)|entrez_gene/locuslink:HSP70-1(gene_name_synonym)|entrez_gene/locuslink:HSP70-1A(gene_name_synonym)|entrez_gene/locuslink:HSP70I(gene_name_synonym)|entrez_gene/locuslink:HSP72(gene_name_synonym)|entrez_gene/locuslink:HSPA1(gene_name_synonym)	psi-mi:MI:0018(two_hybrid)	Brychzy_A_(2003)	pubmed:12853476	taxid:9606	taxid:9606	psi-mi:MI:0407(direct_interaction)	psi-mi:MI:0463(biogrid)	biogrid:854527	NA	BioGrid	HSP90AA1_HSPA1A
entrez_gene/locuslink:3486	entrez_gene/locuslink:2975	entrez_gene/locuslink:BP-53(gene_name_synonym)|entrez_gene/locuslink:IBP3(gene_name_synonym)	entrez_gene/locuslink:TFIIIC(gene_name_synonym)|entrez_gene/locuslink:TFIIIC220(gene_name_synonym)|entrez_gene/locuslink:TFIIICalpha(gene_name_synonym)	psi-mi:MI:0018(two_hybrid)	Stelzl_U_(2005)	pubmed:16169070	taxid:9606	taxid:9606	psi-mi:MI:0407(direct_interaction)	psi-mi:MI:0463(biogrid)	biogrid:270434	score:2.0	BioGrid	IGFBP3_GTF3C1
entrez_gene/locuslink:351	entrez_gene/locuslink:4137	entrez_gene/locuslink:AAA(gene_name_synonym)|entrez_gene/locuslink:ABETA(gene_name_synonym)|entrez_gene/locuslink:ABPP(gene_name_synonym)|entrez_gene/locuslink:AD1(gene_name_synonym)|entrez_gene/locuslink:APPI(gene_name_synonym)|entrez_gene/locuslink:CTFgamma(gene_name_synonym)|entrez_gene/locuslink:CVAP(gene_name_synonym)|entrez_gene/locuslink:PN-II(gene_name_synonym)|entrez_gene/locuslink:PN2(g…	entrez_gene/locuslink:DDPAC(gene_name_synonym)|entrez_gene/locuslink:FTDP-17(gene_name_synonym)|entrez_gene/locuslink:MAPTL(gene_name_synonym)|entrez_gene/locuslink:MSTD(gene_name_synonym)|entrez_gene/locuslink:MTBT1(gene_name_synonym)|entrez_gene/locuslink:MTBT2(gene_name_synonym)|entrez_gene/locuslink:PPND(gene_name_synonym)|entrez_gene/locuslink:PPP1R103(gene_name_synonym)|entrez_gene/locuslin…	psi-mi:MI:0096(pull_down)	Guo_JP_(2006)	pubmed:16446437	taxid:9606	taxid:9606	psi-mi:MI:0407(direct_interaction)	psi-mi:MI:0463(biogrid)	biogrid:1059613	NA	BioGrid	APP_MAPT
entrez_gene/locuslink:351	entrez_gene/locuslink:4137	entrez_gene/locuslink:AAA(gene_name_synonym)|entrez_gene/locuslink:ABETA(gene_name_synonym)|entrez_gene/locuslink:ABPP(gene_name_synonym)|entrez_gene/locuslink:AD1(gene_name_synonym)|entrez_gene/locuslink:APPI(gene_name_synonym)|entrez_gene/locuslink:CTFgamma(gene_name_synonym)|entrez_gene/locuslink:CVAP(gene_name_synonym)|entrez_gene/locuslink:PN-II(gene_name_synonym)|entrez_gene/locuslink:PN2(g…	entrez_gene/locuslink:DDPAC(gene_name_synonym)|entrez_gene/locuslink:FTDP-17(gene_name_synonym)|entrez_gene/locuslink:MAPTL(gene_name_synonym)|entrez_gene/locuslink:MSTD(gene_name_synonym)|entrez_gene/locuslink:MTBT1(gene_name_synonym)|entrez_gene/locuslink:MTBT2(gene_name_synonym)|entrez_gene/locuslink:PPND(gene_name_synonym)|entrez_gene/locuslink:PPP1R103(gene_name_synonym)|entrez_gene/locuslin…	psi-mi:MI:0686(unspecified_method)	Guo_JP_(2006)	pubmed:16446437	taxid:9606	taxid:9606	psi-mi:MI:0407(direct_interaction)	psi-mi:MI:0463(biogrid)	biogrid:1059614	NA	BioGrid	APP_MAPT
entrez_gene/locuslink:351	entrez_gene/locuslink:6625	entrez_gene/locuslink:AAA(gene_name_synonym)|entrez_gene/locuslink:ABETA(gene_name_synonym)|entrez_gene/locuslink:ABPP(gene_name_synonym)|entrez_gene/locuslink:AD1(gene_name_synonym)|entrez_gene/locuslink:APPI(gene_name_synonym)|entrez_gene/locuslink:CTFgamma(gene_name_synonym)|entrez_gene/locuslink:CVAP(gene_name_synonym)|entrez_gene/locuslink:PN-II(gene_name_synonym)|entrez_gene/locuslink:PN2(g…	entrez_gene/locuslink:RNPU1Z(gene_name_synonym)|entrez_gene/locuslink:RPU1(gene_name_synonym)|entrez_gene/locuslink:SNRP70(gene_name_synonym)|entrez_gene/locuslink:Snp1(gene_name_synonym)|entrez_gene/locuslink:U1-70K(gene_name_synonym)|entrez_gene/locuslink:U170K(gene_name_synonym)|entrez_gene/locuslink:U1AP(gene_name_synonym)|entrez_gene/locuslink:U1RNP(gene_name_synonym)	psi-mi:MI:0096(pull_down)	Virok_DP_(2011)	pubmed:21244100	taxid:9606	taxid:9606	psi-mi:MI:0407(direct_interaction)	psi-mi:MI:0463(biogrid)	biogrid:1278876	NA	BioGrid	APP_SNRNP70
entrez_gene/locuslink:351	entrez_gene/locuslink:2597	entrez_gene/locuslink:AAA(gene_name_synonym)|entrez_gene/locuslink:ABETA(gene_name_synonym)|entrez_gene/locuslink:ABPP(gene_name_synonym)|entrez_gene/locuslink:AD1(gene_name_synonym)|entrez_gene/locuslink:APPI(gene_name_synonym)|entrez_gene/locuslink:CTFgamma(gene_name_synonym)|entrez_gene/locuslink:CVAP(gene_name_synonym)|entrez_gene/locuslink:PN-II(gene_name_synonym)|entrez_gene/locuslink:PN2(g…	entrez_gene/locuslink:G3PD(gene_name_synonym)|entrez_gene/locuslink:GAPD(gene_name_synonym)|entrez_gene/locuslink:HEL-S-162eP(gene_name_synonym)	psi-mi:MI:0096(pull_down)	Virok_DP_(2011)	pubmed:21244100	taxid:9606	taxid:9606	psi-mi:MI:0407(direct_interaction)	psi-mi:MI:0463(biogrid)	biogrid:1278887	NA	BioGrid	APP_GAPDH
entrez_gene/locuslink:351	entrez_gene/locuslink:84708	entrez_gene/locuslink:AAA(gene_name_synonym)|entrez_gene/locuslink:ABETA(gene_name_synonym)|entrez_gene/locuslink:ABPP(gene_name_synonym)|entrez_gene/locuslink:AD1(gene_name_synonym)|entrez_gene/locuslink:APPI(gene_name_synonym)|entrez_gene/locuslink:CTFgamma(gene_name_synonym)|entrez_gene/locuslink:CVAP(gene_name_synonym)|entrez_gene/locuslink:PN-II(gene_name_synonym)|entrez_gene/locuslink:PN2(g…	entrez_gene/locuslink:LNX(gene_name_synonym)|entrez_gene/locuslink:MPDZ(gene_name_synonym)|entrez_gene/locuslink:PDZRN2(gene_name_synonym)	psi-mi:MI:0096(pull_down)	Virok_DP_(2011)	pubmed:21244100	taxid:9606	taxid:9606	psi-mi:MI:0407(direct_interaction)	psi-mi:MI:0463(biogrid)	biogrid:1278922	NA	BioGrid	APP_LNX1
entrez_gene/locuslink:351	entrez_gene/locuslink:26146	entrez_gene/locuslink:AAA(gene_name_synonym)|entrez_gene/locuslink:ABETA(gene_name_synonym)|entrez_gene/locuslink:ABPP(gene_name_synonym)|entrez_gene/locuslink:AD1(gene_name_synonym)|entrez_gene/locuslink:APPI(gene_name_synonym)|entrez_gene/locuslink:CTFgamma(gene_name_synonym)|entrez_gene/locuslink:CVAP(gene_name_synonym)|entrez_gene/locuslink:PN-II(gene_name_synonym)|entrez_gene/locuslink:PN2(g…	entrez_gene/locuslink:IFT54(gene_name_synonym)|entrez_gene/locuslink:MIP-T3(gene_name_synonym)|entrez_gene/locuslink:MIPT3(gene_name_synonym)	psi-mi:MI:0096(pull_down)	Virok_DP_(2011)	pubmed:21244100	taxid:9606	taxid:9606	psi-mi:MI:0407(direct_interaction)	psi-mi:MI:0463(biogrid)	biogrid:1278928	NA	BioGrid	APP_TRAF3IP1
entrez_gene/locuslink:351	entrez_gene/locuslink:26156	entrez_gene/locuslink:AAA(gene_name_synonym)|entrez_gene/locuslink:ABETA(gene_name_synonym)|entrez_gene/locuslink:ABPP(gene_name_synonym)|entrez_gene/locuslink:AD1(gene_name_synonym)|entrez_gene/locuslink:APPI(gene_name_synonym)|entrez_gene/locuslink:CTFgamma(gene_name_synonym)|entrez_gene/locuslink:CVAP(gene_name_synonym)|entrez_gene/locuslink:PN-II(gene_name_synonym)|entrez_gene/locuslink:PN2(g…	entrez_gene/locuslink:CSIG(gene_name_synonym)|entrez_gene/locuslink:PBK1(gene_name_synonym)|entrez_gene/locuslink:UTP30(gene_name_synonym)	psi-mi:MI:0096(pull_down)	Virok_DP_(2011)	pubmed:21244100	taxid:9606	taxid:9606	psi-mi:MI:0407(direct_interaction)	psi-mi:MI:0463(biogrid)	biogrid:1278983	NA	BioGrid	APP_RSL1D1
entrez_gene/locuslink:351	entrez_gene/locuslink:9146	entrez_gene/locuslink:AAA(gene_name_synonym)|entrez_gene/locuslink:ABETA(gene_name_synonym)|entrez_gene/locuslink:ABPP(gene_name_synonym)|entrez_gene/locuslink:AD1(gene_name_synonym)|entrez_gene/locuslink:APPI(gene_name_synonym)|entrez_gene/locuslink:CTFgamma(gene_name_synonym)|entrez_gene/locuslink:CVAP(gene_name_synonym)|entrez_gene/locuslink:PN-II(gene_name_synonym)|entrez_gene/locuslink:PN2(g…	entrez_gene/locuslink:HRS(gene_name_synonym)	psi-mi:MI:0096(pull_down)	Virok_DP_(2011)	pubmed:21244100	taxid:9606	taxid:9606	psi-mi:MI:0407(direct_interaction)	psi-mi:MI:0463(biogrid)	biogrid:1279040	NA	BioGrid	APP_HGS
entrez_gene/locuslink:351	entrez_gene/locuslink:11218	entrez_gene/locuslink:AAA(gene_name_synonym)|entrez_gene/locuslink:ABETA(gene_name_synonym)|entrez_gene/locuslink:ABPP(gene_name_synonym)|entrez_gene/locuslink:AD1(gene_name_synonym)|entrez_gene/locuslink:APPI(gene_name_synonym)|entrez_gene/locuslink:CTFgamma(gene_name_synonym)|entrez_gene/locuslink:CVAP(gene_name_synonym)|entrez_gene/locuslink:PN-II(gene_name_synonym)|entrez_gene/locuslink:PN2(g…	entrez_gene/locuslink:DP103(gene_name_synonym)|entrez_gene/locuslink:GEMIN3(gene_name_synonym)	psi-mi:MI:0096(pull_down)	Virok_DP_(2011)	pubmed:21244100	taxid:9606	taxid:9606	psi-mi:MI:0407(direct_interaction)	psi-mi:MI:0463(biogrid)	biogrid:1279043	NA	BioGrid	APP_DDX20
entrez_gene/locuslink:351	entrez_gene/locuslink:6204	entrez_gene/locuslink:AAA(gene_name_synonym)|entrez_gene/locuslink:ABETA(gene_name_synonym)|entrez_gene/locuslink:ABPP(gene_name_synonym)|entrez_gene/locuslink:AD1(gene_name_synonym)|entrez_gene/locuslink:APPI(gene_name_synonym)|entrez_gene/locuslink:CTFgamma(gene_name_synonym)|entrez_gene/locuslink:CVAP(gene_name_synonym)|entrez_gene/locuslink:PN-II(gene_name_synonym)|entrez_gene/locuslink:PN2(g…	entrez_gene/locuslink:DBA9(gene_name_synonym)|entrez_gene/locuslink:S10(gene_name_synonym)	psi-mi:MI:0096(pull_down)	Virok_DP_(2011)	pubmed:21244100	taxid:9606	taxid:9606	psi-mi:MI:0407(direct_interaction)	psi-mi:MI:0463(biogrid)	biogrid:1279050	NA	BioGrid	APP_RPS10
entrez_gene/locuslink:351	entrez_gene/locuslink:25873	entrez_gene/locuslink:AAA(gene_name_synonym)|entrez_gene/locuslink:ABETA(gene_name_synonym)|entrez_gene/locuslink:ABPP(gene_name_synonym)|entrez_gene/locuslink:AD1(gene_name_synonym)|entrez_gene/locuslink:APPI(gene_name_synonym)|entrez_gene/locuslink:CTFgamma(gene_name_synonym)|entrez_gene/locuslink:CVAP(gene_name_synonym)|entrez_gene/locuslink:PN-II(gene_name_synonym)|entrez_gene/locuslink:PN2(g…	entrez_gene/locuslink:L36(gene_name_synonym)	psi-mi:MI:0096(pull_down)	Virok_DP_(2011)	pubmed:21244100	taxid:9606	taxid:9606	psi-mi:MI:0407(direct_interaction)	psi-mi:MI:0463(biogrid)	biogrid:1279122	NA	BioGrid	APP_RPL36
entrez_gene/locuslink:351	entrez_gene/locuslink:6222	entrez_gene/locuslink:AAA(gene_name_synonym)|entrez_gene/locuslink:ABETA(gene_name_synonym)|entrez_gene/locuslink:ABPP(gene_name_synonym)|entrez_gene/locuslink:AD1(gene_name_synonym)|entrez_gene/locuslink:APPI(gene_name_synonym)|entrez_gene/locuslink:CTFgamma(gene_name_synonym)|entrez_gene/locuslink:CVAP(gene_name_synonym)|entrez_gene/locuslink:PN-II(gene_name_synonym)|entrez_gene/locuslink:PN2(g…	entrez_gene/locuslink:D6S218E(gene_name_synonym)|entrez_gene/locuslink:HKE3(gene_name_synonym)|entrez_gene/locuslink:KE-3(gene_name_synonym)|entrez_gene/locuslink:KE3(gene_name_synonym)|entrez_gene/locuslink:S18(gene_name_synonym)	psi-mi:MI:0096(pull_down)	Virok_DP_(2011)	pubmed:21244100	taxid:9606	taxid:9606	psi-mi:MI:0407(direct_interaction)	psi-mi:MI:0463(biogrid)	biogrid:1279152	NA	BioGrid	APP_RPS18
entrez_gene/locuslink:351	entrez_gene/locuslink:6622	entrez_gene/locuslink:AAA(gene_name_synonym)|entrez_gene/locuslink:ABETA(gene_name_synonym)|entrez_gene/locuslink:ABPP(gene_name_synonym)|entrez_gene/locuslink:AD1(gene_name_synonym)|entrez_gene/locuslink:APPI(gene_name_synonym)|entrez_gene/locuslink:CTFgamma(gene_name_synonym)|entrez_gene/locuslink:CVAP(gene_name_synonym)|entrez_gene/locuslink:PN-II(gene_name_synonym)|entrez_gene/locuslink:PN2(g…	entrez_gene/locuslink:NACP(gene_name_synonym)|entrez_gene/locuslink:PARK1(gene_name_synonym)|entrez_gene/locuslink:PARK4(gene_name_synonym)|entrez_gene/locuslink:PD1(gene_name_synonym)	psi-mi:MI:0096(pull_down)	Jensen_PH_(1997)	pubmed:9163350	taxid:9606	taxid:9606	psi-mi:MI:0407(direct_interaction)	psi-mi:MI:0463(biogrid)	biogrid:289199	NA	BioGrid	APP_SNCA
entrez_gene/locuslink:351	entrez_gene/locuslink:7532	entrez_gene/locuslink:AAA(gene_name_synonym)|entrez_gene/locuslink:ABETA(gene_name_synonym)|entrez_gene/locuslink:ABPP(gene_name_synonym)|entrez_gene/locuslink:AD1(gene_name_synonym)|entrez_gene/locuslink:APPI(gene_name_synonym)|entrez_gene/locuslink:CTFgamma(gene_name_synonym)|entrez_gene/locuslink:CVAP(gene_name_synonym)|entrez_gene/locuslink:PN-II(gene_name_synonym)|entrez_gene/locuslink:PN2(g…	entrez_gene/locuslink:14-3-3GAMMA(gene_name_synonym)|entrez_gene/locuslink:PPP1R170(gene_name_synonym)	psi-mi:MI:0018(two_hybrid)	Sumioka_A_(2005)	pubmed:16223726	taxid:9606	taxid:9606	psi-mi:MI:0407(direct_interaction)	psi-mi:MI:0463(biogrid)	biogrid:658579	NA	BioGrid	APP_YWHAG
entrez_gene/locuslink:351	entrez_gene/locuslink:7314	entrez_gene/locuslink:AAA(gene_name_synonym)|entrez_gene/locuslink:ABETA(gene_name_synonym)|entrez_gene/locuslink:ABPP(gene_name_synonym)|entrez_gene/locuslink:AD1(gene_name_synonym)|entrez_gene/locuslink:APPI(gene_name_synonym)|entrez_gene/locuslink:CTFgamma(gene_name_synonym)|entrez_gene/locuslink:CVAP(gene_name_synonym)|entrez_gene/locuslink:PN-II(gene_name_synonym)|entrez_gene/locuslink:PN2(g…	-	psi-mi:MI:0090(protein_complementation_assay)	Kajiwara_Y_(2010)	pubmed:20205790	taxid:9606	taxid:9606	psi-mi:MI:0407(direct_interaction)	psi-mi:MI:0463(biogrid)	biogrid:684804	NA	BioGrid	APP_UBB
entrez_gene/locuslink:351	entrez_gene/locuslink:1191	entrez_gene/locuslink:AAA(gene_name_synonym)|entrez_gene/locuslink:ABETA(gene_name_synonym)|entrez_gene/locuslink:ABPP(gene_name_synonym)|entrez_gene/locuslink:AD1(gene_name_synonym)|entrez_gene/locuslink:APPI(gene_name_synonym)|entrez_gene/locuslink:CTFgamma(gene_name_synonym)|entrez_gene/locuslink:CVAP(gene_name_synonym)|entrez_gene/locuslink:PN-II(gene_name_synonym)|entrez_gene/locuslink:PN2(g…	entrez_gene/locuslink:APO-J(gene_name_synonym)|entrez_gene/locuslink:APOJ(gene_name_synonym)|entrez_gene/locuslink:CLI(gene_name_synonym)|entrez_gene/locuslink:CLU1(gene_name_synonym)|entrez_gene/locuslink:CLU2(gene_name_synonym)|entrez_gene/locuslink:KUB1(gene_name_synonym)|entrez_gene/locuslink:NA1/NA2(gene_name_synonym)|entrez_gene/locuslink:SGP-2(gene_name_synonym)|entrez_gene/locuslink:SGP2(…	psi-mi:MI:0096(pull_down)	Hammad_SM_(1997)	pubmed:9228033	taxid:9606	taxid:9606	psi-mi:MI:0407(direct_interaction)	psi-mi:MI:0463(biogrid)	biogrid:721737	NA	BioGrid	APP_CLU
entrez_gene/locuslink:351	entrez_gene/locuslink:1191	entrez_gene/locuslink:AAA(gene_name_synonym)|entrez_gene/locuslink:ABETA(gene_name_synonym)|entrez_gene/locuslink:ABPP(gene_name_synonym)|entrez_gene/locuslink:AD1(gene_name_synonym)|entrez_gene/locuslink:APPI(gene_name_synonym)|entrez_gene/locuslink:CTFgamma(gene_name_synonym)|entrez_gene/locuslink:CVAP(gene_name_synonym)|entrez_gene/locuslink:PN-II(gene_name_synonym)|entrez_gene/locuslink:PN2(g…	entrez_gene/locuslink:APO-J(gene_name_synonym)|entrez_gene/locuslink:APOJ(gene_name_synonym)|entrez_gene/locuslink:CLI(gene_name_synonym)|entrez_gene/locuslink:CLU1(gene_name_synonym)|entrez_gene/locuslink:CLU2(gene_name_synonym)|entrez_gene/locuslink:KUB1(gene_name_synonym)|entrez_gene/locuslink:NA1/NA2(gene_name_synonym)|entrez_gene/locuslink:SGP-2(gene_name_synonym)|entrez_gene/locuslink:SGP2(…	psi-mi:MI:0096(pull_down)	Ghiso_J_(1993)	pubmed:8328966	taxid:9606	taxid:9606	psi-mi:MI:0407(direct_interaction)	psi-mi:MI:0463(biogrid)	biogrid:724024	NA	BioGrid	APP_CLU
entrez_gene/locuslink:351	entrez_gene/locuslink:22976	entrez_gene/locuslink:AAA(gene_name_synonym)|entrez_gene/locuslink:ABETA(gene_name_synonym)|entrez_gene/locuslink:ABPP(gene_name_synonym)|entrez_gene/locuslink:AD1(gene_name_synonym)|entrez_gene/locuslink:APPI(gene_name_synonym)|entrez_gene/locuslink:CTFgamma(gene_name_synonym)|entrez_gene/locuslink:CVAP(gene_name_synonym)|entrez_gene/locuslink:PN-II(gene_name_synonym)|entrez_gene/locuslink:PN2(g…	entrez_gene/locuslink:CAGF29(gene_name_synonym)|entrez_gene/locuslink:PACIP1(gene_name_synonym)|entrez_gene/locuslink:PAXIP1L(gene_name_synonym)|entrez_gene/locuslink:PTIP(gene_name_synonym)|entrez_gene/locuslink:TNRC2(gene_name_synonym)	psi-mi:MI:0018(two_hybrid)	Soler-Lopez_M_(2011)	pubmed:21163940	taxid:9606	taxid:9606	psi-mi:MI:0407(direct_interaction)	psi-mi:MI:0463(biogrid)	biogrid:740286	NA	BioGrid	APP_PAXIP1
entrez_gene/locuslink:355	entrez_gene/locuslink:23197	entrez_gene/locuslink:ALPS1A(gene_name_synonym)|entrez_gene/locuslink:APO-1(gene_name_synonym)|entrez_gene/locuslink:APT1(gene_name_synonym)|entrez_gene/locuslink:CD95(gene_name_synonym)|entrez_gene/locuslink:FAS1(gene_name_synonym)|entrez_gene/locuslink:FASTM(gene_name_synonym)|entrez_gene/locuslink:TNFRSF6(gene_name_synonym)	entrez_gene/locuslink:ETEA(gene_name_synonym)|entrez_gene/locuslink:UBXD8(gene_name_synonym)|entrez_gene/locuslink:UBXN3B(gene_name_synonym)	psi-mi:MI:0018(two_hybrid)	Imai_Y_(2002)	pubmed:12372427	taxid:9606	taxid:9606	psi-mi:MI:0407(direct_interaction)	psi-mi:MI:0463(biogrid)	biogrid:697638	NA	BioGrid	FAS_FAF2
entrez_gene/locuslink:3615	entrez_gene/locuslink:207	entrez_gene/locuslink:IMPD2(gene_name_synonym)|entrez_gene/locuslink:IMPDH-II(gene_name_synonym)	entrez_gene/locuslink:AKT(gene_name_synonym)|entrez_gene/locuslink:CWS6(gene_name_synonym)|entrez_gene/locuslink:PKB(gene_name_synonym)|entrez_gene/locuslink:PKB-ALPHA(gene_name_synonym)|entrez_gene/locuslink:PRKBA(gene_name_synonym)|entrez_gene/locuslink:RAC(gene_name_synonym)|entrez_gene/locuslink:RAC-ALPHA(gene_name_synonym)	psi-mi:MI:0096(pull_down)	Ingley_E_(2000)	pubmed:10930578	taxid:9606	taxid:9606	psi-mi:MI:0407(direct_interaction)	psi-mi:MI:0463(biogrid)	biogrid:275078	NA	BioGrid	IMPDH2_AKT1
entrez_gene/locuslink:3646	entrez_gene/locuslink:10980	entrez_gene/locuslink:EIF3-P48(gene_name_synonym)|entrez_gene/locuslink:EIF3S6(gene_name_synonym)|entrez_gene/locuslink:INT6(gene_name_synonym)|entrez_gene/locuslink:eIF3-p46(gene_name_synonym)	entrez_gene/locuslink:CSN6(gene_name_synonym)|entrez_gene/locuslink:MOV34-34KD(gene_name_synonym)	psi-mi:MI:0018(two_hybrid)	Hoareau_Alves_K_(2002)	pubmed:12220626	taxid:9606	taxid:9606	psi-mi:MI:0407(direct_interaction)	psi-mi:MI:0463(biogrid)	biogrid:287080	NA	BioGrid	EIF3E_COPS6
entrez_gene/locuslink:3646	entrez_gene/locuslink:5987	entrez_gene/locuslink:EIF3-P48(gene_name_synonym)|entrez_gene/locuslink:EIF3S6(gene_name_synonym)|entrez_gene/locuslink:INT6(gene_name_synonym)|entrez_gene/locuslink:eIF3-p46(gene_name_synonym)	entrez_gene/locuslink:RFP(gene_name_synonym)|entrez_gene/locuslink:RNF76(gene_name_synonym)	psi-mi:MI:0018(two_hybrid)	Morris-Desbois_C_(1999)	pubmed:10504338	taxid:9606	taxid:9606	psi-mi:MI:0407(direct_interaction)	psi-mi:MI:0463(biogrid)	biogrid:328173	NA	BioGrid	EIF3E_TRIM27
entrez_gene/locuslink:3661	entrez_gene/locuslink:3320	-	entrez_gene/locuslink:EL52(gene_name_synonym)|entrez_gene/locuslink:HSP86(gene_name_synonym)|entrez_gene/locuslink:HSP89A(gene_name_synonym)|entrez_gene/locuslink:HSP90A(gene_name_synonym)|entrez_gene/locuslink:HSP90N(gene_name_synonym)|entrez_gene/locuslink:HSPC1(gene_name_synonym)|entrez_gene/locuslink:HSPCA(gene_name_synonym)|entrez_gene/locuslink:HSPCAL1(gene_name_synonym)|entrez_gene/locusli…	psi-mi:MI:0018(two_hybrid)	Yang_K_(2006)	pubmed:16394098	taxid:9606	taxid:9606	psi-mi:MI:0407(direct_interaction)	psi-mi:MI:0463(biogrid)	biogrid:736374	NA	BioGrid	IRF3_HSP90AA1
entrez_gene/locuslink:3661	entrez_gene/locuslink:3320	-	entrez_gene/locuslink:EL52(gene_name_synonym)|entrez_gene/locuslink:HSP86(gene_name_synonym)|entrez_gene/locuslink:HSP89A(gene_name_synonym)|entrez_gene/locuslink:HSP90A(gene_name_synonym)|entrez_gene/locuslink:HSP90N(gene_name_synonym)|entrez_gene/locuslink:HSPC1(gene_name_synonym)|entrez_gene/locuslink:HSPCA(gene_name_synonym)|entrez_gene/locuslink:HSPCAL1(gene_name_synonym)|entrez_gene/locusli…	psi-mi:MI:0096(pull_down)	Liu_XY_(2010)	pubmed:20628368	taxid:9606	taxid:9606	psi-mi:MI:0407(direct_interaction)	psi-mi:MI:0463(biogrid)	biogrid:829645	NA	BioGrid	IRF3_HSP90AA1
entrez_gene/locuslink:3688	entrez_gene/locuslink:3675	entrez_gene/locuslink:CD29(gene_name_synonym)|entrez_gene/locuslink:FNRB(gene_name_synonym)|entrez_gene/locuslink:GPIIA(gene_name_synonym)|entrez_gene/locuslink:MDF2(gene_name_synonym)|entrez_gene/locuslink:MSK12(gene_name_synonym)|entrez_gene/locuslink:VLA-BETA(gene_name_synonym)|entrez_gene/locuslink:VLAB(gene_name_synonym)	entrez_gene/locuslink:CD49C(gene_name_synonym)|entrez_gene/locuslink:GAP-B3(gene_name_synonym)|entrez_gene/locuslink:GAPB3(gene_name_synonym)|entrez_gene/locuslink:ILNEB(gene_name_synonym)|entrez_gene/locuslink:MSK18(gene_name_synonym)|entrez_gene/locuslink:VCA-2(gene_name_synonym)|entrez_gene/locuslink:VL3A(gene_name_synonym)|entrez_gene/locuslink:VLA3a(gene_name_synonym)	psi-mi:MI:0096(pull_down)	Dorfleutner_A_(2004)	pubmed:15254262	taxid:9606	taxid:9606	psi-mi:MI:0407(direct_interaction)	psi-mi:MI:0463(biogrid)	biogrid:251048	NA	BioGrid	ITGB1_ITGA3
entrez_gene/locuslink:3727	entrez_gene/locuslink:10096	entrez_gene/locuslink:AP-1(gene_name_synonym)	entrez_gene/locuslink:ARP3(gene_name_synonym)	psi-mi:MI:0096(pull_down)	Miyamoto-Sato_E_(2010)	pubmed:20195357	taxid:9606	taxid:9606	psi-mi:MI:0407(direct_interaction)	psi-mi:MI:0463(biogrid)	biogrid:905884	NA	BioGrid	JUND_ACTR3
entrez_gene/locuslink:3727	entrez_gene/locuslink:8604	entrez_gene/locuslink:AP-1(gene_name_synonym)	entrez_gene/locuslink:AGC1(gene_name_synonym)|entrez_gene/locuslink:ARALAR(gene_name_synonym)	psi-mi:MI:0096(pull_down)	Miyamoto-Sato_E_(2010)	pubmed:20195357	taxid:9606	taxid:9606	psi-mi:MI:0407(direct_interaction)	psi-mi:MI:0463(biogrid)	biogrid:905942	NA	BioGrid	JUND_SLC25A12
entrez_gene/locuslink:3728	entrez_gene/locuslink:1832	entrez_gene/locuslink:ARVD12(gene_name_synonym)|entrez_gene/locuslink:CTNNG(gene_name_synonym)|entrez_gene/locuslink:DP3(gene_name_synonym)|entrez_gene/locuslink:DPIII(gene_name_synonym)|entrez_gene/locuslink:PDGB(gene_name_synonym)|entrez_gene/locuslink:PKGB(gene_name_synonym)	entrez_gene/locuslink:DCWHKTA(gene_name_synonym)|entrez_gene/locuslink:DP(gene_name_synonym)|entrez_gene/locuslink:DPI(gene_name_synonym)|entrez_gene/locuslink:DPII(gene_name_synonym)	psi-mi:MI:0018(two_hybrid)	Kowalczyk_AP_(1997)	pubmed:9348293	taxid:9606	taxid:9606	psi-mi:MI:0407(direct_interaction)	psi-mi:MI:0463(biogrid)	biogrid:305847	NA	BioGrid	JUP_DSP
entrez_gene/locuslink:3728	entrez_gene/locuslink:1823	entrez_gene/locuslink:ARVD12(gene_name_synonym)|entrez_gene/locuslink:CTNNG(gene_name_synonym)|entrez_gene/locuslink:DP3(gene_name_synonym)|entrez_gene/locuslink:DPIII(gene_name_synonym)|entrez_gene/locuslink:PDGB(gene_name_synonym)|entrez_gene/locuslink:PKGB(gene_name_synonym)	entrez_gene/locuslink:CDHF1(gene_name_synonym)|entrez_gene/locuslink:DG2/DG3(gene_name_synonym)	psi-mi:MI:0018(two_hybrid)	Cheng_X_(2004)	pubmed:14673151	taxid:9606	taxid:9606	psi-mi:MI:0407(direct_interaction)	psi-mi:MI:0463(biogrid)	biogrid:522146	NA	BioGrid	JUP_DSC1
entrez_gene/locuslink:3837	entrez_gene/locuslink:4928	entrez_gene/locuslink:IMB1(gene_name_synonym)|entrez_gene/locuslink:IPO1(gene_name_synonym)|entrez_gene/locuslink:IPOB(gene_name_synonym)|entrez_gene/locuslink:Impnb(gene_name_synonym)|entrez_gene/locuslink:NTF97(gene_name_synonym)	entrez_gene/locuslink:ADIR2(gene_name_synonym)|entrez_gene/locuslink:NUP196(gene_name_synonym)|entrez_gene/locuslink:NUP96(gene_name_synonym)	psi-mi:MI:0096(pull_down)	Schmidt_HB_(2015)	pubmed:25562883	taxid:9606	taxid:9606	psi-mi:MI:0407(direct_interaction)	psi-mi:MI:0463(biogrid)	biogrid:1173562	NA	BioGrid	KPNB1_NUP98
entrez_gene/locuslink:3837	entrez_gene/locuslink:4928	entrez_gene/locuslink:IMB1(gene_name_synonym)|entrez_gene/locuslink:IPO1(gene_name_synonym)|entrez_gene/locuslink:IPOB(gene_name_synonym)|entrez_gene/locuslink:Impnb(gene_name_synonym)|entrez_gene/locuslink:NTF97(gene_name_synonym)	entrez_gene/locuslink:ADIR2(gene_name_synonym)|entrez_gene/locuslink:NUP196(gene_name_synonym)|entrez_gene/locuslink:NUP96(gene_name_synonym)	psi-mi:MI:0096(pull_down)	Bonifaci_N_(1997)	pubmed:9144189	taxid:9606	taxid:9606	psi-mi:MI:0407(direct_interaction)	psi-mi:MI:0463(biogrid)	biogrid:314546	NA	BioGrid	KPNB1_NUP98
entrez_gene/locuslink:3837	entrez_gene/locuslink:10482	entrez_gene/locuslink:IMB1(gene_name_synonym)|entrez_gene/locuslink:IPO1(gene_name_synonym)|entrez_gene/locuslink:IPOB(gene_name_synonym)|entrez_gene/locuslink:Impnb(gene_name_synonym)|entrez_gene/locuslink:NTF97(gene_name_synonym)	entrez_gene/locuslink:MEX67(gene_name_synonym)|entrez_gene/locuslink:TAP(gene_name_synonym)	psi-mi:MI:0096(pull_down)	Zhang_ZC_(2011)	pubmed:21965294	taxid:9606	taxid:9606	psi-mi:MI:0407(direct_interaction)	psi-mi:MI:0463(biogrid)	biogrid:697171	NA	BioGrid	KPNB1_NXF1
entrez_gene/locuslink:3837	entrez_gene/locuslink:8480	entrez_gene/locuslink:IMB1(gene_name_synonym)|entrez_gene/locuslink:IPO1(gene_name_synonym)|entrez_gene/locuslink:IPOB(gene_name_synonym)|entrez_gene/locuslink:Impnb(gene_name_synonym)|entrez_gene/locuslink:NTF97(gene_name_synonym)	entrez_gene/locuslink:MIG14(gene_name_synonym)|entrez_gene/locuslink:MRNP41(gene_name_synonym)|entrez_gene/locuslink:Mnrp41(gene_name_synonym)|entrez_gene/locuslink:dJ481F12.3(gene_name_synonym)|entrez_gene/locuslink:dJ800J21.1(gene_name_synonym)	psi-mi:MI:0096(pull_down)	Blower_MD_(2005)	pubmed:15851029	taxid:9606	taxid:9606	psi-mi:MI:0407(direct_interaction)	psi-mi:MI:0463(biogrid)	biogrid:718810	NA	BioGrid	KPNB1_RAE1
entrez_gene/locuslink:3921	entrez_gene/locuslink:3575	entrez_gene/locuslink:37LRP(gene_name_synonym)|entrez_gene/locuslink:67LR(gene_name_synonym)|entrez_gene/locuslink:ICAS(gene_name_synonym)|entrez_gene/locuslink:LAMBR(gene_name_synonym)|entrez_gene/locuslink:LAMR1(gene_name_synonym)|entrez_gene/locuslink:LBP(gene_name_synonym)|entrez_gene/locuslink:LBP/p40(gene_name_synonym)|entrez_gene/locuslink:LRP(gene_name_synonym)|entrez_gene/locuslink:LRP/L…	entrez_gene/locuslink:CD127(gene_name_synonym)|entrez_gene/locuslink:CDW127(gene_name_synonym)|entrez_gene/locuslink:IL-7R-alpha(gene_name_synonym)|entrez_gene/locuslink:IL7RA(gene_name_synonym)|entrez_gene/locuslink:ILRA(gene_name_synonym)	psi-mi:MI:0686(unspecified_method)	Evsyukova_I_(2013)	pubmed:23151878	taxid:9606	taxid:9606	psi-mi:MI:0407(direct_interaction)	psi-mi:MI:0463(biogrid)	biogrid:835345	NA	BioGrid	RPSA_IL7R
entrez_gene/locuslink:4052	entrez_gene/locuslink:3486	-	entrez_gene/locuslink:BP-53(gene_name_synonym)|entrez_gene/locuslink:IBP3(gene_name_synonym)	psi-mi:MI:0096(pull_down)	Gui_Y_(2003)	pubmed:12962157	taxid:9606	taxid:9606	psi-mi:MI:0407(direct_interaction)	psi-mi:MI:0463(biogrid)	biogrid:1417329	NA	BioGrid	LTBP1_IGFBP3
entrez_gene/locuslink:4052	entrez_gene/locuslink:7040	-	entrez_gene/locuslink:CED(gene_name_synonym)|entrez_gene/locuslink:DPD1(gene_name_synonym)|entrez_gene/locuslink:LAP(gene_name_synonym)|entrez_gene/locuslink:TGFB(gene_name_synonym)|entrez_gene/locuslink:TGFbeta(gene_name_synonym)	psi-mi:MI:0096(pull_down)	Saharinen_J_(2000)	pubmed:10930463	taxid:9606	taxid:9606	psi-mi:MI:0407(direct_interaction)	psi-mi:MI:0463(biogrid)	biogrid:317245	NA	BioGrid	LTBP1_TGFB1
entrez_gene/locuslink:4088	entrez_gene/locuslink:8021	entrez_gene/locuslink:HSPC193(gene_name_synonym)|entrez_gene/locuslink:HsT17436(gene_name_synonym)|entrez_gene/locuslink:JV15-2(gene_name_synonym)|entrez_gene/locuslink:LDS1C(gene_name_synonym)|entrez_gene/locuslink:LDS3(gene_name_synonym)|entrez_gene/locuslink:MADH3(gene_name_synonym)	entrez_gene/locuslink:CAIN(gene_name_synonym)|entrez_gene/locuslink:CAN(gene_name_synonym)|entrez_gene/locuslink:D9S46E(gene_name_synonym)|entrez_gene/locuslink:N214(gene_name_synonym)|entrez_gene/locuslink:p250(gene_name_synonym)	psi-mi:MI:0096(pull_down)	Xu_L_(2003)	pubmed:12917407	taxid:9606	taxid:9606	psi-mi:MI:0407(direct_interaction)	psi-mi:MI:0463(biogrid)	biogrid:607499	NA	BioGrid	SMAD3_NUP214
entrez_gene/locuslink:4088	entrez_gene/locuslink:351	entrez_gene/locuslink:HSPC193(gene_name_synonym)|entrez_gene/locuslink:HsT17436(gene_name_synonym)|entrez_gene/locuslink:JV15-2(gene_name_synonym)|entrez_gene/locuslink:LDS1C(gene_name_synonym)|entrez_gene/locuslink:LDS3(gene_name_synonym)|entrez_gene/locuslink:MADH3(gene_name_synonym)	entrez_gene/locuslink:AAA(gene_name_synonym)|entrez_gene/locuslink:ABETA(gene_name_synonym)|entrez_gene/locuslink:ABPP(gene_name_synonym)|entrez_gene/locuslink:AD1(gene_name_synonym)|entrez_gene/locuslink:APPI(gene_name_synonym)|entrez_gene/locuslink:CTFgamma(gene_name_synonym)|entrez_gene/locuslink:CVAP(gene_name_synonym)|entrez_gene/locuslink:PN-II(gene_name_synonym)|entrez_gene/locuslink:PN2(g…	psi-mi:MI:0096(pull_down)	Olah_J_(2011)	pubmed:21832049	taxid:9606	taxid:9606	psi-mi:MI:0407(direct_interaction)	psi-mi:MI:0463(biogrid)	biogrid:737955	NA	BioGrid	SMAD3_APP
entrez_gene/locuslink:4093	entrez_gene/locuslink:3646	entrez_gene/locuslink:MADH6(gene_name_synonym)|entrez_gene/locuslink:MADH9(gene_name_synonym)|entrez_gene/locuslink:PPH2(gene_name_synonym)|entrez_gene/locuslink:SMAD8(gene_name_synonym)|entrez_gene/locuslink:SMAD8A(gene_name_synonym)|entrez_gene/locuslink:SMAD8B(gene_name_synonym)	entrez_gene/locuslink:EIF3-P48(gene_name_synonym)|entrez_gene/locuslink:EIF3S6(gene_name_synonym)|entrez_gene/locuslink:INT6(gene_name_synonym)|entrez_gene/locuslink:eIF3-p46(gene_name_synonym)	psi-mi:MI:0018(two_hybrid)	Colland_F_(2004)	pubmed:15231748	taxid:9606	taxid:9606	psi-mi:MI:0407(direct_interaction)	psi-mi:MI:0463(biogrid)	biogrid:833774	NA	BioGrid	SMAD9_EIF3E
entrez_gene/locuslink:4093	entrez_gene/locuslink:5318	entrez_gene/locuslink:MADH6(gene_name_synonym)|entrez_gene/locuslink:MADH9(gene_name_synonym)|entrez_gene/locuslink:PPH2(gene_name_synonym)|entrez_gene/locuslink:SMAD8(gene_name_synonym)|entrez_gene/locuslink:SMAD8A(gene_name_synonym)|entrez_gene/locuslink:SMAD8B(gene_name_synonym)	entrez_gene/locuslink:ARVD9(gene_name_synonym)	psi-mi:MI:0018(two_hybrid)	Colland_F_(2004)	pubmed:15231748	taxid:9606	taxid:9606	psi-mi:MI:0407(direct_interaction)	psi-mi:MI:0463(biogrid)	biogrid:833819	NA	BioGrid	SMAD9_PKP2
entrez_gene/locuslink:4093	entrez_gene/locuslink:23028	entrez_gene/locuslink:MADH6(gene_name_synonym)|entrez_gene/locuslink:MADH9(gene_name_synonym)|entrez_gene/locuslink:PPH2(gene_name_synonym)|entrez_gene/locuslink:SMAD8(gene_name_synonym)|entrez_gene/locuslink:SMAD8A(gene_name_synonym)|entrez_gene/locuslink:SMAD8B(gene_name_synonym)	entrez_gene/locuslink:AOF2(gene_name_synonym)|entrez_gene/locuslink:BHC110(gene_name_synonym)|entrez_gene/locuslink:KDM1(gene_name_synonym)|entrez_gene/locuslink:LSD1(gene_name_synonym)	psi-mi:MI:0018(two_hybrid)	Weimann_M_(2013)	pubmed:23455924	taxid:9606	taxid:9606	psi-mi:MI:0407(direct_interaction)	psi-mi:MI:0463(biogrid)	biogrid:918982	NA	BioGrid	SMAD9_KDM1A
entrez_gene/locuslink:4110	entrez_gene/locuslink:55621	entrez_gene/locuslink:CT1.11(gene_name_synonym)|entrez_gene/locuslink:MAGE-11(gene_name_synonym)|entrez_gene/locuslink:MAGE11(gene_name_synonym)|entrez_gene/locuslink:MAGEA-11(gene_name_synonym)	entrez_gene/locuslink:TRM1(gene_name_synonym)	psi-mi:MI:0018(two_hybrid)	Rolland_T_(2014)	pubmed:25416956	taxid:9606	taxid:9606	psi-mi:MI:0407(direct_interaction)	psi-mi:MI:0463(biogrid)	biogrid:1039994	NA	BioGrid	MAGEA11_TRMT1
entrez_gene/locuslink:4110	entrez_gene/locuslink:55621	entrez_gene/locuslink:CT1.11(gene_name_synonym)|entrez_gene/locuslink:MAGE-11(gene_name_synonym)|entrez_gene/locuslink:MAGE11(gene_name_synonym)|entrez_gene/locuslink:MAGEA-11(gene_name_synonym)	entrez_gene/locuslink:TRM1(gene_name_synonym)	psi-mi:MI:0018(two_hybrid)	Rual_JF_(2005)	pubmed:16189514	taxid:9606	taxid:9606	psi-mi:MI:0407(direct_interaction)	psi-mi:MI:0463(biogrid)	biogrid:120951	NA	BioGrid	MAGEA11_TRMT1
entrez_gene/locuslink:4110	entrez_gene/locuslink:55621	entrez_gene/locuslink:CT1.11(gene_name_synonym)|entrez_gene/locuslink:MAGE-11(gene_name_synonym)|entrez_gene/locuslink:MAGE11(gene_name_synonym)|entrez_gene/locuslink:MAGEA-11(gene_name_synonym)	entrez_gene/locuslink:TRM1(gene_name_synonym)	psi-mi:MI:0018(two_hybrid)	Yu_H_(2011)	pubmed:21516116	taxid:9606	taxid:9606	psi-mi:MI:0407(direct_interaction)	psi-mi:MI:0463(biogrid)	biogrid:1438882	NA	BioGrid	MAGEA11_TRMT1
entrez_gene/locuslink:4137	entrez_gene/locuslink:3303	entrez_gene/locuslink:DDPAC(gene_name_synonym)|entrez_gene/locuslink:FTDP-17(gene_name_synonym)|entrez_gene/locuslink:MAPTL(gene_name_synonym)|entrez_gene/locuslink:MSTD(gene_name_synonym)|entrez_gene/locuslink:MTBT1(gene_name_synonym)|entrez_gene/locuslink:MTBT2(gene_name_synonym)|entrez_gene/locuslink:PPND(gene_name_synonym)|entrez_gene/locuslink:PPP1R103(gene_name_synonym)|entrez_gene/locuslin…	entrez_gene/locuslink:HEL-S-103(gene_name_synonym)|entrez_gene/locuslink:HSP70-1(gene_name_synonym)|entrez_gene/locuslink:HSP70-1A(gene_name_synonym)|entrez_gene/locuslink:HSP70I(gene_name_synonym)|entrez_gene/locuslink:HSP72(gene_name_synonym)|entrez_gene/locuslink:HSPA1(gene_name_synonym)	psi-mi:MI:0096(pull_down)	Jinwal_UK_(2012)	pubmed:23271055	taxid:9606	taxid:9606	psi-mi:MI:0407(direct_interaction)	psi-mi:MI:0463(biogrid)	biogrid:815208	NA	BioGrid	MAPT_HSPA1A
entrez_gene/locuslink:4139	entrez_gene/locuslink:4137	entrez_gene/locuslink:MARK(gene_name_synonym)|entrez_gene/locuslink:Par-1c(gene_name_synonym)|entrez_gene/locuslink:Par1c(gene_name_synonym)	entrez_gene/locuslink:DDPAC(gene_name_synonym)|entrez_gene/locuslink:FTDP-17(gene_name_synonym)|entrez_gene/locuslink:MAPTL(gene_name_synonym)|entrez_gene/locuslink:MSTD(gene_name_synonym)|entrez_gene/locuslink:MTBT1(gene_name_synonym)|entrez_gene/locuslink:MTBT2(gene_name_synonym)|entrez_gene/locuslink:PPND(gene_name_synonym)|entrez_gene/locuslink:PPP1R103(gene_name_synonym)|entrez_gene/locuslin…	psi-mi:MI:0415(enzymatic_study)	Illenberger_S_(1996)	pubmed:8631898	taxid:9606	taxid:9606	psi-mi:MI:0407(direct_interaction)	psi-mi:MI:0463(biogrid)	biogrid:721170	NA	BioGrid	MARK1_MAPT
entrez_gene/locuslink:4139	entrez_gene/locuslink:4137	entrez_gene/locuslink:MARK(gene_name_synonym)|entrez_gene/locuslink:Par-1c(gene_name_synonym)|entrez_gene/locuslink:Par1c(gene_name_synonym)	entrez_gene/locuslink:DDPAC(gene_name_synonym)|entrez_gene/locuslink:FTDP-17(gene_name_synonym)|entrez_gene/locuslink:MAPTL(gene_name_synonym)|entrez_gene/locuslink:MSTD(gene_name_synonym)|entrez_gene/locuslink:MTBT1(gene_name_synonym)|entrez_gene/locuslink:MTBT2(gene_name_synonym)|entrez_gene/locuslink:PPND(gene_name_synonym)|entrez_gene/locuslink:PPP1R103(gene_name_synonym)|entrez_gene/locuslin…	psi-mi:MI:0415(enzymatic_study)	Schneider_A_(1999)	pubmed:10090741	taxid:9606	taxid:9606	psi-mi:MI:0407(direct_interaction)	psi-mi:MI:0463(biogrid)	biogrid:724018	NA	BioGrid	MARK1_MAPT
entrez_gene/locuslink:4139	entrez_gene/locuslink:4137	entrez_gene/locuslink:MARK(gene_name_synonym)|entrez_gene/locuslink:Par-1c(gene_name_synonym)|entrez_gene/locuslink:Par1c(gene_name_synonym)	entrez_gene/locuslink:DDPAC(gene_name_synonym)|entrez_gene/locuslink:FTDP-17(gene_name_synonym)|entrez_gene/locuslink:MAPTL(gene_name_synonym)|entrez_gene/locuslink:MSTD(gene_name_synonym)|entrez_gene/locuslink:MTBT1(gene_name_synonym)|entrez_gene/locuslink:MTBT2(gene_name_synonym)|entrez_gene/locuslink:PPND(gene_name_synonym)|entrez_gene/locuslink:PPP1R103(gene_name_synonym)|entrez_gene/locuslin…	psi-mi:MI:0055(fluorescent_resonance_energy_transfer)	Gu_GJ_(2013)	pubmed:23666762	taxid:9606	taxid:9606	psi-mi:MI:0407(direct_interaction)	psi-mi:MI:0463(biogrid)	biogrid:948893	NA	BioGrid	MARK1_MAPT
entrez_gene/locuslink:4139	entrez_gene/locuslink:79839	entrez_gene/locuslink:MARK(gene_name_synonym)|entrez_gene/locuslink:Par-1c(gene_name_synonym)|entrez_gene/locuslink:Par1c(gene_name_synonym)	entrez_gene/locuslink:ACY1L(gene_name_synonym)|entrez_gene/locuslink:AN(gene_name_synonym)|entrez_gene/locuslink:C18orf14(gene_name_synonym)|entrez_gene/locuslink:HsT1731(gene_name_synonym)	psi-mi:MI:0018(two_hybrid)	Corominas_R_(2014)	pubmed:24722188	taxid:9606	taxid:9606	psi-mi:MI:0407(direct_interaction)	psi-mi:MI:0463(biogrid)	biogrid:951404	NA	BioGrid	MARK1_CCDC102B
entrez_gene/locuslink:4140	entrez_gene/locuslink:5318	entrez_gene/locuslink:CTAK1(gene_name_synonym)|entrez_gene/locuslink:KP78(gene_name_synonym)|entrez_gene/locuslink:PAR1A(gene_name_synonym)|entrez_gene/locuslink:Par-1a(gene_name_synonym)	entrez_gene/locuslink:ARVD9(gene_name_synonym)	psi-mi:MI:0415(enzymatic_study)	Mueller_J_(2003)	pubmed:12941695	taxid:9606	taxid:9606	psi-mi:MI:0407(direct_interaction)	psi-mi:MI:0463(biogrid)	biogrid:715304	NA	BioGrid	MARK3_PKP2
entrez_gene/locuslink:4140	entrez_gene/locuslink:4137	entrez_gene/locuslink:CTAK1(gene_name_synonym)|entrez_gene/locuslink:KP78(gene_name_synonym)|entrez_gene/locuslink:PAR1A(gene_name_synonym)|entrez_gene/locuslink:Par-1a(gene_name_synonym)	entrez_gene/locuslink:DDPAC(gene_name_synonym)|entrez_gene/locuslink:FTDP-17(gene_name_synonym)|entrez_gene/locuslink:MAPTL(gene_name_synonym)|entrez_gene/locuslink:MSTD(gene_name_synonym)|entrez_gene/locuslink:MTBT1(gene_name_synonym)|entrez_gene/locuslink:MTBT2(gene_name_synonym)|entrez_gene/locuslink:PPND(gene_name_synonym)|entrez_gene/locuslink:PPP1R103(gene_name_synonym)|entrez_gene/locuslin…	psi-mi:MI:0055(fluorescent_resonance_energy_transfer)	Gu_GJ_(2013)	pubmed:23666762	taxid:9606	taxid:9606	psi-mi:MI:0407(direct_interaction)	psi-mi:MI:0463(biogrid)	biogrid:948895	NA	BioGrid	MARK3_MAPT
entrez_gene/locuslink:4147	entrez_gene/locuslink:2201	-	entrez_gene/locuslink:CCA(gene_name_synonym)|entrez_gene/locuslink:DA9(gene_name_synonym)|entrez_gene/locuslink:EOMD(gene_name_synonym)	psi-mi:MI:0096(pull_down)	Piecha_D_(2002)	pubmed:12180907	taxid:9606	taxid:9606	psi-mi:MI:0407(direct_interaction)	psi-mi:MI:0463(biogrid)	biogrid:288901	NA	BioGrid	MATN2_FBN2
entrez_gene/locuslink:4189	entrez_gene/locuslink:4637	entrez_gene/locuslink:ERdj4(gene_name_synonym)|entrez_gene/locuslink:MDG-1(gene_name_synonym)|entrez_gene/locuslink:MDG1(gene_name_synonym)|entrez_gene/locuslink:MST049(gene_name_synonym)|entrez_gene/locuslink:MSTP049(gene_name_synonym)	entrez_gene/locuslink:ESMLC(gene_name_synonym)|entrez_gene/locuslink:LC17(gene_name_synonym)|entrez_gene/locuslink:LC17-GI(gene_name_synonym)|entrez_gene/locuslink:LC17-NM(gene_name_synonym)|entrez_gene/locuslink:LC17A(gene_name_synonym)|entrez_gene/locuslink:LC17B(gene_name_synonym)|entrez_gene/locuslink:MLC-3(gene_name_synonym)|entrez_gene/locuslink:MLC1SM(gene_name_synonym)|entrez_gene/locusli…	psi-mi:MI:0018(two_hybrid)	Stelzl_U_(2005)	pubmed:16169070	taxid:9606	taxid:9606	psi-mi:MI:0407(direct_interaction)	psi-mi:MI:0463(biogrid)	biogrid:270277	score:2.0	BioGrid	DNAJB9_MYL6
entrez_gene/locuslink:4193	entrez_gene/locuslink:7157	entrez_gene/locuslink:ACTFS(gene_name_synonym)|entrez_gene/locuslink:HDMX(gene_name_synonym)|entrez_gene/locuslink:hdm2(gene_name_synonym)	entrez_gene/locuslink:BCC7(gene_name_synonym)|entrez_gene/locuslink:LFS1(gene_name_synonym)|entrez_gene/locuslink:P53(gene_name_synonym)|entrez_gene/locuslink:TRP53(gene_name_synonym)	psi-mi:MI:0096(pull_down)	Corcoran_CA_(2009)	pubmed:19483087	taxid:9606	taxid:9606	psi-mi:MI:0407(direct_interaction)	psi-mi:MI:0463(biogrid)	biogrid:1023251	NA	BioGrid	MDM2_TP53
entrez_gene/locuslink:4193	entrez_gene/locuslink:7157	entrez_gene/locuslink:ACTFS(gene_name_synonym)|entrez_gene/locuslink:HDMX(gene_name_synonym)|entrez_gene/locuslink:hdm2(gene_name_synonym)	entrez_gene/locuslink:BCC7(gene_name_synonym)|entrez_gene/locuslink:LFS1(gene_name_synonym)|entrez_gene/locuslink:P53(gene_name_synonym)|entrez_gene/locuslink:TRP53(gene_name_synonym)	psi-mi:MI:0415(enzymatic_study)	Rajendra_R_(2004)	pubmed:15247280	taxid:9606	taxid:9606	psi-mi:MI:0407(direct_interaction)	psi-mi:MI:0463(biogrid)	biogrid:1032576	NA	BioGrid	MDM2_TP53
entrez_gene/locuslink:4193	entrez_gene/locuslink:7157	entrez_gene/locuslink:ACTFS(gene_name_synonym)|entrez_gene/locuslink:HDMX(gene_name_synonym)|entrez_gene/locuslink:hdm2(gene_name_synonym)	entrez_gene/locuslink:BCC7(gene_name_synonym)|entrez_gene/locuslink:LFS1(gene_name_synonym)|entrez_gene/locuslink:P53(gene_name_synonym)|entrez_gene/locuslink:TRP53(gene_name_synonym)	psi-mi:MI:0018(two_hybrid)	Freedman_DA_(1997)	pubmed:9131587	taxid:9606	taxid:9606	psi-mi:MI:0407(direct_interaction)	psi-mi:MI:0463(biogrid)	biogrid:1034265	NA	BioGrid	MDM2_TP53
entrez_gene/locuslink:4193	entrez_gene/locuslink:7157	entrez_gene/locuslink:ACTFS(gene_name_synonym)|entrez_gene/locuslink:HDMX(gene_name_synonym)|entrez_gene/locuslink:hdm2(gene_name_synonym)	entrez_gene/locuslink:BCC7(gene_name_synonym)|entrez_gene/locuslink:LFS1(gene_name_synonym)|entrez_gene/locuslink:P53(gene_name_synonym)|entrez_gene/locuslink:TRP53(gene_name_synonym)	psi-mi:MI:0096(pull_down)	Freedman_DA_(1997)	pubmed:9131587	taxid:9606	taxid:9606	psi-mi:MI:0407(direct_interaction)	psi-mi:MI:0463(biogrid)	biogrid:1034266	NA	BioGrid	MDM2_TP53
entrez_gene/locuslink:4193	entrez_gene/locuslink:7157	entrez_gene/locuslink:ACTFS(gene_name_synonym)|entrez_gene/locuslink:HDMX(gene_name_synonym)|entrez_gene/locuslink:hdm2(gene_name_synonym)	entrez_gene/locuslink:BCC7(gene_name_synonym)|entrez_gene/locuslink:LFS1(gene_name_synonym)|entrez_gene/locuslink:P53(gene_name_synonym)|entrez_gene/locuslink:TRP53(gene_name_synonym)	psi-mi:MI:0415(enzymatic_study)	Saxena_A_(2006)	pubmed:16751805	taxid:9606	taxid:9606	psi-mi:MI:0407(direct_interaction)	psi-mi:MI:0463(biogrid)	biogrid:1034812	NA	BioGrid	MDM2_TP53
entrez_gene/locuslink:4193	entrez_gene/locuslink:7157	entrez_gene/locuslink:ACTFS(gene_name_synonym)|entrez_gene/locuslink:HDMX(gene_name_synonym)|entrez_gene/locuslink:hdm2(gene_name_synonym)	entrez_gene/locuslink:BCC7(gene_name_synonym)|entrez_gene/locuslink:LFS1(gene_name_synonym)|entrez_gene/locuslink:P53(gene_name_synonym)|entrez_gene/locuslink:TRP53(gene_name_synonym)	psi-mi:MI:0415(enzymatic_study)	Shi_D_(2009)	pubmed:19805293	taxid:9606	taxid:9606	psi-mi:MI:0407(direct_interaction)	psi-mi:MI:0463(biogrid)	biogrid:1035556	NA	BioGrid	MDM2_TP53
entrez_gene/locuslink:4193	entrez_gene/locuslink:7157	entrez_gene/locuslink:ACTFS(gene_name_synonym)|entrez_gene/locuslink:HDMX(gene_name_synonym)|entrez_gene/locuslink:hdm2(gene_name_synonym)	entrez_gene/locuslink:BCC7(gene_name_synonym)|entrez_gene/locuslink:LFS1(gene_name_synonym)|entrez_gene/locuslink:P53(gene_name_synonym)|entrez_gene/locuslink:TRP53(gene_name_synonym)	psi-mi:MI:0415(enzymatic_study)	Lohrum_MA_(2001)	pubmed:11713287	taxid:9606	taxid:9606	psi-mi:MI:0407(direct_interaction)	psi-mi:MI:0463(biogrid)	biogrid:1035617	NA	BioGrid	MDM2_TP53
entrez_gene/locuslink:4193	entrez_gene/locuslink:7157	entrez_gene/locuslink:ACTFS(gene_name_synonym)|entrez_gene/locuslink:HDMX(gene_name_synonym)|entrez_gene/locuslink:hdm2(gene_name_synonym)	entrez_gene/locuslink:BCC7(gene_name_synonym)|entrez_gene/locuslink:LFS1(gene_name_synonym)|entrez_gene/locuslink:P53(gene_name_synonym)|entrez_gene/locuslink:TRP53(gene_name_synonym)	psi-mi:MI:0415(enzymatic_study)	Grossman_SR_(2003)	pubmed:12690203	taxid:9606	taxid:9606	psi-mi:MI:0407(direct_interaction)	psi-mi:MI:0463(biogrid)	biogrid:1036100	NA	BioGrid	MDM2_TP53
entrez_gene/locuslink:4193	entrez_gene/locuslink:7157	entrez_gene/locuslink:ACTFS(gene_name_synonym)|entrez_gene/locuslink:HDMX(gene_name_synonym)|entrez_gene/locuslink:hdm2(gene_name_synonym)	entrez_gene/locuslink:BCC7(gene_name_synonym)|entrez_gene/locuslink:LFS1(gene_name_synonym)|entrez_gene/locuslink:P53(gene_name_synonym)|entrez_gene/locuslink:TRP53(gene_name_synonym)	psi-mi:MI:0415(enzymatic_study)	Xirodimas_DP_(2004)	pubmed:15242646	taxid:9606	taxid:9606	psi-mi:MI:0407(direct_interaction)	psi-mi:MI:0463(biogrid)	biogrid:1054430	NA	BioGrid	MDM2_TP53
entrez_gene/locuslink:4193	entrez_gene/locuslink:7157	entrez_gene/locuslink:ACTFS(gene_name_synonym)|entrez_gene/locuslink:HDMX(gene_name_synonym)|entrez_gene/locuslink:hdm2(gene_name_synonym)	entrez_gene/locuslink:BCC7(gene_name_synonym)|entrez_gene/locuslink:LFS1(gene_name_synonym)|entrez_gene/locuslink:P53(gene_name_synonym)|entrez_gene/locuslink:TRP53(gene_name_synonym)	psi-mi:MI:0415(enzymatic_study)	Saville_MK_(2004)	pubmed:15280377	taxid:9606	taxid:9606	psi-mi:MI:0407(direct_interaction)	psi-mi:MI:0463(biogrid)	biogrid:1057182	NA	BioGrid	MDM2_TP53
entrez_gene/locuslink:4193	entrez_gene/locuslink:7316	entrez_gene/locuslink:ACTFS(gene_name_synonym)|entrez_gene/locuslink:HDMX(gene_name_synonym)|entrez_gene/locuslink:hdm2(gene_name_synonym)	entrez_gene/locuslink:HMG20(gene_name_synonym)	psi-mi:MI:0415(enzymatic_study)	Poyurovsky_MV_(2007)	pubmed:17170710	taxid:9606	taxid:9606	psi-mi:MI:0407(direct_interaction)	psi-mi:MI:0463(biogrid)	biogrid:1060353	NA	BioGrid	MDM2_UBC
entrez_gene/locuslink:4193	entrez_gene/locuslink:7157	entrez_gene/locuslink:ACTFS(gene_name_synonym)|entrez_gene/locuslink:HDMX(gene_name_synonym)|entrez_gene/locuslink:hdm2(gene_name_synonym)	entrez_gene/locuslink:BCC7(gene_name_synonym)|entrez_gene/locuslink:LFS1(gene_name_synonym)|entrez_gene/locuslink:P53(gene_name_synonym)|entrez_gene/locuslink:TRP53(gene_name_synonym)	psi-mi:MI:0415(enzymatic_study)	Rodriguez_MS_(1999)	pubmed:10562557	taxid:9606	taxid:9606	psi-mi:MI:0407(direct_interaction)	psi-mi:MI:0463(biogrid)	biogrid:1065778	NA	BioGrid	MDM2_TP53
entrez_gene/locuslink:4193	entrez_gene/locuslink:7157	entrez_gene/locuslink:ACTFS(gene_name_synonym)|entrez_gene/locuslink:HDMX(gene_name_synonym)|entrez_gene/locuslink:hdm2(gene_name_synonym)	entrez_gene/locuslink:BCC7(gene_name_synonym)|entrez_gene/locuslink:LFS1(gene_name_synonym)|entrez_gene/locuslink:P53(gene_name_synonym)|entrez_gene/locuslink:TRP53(gene_name_synonym)	psi-mi:MI:0096(pull_down)	Lui_K_(2013)	pubmed:23572512	taxid:9606	taxid:9606	psi-mi:MI:0407(direct_interaction)	psi-mi:MI:0463(biogrid)	biogrid:1067171	NA	BioGrid	MDM2_TP53
entrez_gene/locuslink:4193	entrez_gene/locuslink:7157	entrez_gene/locuslink:ACTFS(gene_name_synonym)|entrez_gene/locuslink:HDMX(gene_name_synonym)|entrez_gene/locuslink:hdm2(gene_name_synonym)	entrez_gene/locuslink:BCC7(gene_name_synonym)|entrez_gene/locuslink:LFS1(gene_name_synonym)|entrez_gene/locuslink:P53(gene_name_synonym)|entrez_gene/locuslink:TRP53(gene_name_synonym)	psi-mi:MI:0415(enzymatic_study)	Wu_PY_(2003)	pubmed:14517261	taxid:9606	taxid:9606	psi-mi:MI:0407(direct_interaction)	psi-mi:MI:0463(biogrid)	biogrid:1067306	NA	BioGrid	MDM2_TP53
entrez_gene/locuslink:4193	entrez_gene/locuslink:7157	entrez_gene/locuslink:ACTFS(gene_name_synonym)|entrez_gene/locuslink:HDMX(gene_name_synonym)|entrez_gene/locuslink:hdm2(gene_name_synonym)	entrez_gene/locuslink:BCC7(gene_name_synonym)|entrez_gene/locuslink:LFS1(gene_name_synonym)|entrez_gene/locuslink:P53(gene_name_synonym)|entrez_gene/locuslink:TRP53(gene_name_synonym)	psi-mi:MI:0096(pull_down)	Marcar_L_(2015)	pubmed:26001071	taxid:9606	taxid:9606	psi-mi:MI:0407(direct_interaction)	psi-mi:MI:0463(biogrid)	biogrid:1240025	NA	BioGrid	MDM2_TP53
entrez_gene/locuslink:4193	entrez_gene/locuslink:7157	entrez_gene/locuslink:ACTFS(gene_name_synonym)|entrez_gene/locuslink:HDMX(gene_name_synonym)|entrez_gene/locuslink:hdm2(gene_name_synonym)	entrez_gene/locuslink:BCC7(gene_name_synonym)|entrez_gene/locuslink:LFS1(gene_name_synonym)|entrez_gene/locuslink:P53(gene_name_synonym)|entrez_gene/locuslink:TRP53(gene_name_synonym)	psi-mi:MI:0415(enzymatic_study)	Batuello_CN_(2015)	pubmed:25624478	taxid:9606	taxid:9606	psi-mi:MI:0407(direct_interaction)	psi-mi:MI:0463(biogrid)	biogrid:1257402	NA	BioGrid	MDM2_TP53
entrez_gene/locuslink:4193	entrez_gene/locuslink:488	entrez_gene/locuslink:ACTFS(gene_name_synonym)|entrez_gene/locuslink:HDMX(gene_name_synonym)|entrez_gene/locuslink:hdm2(gene_name_synonym)	entrez_gene/locuslink:ATP2B(gene_name_synonym)|entrez_gene/locuslink:DAR(gene_name_synonym)|entrez_gene/locuslink:DD(gene_name_synonym)|entrez_gene/locuslink:SERCA2(gene_name_synonym)	psi-mi:MI:0686(unspecified_method)	Nicholson_J_(2014)	pubmed:24583282	taxid:9606	taxid:9606	psi-mi:MI:0407(direct_interaction)	psi-mi:MI:0463(biogrid)	biogrid:1428716	NA	BioGrid	MDM2_ATP2A2
entrez_gene/locuslink:4193	entrez_gene/locuslink:7157	entrez_gene/locuslink:ACTFS(gene_name_synonym)|entrez_gene/locuslink:HDMX(gene_name_synonym)|entrez_gene/locuslink:hdm2(gene_name_synonym)	entrez_gene/locuslink:BCC7(gene_name_synonym)|entrez_gene/locuslink:LFS1(gene_name_synonym)|entrez_gene/locuslink:P53(gene_name_synonym)|entrez_gene/locuslink:TRP53(gene_name_synonym)	psi-mi:MI:0415(enzymatic_study)	Fraser_JA_(2015)	pubmed:25543083	taxid:9606	taxid:9606	psi-mi:MI:0407(direct_interaction)	psi-mi:MI:0463(biogrid)	biogrid:1508492	NA	BioGrid	MDM2_TP53
entrez_gene/locuslink:4193	entrez_gene/locuslink:7157	entrez_gene/locuslink:ACTFS(gene_name_synonym)|entrez_gene/locuslink:HDMX(gene_name_synonym)|entrez_gene/locuslink:hdm2(gene_name_synonym)	entrez_gene/locuslink:BCC7(gene_name_synonym)|entrez_gene/locuslink:LFS1(gene_name_synonym)|entrez_gene/locuslink:P53(gene_name_synonym)|entrez_gene/locuslink:TRP53(gene_name_synonym)	psi-mi:MI:0096(pull_down)	Fraser_JA_(2015)	pubmed:25543083	taxid:9606	taxid:9606	psi-mi:MI:0407(direct_interaction)	psi-mi:MI:0463(biogrid)	biogrid:1508494	NA	BioGrid	MDM2_TP53
entrez_gene/locuslink:4193	entrez_gene/locuslink:7157	entrez_gene/locuslink:ACTFS(gene_name_synonym)|entrez_gene/locuslink:HDMX(gene_name_synonym)|entrez_gene/locuslink:hdm2(gene_name_synonym)	entrez_gene/locuslink:BCC7(gene_name_synonym)|entrez_gene/locuslink:LFS1(gene_name_synonym)|entrez_gene/locuslink:P53(gene_name_synonym)|entrez_gene/locuslink:TRP53(gene_name_synonym)	psi-mi:MI:0415(enzymatic_study)	Wu_B_(2015)	pubmed:25637791	taxid:9606	taxid:9606	psi-mi:MI:0407(direct_interaction)	psi-mi:MI:0463(biogrid)	biogrid:1508614	NA	BioGrid	MDM2_TP53
entrez_gene/locuslink:4193	entrez_gene/locuslink:7157	entrez_gene/locuslink:ACTFS(gene_name_synonym)|entrez_gene/locuslink:HDMX(gene_name_synonym)|entrez_gene/locuslink:hdm2(gene_name_synonym)	entrez_gene/locuslink:BCC7(gene_name_synonym)|entrez_gene/locuslink:LFS1(gene_name_synonym)|entrez_gene/locuslink:P53(gene_name_synonym)|entrez_gene/locuslink:TRP53(gene_name_synonym)	psi-mi:MI:0415(enzymatic_study)	Yamauchi_T_(2014)	pubmed:24980433	taxid:9606	taxid:9606	psi-mi:MI:0407(direct_interaction)	psi-mi:MI:0463(biogrid)	biogrid:1513327	NA	BioGrid	MDM2_TP53
entrez_gene/locuslink:4193	entrez_gene/locuslink:55226	entrez_gene/locuslink:ACTFS(gene_name_synonym)|entrez_gene/locuslink:HDMX(gene_name_synonym)|entrez_gene/locuslink:hdm2(gene_name_synonym)	entrez_gene/locuslink:ALP(gene_name_synonym)|entrez_gene/locuslink:NET43(gene_name_synonym)	psi-mi:MI:0096(pull_down)	Liu_X_(2016)	pubmed:26882543	taxid:9606	taxid:9606	psi-mi:MI:0407(direct_interaction)	psi-mi:MI:0463(biogrid)	biogrid:1520989	NA	BioGrid	MDM2_NAT10
entrez_gene/locuslink:4193	entrez_gene/locuslink:7157	entrez_gene/locuslink:ACTFS(gene_name_synonym)|entrez_gene/locuslink:HDMX(gene_name_synonym)|entrez_gene/locuslink:hdm2(gene_name_synonym)	entrez_gene/locuslink:BCC7(gene_name_synonym)|entrez_gene/locuslink:LFS1(gene_name_synonym)|entrez_gene/locuslink:P53(gene_name_synonym)|entrez_gene/locuslink:TRP53(gene_name_synonym)	psi-mi:MI:0415(enzymatic_study)	Liu_D_(2016)	pubmed:27106262	taxid:9606	taxid:9606	psi-mi:MI:0407(direct_interaction)	psi-mi:MI:0463(biogrid)	biogrid:1521406	NA	BioGrid	MDM2_TP53
entrez_gene/locuslink:4193	entrez_gene/locuslink:7157	entrez_gene/locuslink:ACTFS(gene_name_synonym)|entrez_gene/locuslink:HDMX(gene_name_synonym)|entrez_gene/locuslink:hdm2(gene_name_synonym)	entrez_gene/locuslink:BCC7(gene_name_synonym)|entrez_gene/locuslink:LFS1(gene_name_synonym)|entrez_gene/locuslink:P53(gene_name_synonym)|entrez_gene/locuslink:TRP53(gene_name_synonym)	psi-mi:MI:0415(enzymatic_study)	Shostak_K_(2014)	pubmed:24488098	taxid:9606	taxid:9606	psi-mi:MI:0407(direct_interaction)	psi-mi:MI:0463(biogrid)	biogrid:1528014	NA	BioGrid	MDM2_TP53
entrez_gene/locuslink:4193	entrez_gene/locuslink:7157	entrez_gene/locuslink:ACTFS(gene_name_synonym)|entrez_gene/locuslink:HDMX(gene_name_synonym)|entrez_gene/locuslink:hdm2(gene_name_synonym)	entrez_gene/locuslink:BCC7(gene_name_synonym)|entrez_gene/locuslink:LFS1(gene_name_synonym)|entrez_gene/locuslink:P53(gene_name_synonym)|entrez_gene/locuslink:TRP53(gene_name_synonym)	psi-mi:MI:0096(pull_down)	Stegh_AH_(2010)	pubmed:20837658	taxid:9606	taxid:9606	psi-mi:MI:0407(direct_interaction)	psi-mi:MI:0463(biogrid)	biogrid:1534258	NA	BioGrid	MDM2_TP53
entrez_gene/locuslink:4193	entrez_gene/locuslink:7157	entrez_gene/locuslink:ACTFS(gene_name_synonym)|entrez_gene/locuslink:HDMX(gene_name_synonym)|entrez_gene/locuslink:hdm2(gene_name_synonym)	entrez_gene/locuslink:BCC7(gene_name_synonym)|entrez_gene/locuslink:LFS1(gene_name_synonym)|entrez_gene/locuslink:P53(gene_name_synonym)|entrez_gene/locuslink:TRP53(gene_name_synonym)	psi-mi:MI:0096(pull_down)	Medina-Medina_I_(2016)	pubmed:27215386	taxid:9606	taxid:9606	psi-mi:MI:0407(direct_interaction)	psi-mi:MI:0463(biogrid)	biogrid:2205599	NA	BioGrid	MDM2_TP53
entrez_gene/locuslink:4193	entrez_gene/locuslink:7157	entrez_gene/locuslink:ACTFS(gene_name_synonym)|entrez_gene/locuslink:HDMX(gene_name_synonym)|entrez_gene/locuslink:hdm2(gene_name_synonym)	entrez_gene/locuslink:BCC7(gene_name_synonym)|entrez_gene/locuslink:LFS1(gene_name_synonym)|entrez_gene/locuslink:P53(gene_name_synonym)|entrez_gene/locuslink:TRP53(gene_name_synonym)	psi-mi:MI:0415(enzymatic_study)	Medina-Medina_I_(2016)	pubmed:27215386	taxid:9606	taxid:9606	psi-mi:MI:0407(direct_interaction)	psi-mi:MI:0463(biogrid)	biogrid:2205600	NA	BioGrid	MDM2_TP53
entrez_gene/locuslink:4193	entrez_gene/locuslink:7157	entrez_gene/locuslink:ACTFS(gene_name_synonym)|entrez_gene/locuslink:HDMX(gene_name_synonym)|entrez_gene/locuslink:hdm2(gene_name_synonym)	entrez_gene/locuslink:BCC7(gene_name_synonym)|entrez_gene/locuslink:LFS1(gene_name_synonym)|entrez_gene/locuslink:P53(gene_name_synonym)|entrez_gene/locuslink:TRP53(gene_name_synonym)	psi-mi:MI:0415(enzymatic_study)	Kayama_K_(2017)	pubmed:27856536	taxid:9606	taxid:9606	psi-mi:MI:0407(direct_interaction)	psi-mi:MI:0463(biogrid)	biogrid:2205841	NA	BioGrid	MDM2_TP53
entrez_gene/locuslink:4193	entrez_gene/locuslink:7157	entrez_gene/locuslink:ACTFS(gene_name_synonym)|entrez_gene/locuslink:HDMX(gene_name_synonym)|entrez_gene/locuslink:hdm2(gene_name_synonym)	entrez_gene/locuslink:BCC7(gene_name_synonym)|entrez_gene/locuslink:LFS1(gene_name_synonym)|entrez_gene/locuslink:P53(gene_name_synonym)|entrez_gene/locuslink:TRP53(gene_name_synonym)	psi-mi:MI:0096(pull_down)	Liu_WT_(2016)	pubmed:27893708	taxid:9606	taxid:9606	psi-mi:MI:0407(direct_interaction)	psi-mi:MI:0463(biogrid)	biogrid:2207143	NA	BioGrid	MDM2_TP53
entrez_gene/locuslink:4193	entrez_gene/locuslink:7157	entrez_gene/locuslink:ACTFS(gene_name_synonym)|entrez_gene/locuslink:HDMX(gene_name_synonym)|entrez_gene/locuslink:hdm2(gene_name_synonym)	entrez_gene/locuslink:BCC7(gene_name_synonym)|entrez_gene/locuslink:LFS1(gene_name_synonym)|entrez_gene/locuslink:P53(gene_name_synonym)|entrez_gene/locuslink:TRP53(gene_name_synonym)	psi-mi:MI:0415(enzymatic_study)	Xie_N_(2016)	pubmed:27811966	taxid:9606	taxid:9606	psi-mi:MI:0407(direct_interaction)	psi-mi:MI:0463(biogrid)	biogrid:2209233	NA	BioGrid	MDM2_TP53
entrez_gene/locuslink:4193	entrez_gene/locuslink:26156	entrez_gene/locuslink:ACTFS(gene_name_synonym)|entrez_gene/locuslink:HDMX(gene_name_synonym)|entrez_gene/locuslink:hdm2(gene_name_synonym)	entrez_gene/locuslink:CSIG(gene_name_synonym)|entrez_gene/locuslink:PBK1(gene_name_synonym)|entrez_gene/locuslink:UTP30(gene_name_synonym)	psi-mi:MI:0096(pull_down)	Xie_N_(2016)	pubmed:27811966	taxid:9606	taxid:9606	psi-mi:MI:0407(direct_interaction)	psi-mi:MI:0463(biogrid)	biogrid:2209236	NA	BioGrid	MDM2_RSL1D1
entrez_gene/locuslink:4193	entrez_gene/locuslink:7157	entrez_gene/locuslink:ACTFS(gene_name_synonym)|entrez_gene/locuslink:HDMX(gene_name_synonym)|entrez_gene/locuslink:hdm2(gene_name_synonym)	entrez_gene/locuslink:BCC7(gene_name_synonym)|entrez_gene/locuslink:LFS1(gene_name_synonym)|entrez_gene/locuslink:P53(gene_name_synonym)|entrez_gene/locuslink:TRP53(gene_name_synonym)	psi-mi:MI:0415(enzymatic_study)	Li_M_(2003)	pubmed:14671306	taxid:9606	taxid:9606	psi-mi:MI:0407(direct_interaction)	psi-mi:MI:0463(biogrid)	biogrid:244573	NA	BioGrid	MDM2_TP53
entrez_gene/locuslink:4193	entrez_gene/locuslink:7157	entrez_gene/locuslink:ACTFS(gene_name_synonym)|entrez_gene/locuslink:HDMX(gene_name_synonym)|entrez_gene/locuslink:hdm2(gene_name_synonym)	entrez_gene/locuslink:BCC7(gene_name_synonym)|entrez_gene/locuslink:LFS1(gene_name_synonym)|entrez_gene/locuslink:P53(gene_name_synonym)|entrez_gene/locuslink:TRP53(gene_name_synonym)	psi-mi:MI:0415(enzymatic_study)	Fang_S_(2000)	pubmed:10722742	taxid:9606	taxid:9606	psi-mi:MI:0407(direct_interaction)	psi-mi:MI:0463(biogrid)	biogrid:277995	NA	BioGrid	MDM2_TP53
entrez_gene/locuslink:4193	entrez_gene/locuslink:7157	entrez_gene/locuslink:ACTFS(gene_name_synonym)|entrez_gene/locuslink:HDMX(gene_name_synonym)|entrez_gene/locuslink:hdm2(gene_name_synonym)	entrez_gene/locuslink:BCC7(gene_name_synonym)|entrez_gene/locuslink:LFS1(gene_name_synonym)|entrez_gene/locuslink:P53(gene_name_synonym)|entrez_gene/locuslink:TRP53(gene_name_synonym)	psi-mi:MI:0096(pull_down)	Chen_J_(1993)	pubmed:7686617	taxid:9606	taxid:9606	psi-mi:MI:0407(direct_interaction)	psi-mi:MI:0463(biogrid)	biogrid:299178	NA	BioGrid	MDM2_TP53
entrez_gene/locuslink:4193	entrez_gene/locuslink:7157	entrez_gene/locuslink:ACTFS(gene_name_synonym)|entrez_gene/locuslink:HDMX(gene_name_synonym)|entrez_gene/locuslink:hdm2(gene_name_synonym)	entrez_gene/locuslink:BCC7(gene_name_synonym)|entrez_gene/locuslink:LFS1(gene_name_synonym)|entrez_gene/locuslink:P53(gene_name_synonym)|entrez_gene/locuslink:TRP53(gene_name_synonym)	psi-mi:MI:0415(enzymatic_study)	Brenkman_AB_(2008)	pubmed:18665269	taxid:9606	taxid:9606	psi-mi:MI:0407(direct_interaction)	psi-mi:MI:0463(biogrid)	biogrid:327692	NA	BioGrid	MDM2_TP53
entrez_gene/locuslink:4193	entrez_gene/locuslink:7157	entrez_gene/locuslink:ACTFS(gene_name_synonym)|entrez_gene/locuslink:HDMX(gene_name_synonym)|entrez_gene/locuslink:hdm2(gene_name_synonym)	entrez_gene/locuslink:BCC7(gene_name_synonym)|entrez_gene/locuslink:LFS1(gene_name_synonym)|entrez_gene/locuslink:P53(gene_name_synonym)|entrez_gene/locuslink:TRP53(gene_name_synonym)	psi-mi:MI:0096(pull_down)	Zhang_Z_(2008)	pubmed:18309296	taxid:9606	taxid:9606	psi-mi:MI:0407(direct_interaction)	psi-mi:MI:0463(biogrid)	biogrid:329982	NA	BioGrid	MDM2_TP53
entrez_gene/locuslink:4193	entrez_gene/locuslink:7157	entrez_gene/locuslink:ACTFS(gene_name_synonym)|entrez_gene/locuslink:HDMX(gene_name_synonym)|entrez_gene/locuslink:hdm2(gene_name_synonym)	entrez_gene/locuslink:BCC7(gene_name_synonym)|entrez_gene/locuslink:LFS1(gene_name_synonym)|entrez_gene/locuslink:P53(gene_name_synonym)|entrez_gene/locuslink:TRP53(gene_name_synonym)	psi-mi:MI:0096(pull_down)	Colaluca_IN_(2008)	pubmed:18172499	taxid:9606	taxid:9606	psi-mi:MI:0407(direct_interaction)	psi-mi:MI:0463(biogrid)	biogrid:330839	NA	BioGrid	MDM2_TP53
entrez_gene/locuslink:4193	entrez_gene/locuslink:7157	entrez_gene/locuslink:ACTFS(gene_name_synonym)|entrez_gene/locuslink:HDMX(gene_name_synonym)|entrez_gene/locuslink:hdm2(gene_name_synonym)	entrez_gene/locuslink:BCC7(gene_name_synonym)|entrez_gene/locuslink:LFS1(gene_name_synonym)|entrez_gene/locuslink:P53(gene_name_synonym)|entrez_gene/locuslink:TRP53(gene_name_synonym)	psi-mi:MI:0096(pull_down)	Tang_Y_(2008)	pubmed:18485870	taxid:9606	taxid:9606	psi-mi:MI:0407(direct_interaction)	psi-mi:MI:0463(biogrid)	biogrid:330917	NA	BioGrid	MDM2_TP53
entrez_gene/locuslink:4193	entrez_gene/locuslink:7157	entrez_gene/locuslink:ACTFS(gene_name_synonym)|entrez_gene/locuslink:HDMX(gene_name_synonym)|entrez_gene/locuslink:hdm2(gene_name_synonym)	entrez_gene/locuslink:BCC7(gene_name_synonym)|entrez_gene/locuslink:LFS1(gene_name_synonym)|entrez_gene/locuslink:P53(gene_name_synonym)|entrez_gene/locuslink:TRP53(gene_name_synonym)	psi-mi:MI:0096(pull_down)	Brooks_CL_(2007)	pubmed:17525743	taxid:9606	taxid:9606	psi-mi:MI:0407(direct_interaction)	psi-mi:MI:0463(biogrid)	biogrid:348401	NA	BioGrid	MDM2_TP53
entrez_gene/locuslink:4193	entrez_gene/locuslink:7157	entrez_gene/locuslink:ACTFS(gene_name_synonym)|entrez_gene/locuslink:HDMX(gene_name_synonym)|entrez_gene/locuslink:hdm2(gene_name_synonym)	entrez_gene/locuslink:BCC7(gene_name_synonym)|entrez_gene/locuslink:LFS1(gene_name_synonym)|entrez_gene/locuslink:P53(gene_name_synonym)|entrez_gene/locuslink:TRP53(gene_name_synonym)	psi-mi:MI:0096(pull_down)	Zhao_BX_(2006)	pubmed:17139261	taxid:9606	taxid:9606	psi-mi:MI:0407(direct_interaction)	psi-mi:MI:0463(biogrid)	biogrid:427291	NA	BioGrid	MDM2_TP53
entrez_gene/locuslink:4193	entrez_gene/locuslink:7157	entrez_gene/locuslink:ACTFS(gene_name_synonym)|entrez_gene/locuslink:HDMX(gene_name_synonym)|entrez_gene/locuslink:hdm2(gene_name_synonym)	entrez_gene/locuslink:BCC7(gene_name_synonym)|entrez_gene/locuslink:LFS1(gene_name_synonym)|entrez_gene/locuslink:P53(gene_name_synonym)|entrez_gene/locuslink:TRP53(gene_name_synonym)	psi-mi:MI:0096(pull_down)	Ma_J_(2006)	pubmed:16866370	taxid:9606	taxid:9606	psi-mi:MI:0407(direct_interaction)	psi-mi:MI:0463(biogrid)	biogrid:436271	NA	BioGrid	MDM2_TP53
entrez_gene/locuslink:4193	entrez_gene/locuslink:7157	entrez_gene/locuslink:ACTFS(gene_name_synonym)|entrez_gene/locuslink:HDMX(gene_name_synonym)|entrez_gene/locuslink:hdm2(gene_name_synonym)	entrez_gene/locuslink:BCC7(gene_name_synonym)|entrez_gene/locuslink:LFS1(gene_name_synonym)|entrez_gene/locuslink:P53(gene_name_synonym)|entrez_gene/locuslink:TRP53(gene_name_synonym)	psi-mi:MI:0415(enzymatic_study)	Wallace_M_(2006)	pubmed:16857591	taxid:9606	taxid:9606	psi-mi:MI:0407(direct_interaction)	psi-mi:MI:0463(biogrid)	biogrid:437328	NA	BioGrid	MDM2_TP53
entrez_gene/locuslink:4193	entrez_gene/locuslink:7157	entrez_gene/locuslink:ACTFS(gene_name_synonym)|entrez_gene/locuslink:HDMX(gene_name_synonym)|entrez_gene/locuslink:hdm2(gene_name_synonym)	entrez_gene/locuslink:BCC7(gene_name_synonym)|entrez_gene/locuslink:LFS1(gene_name_synonym)|entrez_gene/locuslink:P53(gene_name_synonym)|entrez_gene/locuslink:TRP53(gene_name_synonym)	psi-mi:MI:0415(enzymatic_study)	Shimizu_H_(2006)	pubmed:16579792	taxid:9606	taxid:9606	psi-mi:MI:0407(direct_interaction)	psi-mi:MI:0463(biogrid)	biogrid:441804	NA	BioGrid	MDM2_TP53
entrez_gene/locuslink:4193	entrez_gene/locuslink:7316	entrez_gene/locuslink:ACTFS(gene_name_synonym)|entrez_gene/locuslink:HDMX(gene_name_synonym)|entrez_gene/locuslink:hdm2(gene_name_synonym)	entrez_gene/locuslink:HMG20(gene_name_synonym)	psi-mi:MI:0096(pull_down)	Higashitsuji_H_(2005)	pubmed:16023600	taxid:9606	taxid:9606	psi-mi:MI:0407(direct_interaction)	psi-mi:MI:0463(biogrid)	biogrid:465252	NA	BioGrid	MDM2_UBC
entrez_gene/locuslink:4193	entrez_gene/locuslink:7157	entrez_gene/locuslink:ACTFS(gene_name_synonym)|entrez_gene/locuslink:HDMX(gene_name_synonym)|entrez_gene/locuslink:hdm2(gene_name_synonym)	entrez_gene/locuslink:BCC7(gene_name_synonym)|entrez_gene/locuslink:LFS1(gene_name_synonym)|entrez_gene/locuslink:P53(gene_name_synonym)|entrez_gene/locuslink:TRP53(gene_name_synonym)	psi-mi:MI:0096(pull_down)	Yan_C_(2005)	pubmed:15933712	taxid:9606	taxid:9606	psi-mi:MI:0407(direct_interaction)	psi-mi:MI:0463(biogrid)	biogrid:467755	NA	BioGrid	MDM2_TP53
entrez_gene/locuslink:4193	entrez_gene/locuslink:7157	entrez_gene/locuslink:ACTFS(gene_name_synonym)|entrez_gene/locuslink:HDMX(gene_name_synonym)|entrez_gene/locuslink:hdm2(gene_name_synonym)	entrez_gene/locuslink:BCC7(gene_name_synonym)|entrez_gene/locuslink:LFS1(gene_name_synonym)|entrez_gene/locuslink:P53(gene_name_synonym)|entrez_gene/locuslink:TRP53(gene_name_synonym)	psi-mi:MI:0096(pull_down)	Linares_LK_(2003)	pubmed:14596917	taxid:9606	taxid:9606	psi-mi:MI:0407(direct_interaction)	psi-mi:MI:0463(biogrid)	biogrid:487282	NA	BioGrid	MDM2_TP53
entrez_gene/locuslink:4193	entrez_gene/locuslink:7157	entrez_gene/locuslink:ACTFS(gene_name_synonym)|entrez_gene/locuslink:HDMX(gene_name_synonym)|entrez_gene/locuslink:hdm2(gene_name_synonym)	entrez_gene/locuslink:BCC7(gene_name_synonym)|entrez_gene/locuslink:LFS1(gene_name_synonym)|entrez_gene/locuslink:P53(gene_name_synonym)|entrez_gene/locuslink:TRP53(gene_name_synonym)	psi-mi:MI:0090(protein_complementation_assay)	Eyckerman_S_(2005)	pubmed:15908921	taxid:9606	taxid:9606	psi-mi:MI:0407(direct_interaction)	psi-mi:MI:0463(biogrid)	biogrid:514094	NA	BioGrid	MDM2_TP53
entrez_gene/locuslink:4193	entrez_gene/locuslink:7157	entrez_gene/locuslink:ACTFS(gene_name_synonym)|entrez_gene/locuslink:HDMX(gene_name_synonym)|entrez_gene/locuslink:hdm2(gene_name_synonym)	entrez_gene/locuslink:BCC7(gene_name_synonym)|entrez_gene/locuslink:LFS1(gene_name_synonym)|entrez_gene/locuslink:P53(gene_name_synonym)|entrez_gene/locuslink:TRP53(gene_name_synonym)	psi-mi:MI:0096(pull_down)	Shimizu_H_(2002)	pubmed:11925449	taxid:9606	taxid:9606	psi-mi:MI:0407(direct_interaction)	psi-mi:MI:0463(biogrid)	biogrid:518825	NA	BioGrid	MDM2_TP53
entrez_gene/locuslink:4193	entrez_gene/locuslink:7157	entrez_gene/locuslink:ACTFS(gene_name_synonym)|entrez_gene/locuslink:HDMX(gene_name_synonym)|entrez_gene/locuslink:hdm2(gene_name_synonym)	entrez_gene/locuslink:BCC7(gene_name_synonym)|entrez_gene/locuslink:LFS1(gene_name_synonym)|entrez_gene/locuslink:P53(gene_name_synonym)|entrez_gene/locuslink:TRP53(gene_name_synonym)	psi-mi:MI:0096(pull_down)	Rodriguez_MS_(2000)	pubmed:11046142	taxid:9606	taxid:9606	psi-mi:MI:0407(direct_interaction)	psi-mi:MI:0463(biogrid)	biogrid:531449	NA	BioGrid	MDM2_TP53
entrez_gene/locuslink:4193	entrez_gene/locuslink:7157	entrez_gene/locuslink:ACTFS(gene_name_synonym)|entrez_gene/locuslink:HDMX(gene_name_synonym)|entrez_gene/locuslink:hdm2(gene_name_synonym)	entrez_gene/locuslink:BCC7(gene_name_synonym)|entrez_gene/locuslink:LFS1(gene_name_synonym)|entrez_gene/locuslink:P53(gene_name_synonym)|entrez_gene/locuslink:TRP53(gene_name_synonym)	psi-mi:MI:0415(enzymatic_study)	Chen_L_(2010)	pubmed:20588255	taxid:9606	taxid:9606	psi-mi:MI:0407(direct_interaction)	psi-mi:MI:0463(biogrid)	biogrid:544295	NA	BioGrid	MDM2_TP53
entrez_gene/locuslink:4193	entrez_gene/locuslink:7157	entrez_gene/locuslink:ACTFS(gene_name_synonym)|entrez_gene/locuslink:HDMX(gene_name_synonym)|entrez_gene/locuslink:hdm2(gene_name_synonym)	entrez_gene/locuslink:BCC7(gene_name_synonym)|entrez_gene/locuslink:LFS1(gene_name_synonym)|entrez_gene/locuslink:P53(gene_name_synonym)|entrez_gene/locuslink:TRP53(gene_name_synonym)	psi-mi:MI:0096(pull_down)	Zdzalik_M_(2010)	pubmed:21088494	taxid:9606	taxid:9606	psi-mi:MI:0407(direct_interaction)	psi-mi:MI:0463(biogrid)	biogrid:560115	NA	BioGrid	MDM2_TP53
entrez_gene/locuslink:4193	entrez_gene/locuslink:7157	entrez_gene/locuslink:ACTFS(gene_name_synonym)|entrez_gene/locuslink:HDMX(gene_name_synonym)|entrez_gene/locuslink:hdm2(gene_name_synonym)	entrez_gene/locuslink:BCC7(gene_name_synonym)|entrez_gene/locuslink:LFS1(gene_name_synonym)|entrez_gene/locuslink:P53(gene_name_synonym)|entrez_gene/locuslink:TRP53(gene_name_synonym)	psi-mi:MI:0415(enzymatic_study)	Singh_RK_(2007)	pubmed:17301054	taxid:9606	taxid:9606	psi-mi:MI:0407(direct_interaction)	psi-mi:MI:0463(biogrid)	biogrid:561242	NA	BioGrid	MDM2_TP53
entrez_gene/locuslink:4193	entrez_gene/locuslink:7157	entrez_gene/locuslink:ACTFS(gene_name_synonym)|entrez_gene/locuslink:HDMX(gene_name_synonym)|entrez_gene/locuslink:hdm2(gene_name_synonym)	entrez_gene/locuslink:BCC7(gene_name_synonym)|entrez_gene/locuslink:LFS1(gene_name_synonym)|entrez_gene/locuslink:P53(gene_name_synonym)|entrez_gene/locuslink:TRP53(gene_name_synonym)	psi-mi:MI:0415(enzymatic_study)	Worrall_EG_(2009)	pubmed:19568783	taxid:9606	taxid:9606	psi-mi:MI:0407(direct_interaction)	psi-mi:MI:0463(biogrid)	biogrid:567420	NA	BioGrid	MDM2_TP53
entrez_gene/locuslink:4193	entrez_gene/locuslink:7157	entrez_gene/locuslink:ACTFS(gene_name_synonym)|entrez_gene/locuslink:HDMX(gene_name_synonym)|entrez_gene/locuslink:hdm2(gene_name_synonym)	entrez_gene/locuslink:BCC7(gene_name_synonym)|entrez_gene/locuslink:LFS1(gene_name_synonym)|entrez_gene/locuslink:P53(gene_name_synonym)|entrez_gene/locuslink:TRP53(gene_name_synonym)	psi-mi:MI:0415(enzymatic_study)	Wang_KS_(2011)	pubmed:21887275	taxid:9606	taxid:9606	psi-mi:MI:0407(direct_interaction)	psi-mi:MI:0463(biogrid)	biogrid:568050	NA	BioGrid	MDM2_TP53
entrez_gene/locuslink:4193	entrez_gene/locuslink:7157	entrez_gene/locuslink:ACTFS(gene_name_synonym)|entrez_gene/locuslink:HDMX(gene_name_synonym)|entrez_gene/locuslink:hdm2(gene_name_synonym)	entrez_gene/locuslink:BCC7(gene_name_synonym)|entrez_gene/locuslink:LFS1(gene_name_synonym)|entrez_gene/locuslink:P53(gene_name_synonym)|entrez_gene/locuslink:TRP53(gene_name_synonym)	psi-mi:MI:0415(enzymatic_study)	Tang_J_(2006)	pubmed:16845383	taxid:9606	taxid:9606	psi-mi:MI:0407(direct_interaction)	psi-mi:MI:0463(biogrid)	biogrid:568976	NA	BioGrid	MDM2_TP53
entrez_gene/locuslink:4193	entrez_gene/locuslink:7157	entrez_gene/locuslink:ACTFS(gene_name_synonym)|entrez_gene/locuslink:HDMX(gene_name_synonym)|entrez_gene/locuslink:hdm2(gene_name_synonym)	entrez_gene/locuslink:BCC7(gene_name_synonym)|entrez_gene/locuslink:LFS1(gene_name_synonym)|entrez_gene/locuslink:P53(gene_name_synonym)|entrez_gene/locuslink:TRP53(gene_name_synonym)	psi-mi:MI:0415(enzymatic_study)	Fu_X_(2010)	pubmed:20173098	taxid:9606	taxid:9606	psi-mi:MI:0407(direct_interaction)	psi-mi:MI:0463(biogrid)	biogrid:569215	NA	BioGrid	MDM2_TP53
entrez_gene/locuslink:4193	entrez_gene/locuslink:7157	entrez_gene/locuslink:ACTFS(gene_name_synonym)|entrez_gene/locuslink:HDMX(gene_name_synonym)|entrez_gene/locuslink:hdm2(gene_name_synonym)	entrez_gene/locuslink:BCC7(gene_name_synonym)|entrez_gene/locuslink:LFS1(gene_name_synonym)|entrez_gene/locuslink:P53(gene_name_synonym)|entrez_gene/locuslink:TRP53(gene_name_synonym)	psi-mi:MI:0415(enzymatic_study)	Shloush_J_(2011)	pubmed:21084285	taxid:9606	taxid:9606	psi-mi:MI:0407(direct_interaction)	psi-mi:MI:0463(biogrid)	biogrid:570622	NA	BioGrid	MDM2_TP53
entrez_gene/locuslink:4193	entrez_gene/locuslink:7157	entrez_gene/locuslink:ACTFS(gene_name_synonym)|entrez_gene/locuslink:HDMX(gene_name_synonym)|entrez_gene/locuslink:hdm2(gene_name_synonym)	entrez_gene/locuslink:BCC7(gene_name_synonym)|entrez_gene/locuslink:LFS1(gene_name_synonym)|entrez_gene/locuslink:P53(gene_name_synonym)|entrez_gene/locuslink:TRP53(gene_name_synonym)	psi-mi:MI:0415(enzymatic_study)	Yadavilli_S_(2009)	pubmed:19656744	taxid:9606	taxid:9606	psi-mi:MI:0407(direct_interaction)	psi-mi:MI:0463(biogrid)	biogrid:571441	NA	BioGrid	MDM2_TP53
entrez_gene/locuslink:4193	entrez_gene/locuslink:7157	entrez_gene/locuslink:ACTFS(gene_name_synonym)|entrez_gene/locuslink:HDMX(gene_name_synonym)|entrez_gene/locuslink:hdm2(gene_name_synonym)	entrez_gene/locuslink:BCC7(gene_name_synonym)|entrez_gene/locuslink:LFS1(gene_name_synonym)|entrez_gene/locuslink:P53(gene_name_synonym)|entrez_gene/locuslink:TRP53(gene_name_synonym)	psi-mi:MI:0018(two_hybrid)	Stevenson_LF_(2007)	pubmed:17290220	taxid:9606	taxid:9606	psi-mi:MI:0407(direct_interaction)	psi-mi:MI:0463(biogrid)	biogrid:571529	NA	BioGrid	MDM2_TP53
entrez_gene/locuslink:4193	entrez_gene/locuslink:7157	entrez_gene/locuslink:ACTFS(gene_name_synonym)|entrez_gene/locuslink:HDMX(gene_name_synonym)|entrez_gene/locuslink:hdm2(gene_name_synonym)	entrez_gene/locuslink:BCC7(gene_name_synonym)|entrez_gene/locuslink:LFS1(gene_name_synonym)|entrez_gene/locuslink:P53(gene_name_synonym)|entrez_gene/locuslink:TRP53(gene_name_synonym)	psi-mi:MI:0415(enzymatic_study)	Suzuki_T_(2010)	pubmed:19857530	taxid:9606	taxid:9606	psi-mi:MI:0407(direct_interaction)	psi-mi:MI:0463(biogrid)	biogrid:573011	NA	BioGrid	MDM2_TP53
entrez_gene/locuslink:4193	entrez_gene/locuslink:7157	entrez_gene/locuslink:ACTFS(gene_name_synonym)|entrez_gene/locuslink:HDMX(gene_name_synonym)|entrez_gene/locuslink:hdm2(gene_name_synonym)	entrez_gene/locuslink:BCC7(gene_name_synonym)|entrez_gene/locuslink:LFS1(gene_name_synonym)|entrez_gene/locuslink:P53(gene_name_synonym)|entrez_gene/locuslink:TRP53(gene_name_synonym)	psi-mi:MI:0415(enzymatic_study)	Cheng_Q_(2009)	pubmed:19816404	taxid:9606	taxid:9606	psi-mi:MI:0407(direct_interaction)	psi-mi:MI:0463(biogrid)	biogrid:573021	NA	BioGrid	MDM2_TP53
entrez_gene/locuslink:4193	entrez_gene/locuslink:7157	entrez_gene/locuslink:ACTFS(gene_name_synonym)|entrez_gene/locuslink:HDMX(gene_name_synonym)|entrez_gene/locuslink:hdm2(gene_name_synonym)	entrez_gene/locuslink:BCC7(gene_name_synonym)|entrez_gene/locuslink:LFS1(gene_name_synonym)|entrez_gene/locuslink:P53(gene_name_synonym)|entrez_gene/locuslink:TRP53(gene_name_synonym)	psi-mi:MI:0096(pull_down)	Nie_J_(2010)	pubmed:20484049	taxid:9606	taxid:9606	psi-mi:MI:0407(direct_interaction)	psi-mi:MI:0463(biogrid)	biogrid:591236	NA	BioGrid	MDM2_TP53
entrez_gene/locuslink:4193	entrez_gene/locuslink:7157	entrez_gene/locuslink:ACTFS(gene_name_synonym)|entrez_gene/locuslink:HDMX(gene_name_synonym)|entrez_gene/locuslink:hdm2(gene_name_synonym)	entrez_gene/locuslink:BCC7(gene_name_synonym)|entrez_gene/locuslink:LFS1(gene_name_synonym)|entrez_gene/locuslink:P53(gene_name_synonym)|entrez_gene/locuslink:TRP53(gene_name_synonym)	psi-mi:MI:0415(enzymatic_study)	Demma_M_(2010)	pubmed:20124408	taxid:9606	taxid:9606	psi-mi:MI:0407(direct_interaction)	psi-mi:MI:0463(biogrid)	biogrid:592836	NA	BioGrid	MDM2_TP53
entrez_gene/locuslink:4193	entrez_gene/locuslink:7157	entrez_gene/locuslink:ACTFS(gene_name_synonym)|entrez_gene/locuslink:HDMX(gene_name_synonym)|entrez_gene/locuslink:hdm2(gene_name_synonym)	entrez_gene/locuslink:BCC7(gene_name_synonym)|entrez_gene/locuslink:LFS1(gene_name_synonym)|entrez_gene/locuslink:P53(gene_name_synonym)|entrez_gene/locuslink:TRP53(gene_name_synonym)	psi-mi:MI:0415(enzymatic_study)	Sun_XX_(2011)	pubmed:22124327	taxid:9606	taxid:9606	psi-mi:MI:0407(direct_interaction)	psi-mi:MI:0463(biogrid)	biogrid:592979	NA	BioGrid	MDM2_TP53
entrez_gene/locuslink:4193	entrez_gene/locuslink:7157	entrez_gene/locuslink:ACTFS(gene_name_synonym)|entrez_gene/locuslink:HDMX(gene_name_synonym)|entrez_gene/locuslink:hdm2(gene_name_synonym)	entrez_gene/locuslink:BCC7(gene_name_synonym)|entrez_gene/locuslink:LFS1(gene_name_synonym)|entrez_gene/locuslink:P53(gene_name_synonym)|entrez_gene/locuslink:TRP53(gene_name_synonym)	psi-mi:MI:0415(enzymatic_study)	Jung_CR_(2010)	pubmed:21060154	taxid:9606	taxid:9606	psi-mi:MI:0407(direct_interaction)	psi-mi:MI:0463(biogrid)	biogrid:593034	NA	BioGrid	MDM2_TP53
entrez_gene/locuslink:4193	entrez_gene/locuslink:7157	entrez_gene/locuslink:ACTFS(gene_name_synonym)|entrez_gene/locuslink:HDMX(gene_name_synonym)|entrez_gene/locuslink:hdm2(gene_name_synonym)	entrez_gene/locuslink:BCC7(gene_name_synonym)|entrez_gene/locuslink:LFS1(gene_name_synonym)|entrez_gene/locuslink:P53(gene_name_synonym)|entrez_gene/locuslink:TRP53(gene_name_synonym)	psi-mi:MI:0415(enzymatic_study)	Amson_R_(2011)	pubmed:22157679	taxid:9606	taxid:9606	psi-mi:MI:0407(direct_interaction)	psi-mi:MI:0463(biogrid)	biogrid:604190	NA	BioGrid	MDM2_TP53
entrez_gene/locuslink:4193	entrez_gene/locuslink:7157	entrez_gene/locuslink:ACTFS(gene_name_synonym)|entrez_gene/locuslink:HDMX(gene_name_synonym)|entrez_gene/locuslink:hdm2(gene_name_synonym)	entrez_gene/locuslink:BCC7(gene_name_synonym)|entrez_gene/locuslink:LFS1(gene_name_synonym)|entrez_gene/locuslink:P53(gene_name_synonym)|entrez_gene/locuslink:TRP53(gene_name_synonym)	psi-mi:MI:0096(pull_down)	Bhatt_P_(2011)	pubmed:22103682	taxid:9606	taxid:9606	psi-mi:MI:0407(direct_interaction)	psi-mi:MI:0463(biogrid)	biogrid:604253	NA	BioGrid	MDM2_TP53
entrez_gene/locuslink:4193	entrez_gene/locuslink:7157	entrez_gene/locuslink:ACTFS(gene_name_synonym)|entrez_gene/locuslink:HDMX(gene_name_synonym)|entrez_gene/locuslink:hdm2(gene_name_synonym)	entrez_gene/locuslink:BCC7(gene_name_synonym)|entrez_gene/locuslink:LFS1(gene_name_synonym)|entrez_gene/locuslink:P53(gene_name_synonym)|entrez_gene/locuslink:TRP53(gene_name_synonym)	psi-mi:MI:0415(enzymatic_study)	David_Y_(2011)	pubmed:21965653	taxid:9606	taxid:9606	psi-mi:MI:0407(direct_interaction)	psi-mi:MI:0463(biogrid)	biogrid:605474	NA	BioGrid	MDM2_TP53
entrez_gene/locuslink:4193	entrez_gene/locuslink:7157	entrez_gene/locuslink:ACTFS(gene_name_synonym)|entrez_gene/locuslink:HDMX(gene_name_synonym)|entrez_gene/locuslink:hdm2(gene_name_synonym)	entrez_gene/locuslink:BCC7(gene_name_synonym)|entrez_gene/locuslink:LFS1(gene_name_synonym)|entrez_gene/locuslink:P53(gene_name_synonym)|entrez_gene/locuslink:TRP53(gene_name_synonym)	psi-mi:MI:0415(enzymatic_study)	Liu_J_(2010)	pubmed:21084564	taxid:9606	taxid:9606	psi-mi:MI:0407(direct_interaction)	psi-mi:MI:0463(biogrid)	biogrid:607620	NA	BioGrid	MDM2_TP53
entrez_gene/locuslink:4193	entrez_gene/locuslink:7157	entrez_gene/locuslink:ACTFS(gene_name_synonym)|entrez_gene/locuslink:HDMX(gene_name_synonym)|entrez_gene/locuslink:hdm2(gene_name_synonym)	entrez_gene/locuslink:BCC7(gene_name_synonym)|entrez_gene/locuslink:LFS1(gene_name_synonym)|entrez_gene/locuslink:P53(gene_name_synonym)|entrez_gene/locuslink:TRP53(gene_name_synonym)	psi-mi:MI:0415(enzymatic_study)	Yan_C_(2010)	pubmed:20694676	taxid:9606	taxid:9606	psi-mi:MI:0407(direct_interaction)	psi-mi:MI:0463(biogrid)	biogrid:611023	NA	BioGrid	MDM2_TP53
entrez_gene/locuslink:4193	entrez_gene/locuslink:7157	entrez_gene/locuslink:ACTFS(gene_name_synonym)|entrez_gene/locuslink:HDMX(gene_name_synonym)|entrez_gene/locuslink:hdm2(gene_name_synonym)	entrez_gene/locuslink:BCC7(gene_name_synonym)|entrez_gene/locuslink:LFS1(gene_name_synonym)|entrez_gene/locuslink:P53(gene_name_synonym)|entrez_gene/locuslink:TRP53(gene_name_synonym)	psi-mi:MI:0415(enzymatic_study)	Wang_X_(2011)	pubmed:21572037	taxid:9606	taxid:9606	psi-mi:MI:0407(direct_interaction)	psi-mi:MI:0463(biogrid)	biogrid:611237	NA	BioGrid	MDM2_TP53
entrez_gene/locuslink:4193	entrez_gene/locuslink:7157	entrez_gene/locuslink:ACTFS(gene_name_synonym)|entrez_gene/locuslink:HDMX(gene_name_synonym)|entrez_gene/locuslink:hdm2(gene_name_synonym)	entrez_gene/locuslink:BCC7(gene_name_synonym)|entrez_gene/locuslink:LFS1(gene_name_synonym)|entrez_gene/locuslink:P53(gene_name_synonym)|entrez_gene/locuslink:TRP53(gene_name_synonym)	psi-mi:MI:0415(enzymatic_study)	Wang_X_(2004)	pubmed:15013777	taxid:9606	taxid:9606	psi-mi:MI:0407(direct_interaction)	psi-mi:MI:0463(biogrid)	biogrid:644374	NA	BioGrid	MDM2_TP53
entrez_gene/locuslink:4193	entrez_gene/locuslink:7157	entrez_gene/locuslink:ACTFS(gene_name_synonym)|entrez_gene/locuslink:HDMX(gene_name_synonym)|entrez_gene/locuslink:hdm2(gene_name_synonym)	entrez_gene/locuslink:BCC7(gene_name_synonym)|entrez_gene/locuslink:LFS1(gene_name_synonym)|entrez_gene/locuslink:P53(gene_name_synonym)|entrez_gene/locuslink:TRP53(gene_name_synonym)	psi-mi:MI:0415(enzymatic_study)	Sionov_RV_(2001)	pubmed:11486026	taxid:9606	taxid:9606	psi-mi:MI:0407(direct_interaction)	psi-mi:MI:0463(biogrid)	biogrid:645114	NA	BioGrid	MDM2_TP53
entrez_gene/locuslink:4193	entrez_gene/locuslink:7157	entrez_gene/locuslink:ACTFS(gene_name_synonym)|entrez_gene/locuslink:HDMX(gene_name_synonym)|entrez_gene/locuslink:hdm2(gene_name_synonym)	entrez_gene/locuslink:BCC7(gene_name_synonym)|entrez_gene/locuslink:LFS1(gene_name_synonym)|entrez_gene/locuslink:P53(gene_name_synonym)|entrez_gene/locuslink:TRP53(gene_name_synonym)	psi-mi:MI:0415(enzymatic_study)	Honda_R_(1997)	pubmed:9450543	taxid:9606	taxid:9606	psi-mi:MI:0407(direct_interaction)	psi-mi:MI:0463(biogrid)	biogrid:678319	NA	BioGrid	MDM2_TP53
entrez_gene/locuslink:4193	entrez_gene/locuslink:7157	entrez_gene/locuslink:ACTFS(gene_name_synonym)|entrez_gene/locuslink:HDMX(gene_name_synonym)|entrez_gene/locuslink:hdm2(gene_name_synonym)	entrez_gene/locuslink:BCC7(gene_name_synonym)|entrez_gene/locuslink:LFS1(gene_name_synonym)|entrez_gene/locuslink:P53(gene_name_synonym)|entrez_gene/locuslink:TRP53(gene_name_synonym)	psi-mi:MI:0096(pull_down)	Zhan_C_(2012)	pubmed:22444248	taxid:9606	taxid:9606	psi-mi:MI:0407(direct_interaction)	psi-mi:MI:0463(biogrid)	biogrid:678394	NA	BioGrid	MDM2_TP53
entrez_gene/locuslink:4193	entrez_gene/locuslink:7157	entrez_gene/locuslink:ACTFS(gene_name_synonym)|entrez_gene/locuslink:HDMX(gene_name_synonym)|entrez_gene/locuslink:hdm2(gene_name_synonym)	entrez_gene/locuslink:BCC7(gene_name_synonym)|entrez_gene/locuslink:LFS1(gene_name_synonym)|entrez_gene/locuslink:P53(gene_name_synonym)|entrez_gene/locuslink:TRP53(gene_name_synonym)	psi-mi:MI:0686(unspecified_method)	Lee_CW_(2010)	pubmed:20962272	taxid:9606	taxid:9606	psi-mi:MI:0407(direct_interaction)	psi-mi:MI:0463(biogrid)	biogrid:679164	NA	BioGrid	MDM2_TP53
entrez_gene/locuslink:4193	entrez_gene/locuslink:7157	entrez_gene/locuslink:ACTFS(gene_name_synonym)|entrez_gene/locuslink:HDMX(gene_name_synonym)|entrez_gene/locuslink:hdm2(gene_name_synonym)	entrez_gene/locuslink:BCC7(gene_name_synonym)|entrez_gene/locuslink:LFS1(gene_name_synonym)|entrez_gene/locuslink:P53(gene_name_synonym)|entrez_gene/locuslink:TRP53(gene_name_synonym)	psi-mi:MI:0096(pull_down)	Domenici_F_(2011)	pubmed:21584881	taxid:9606	taxid:9606	psi-mi:MI:0407(direct_interaction)	psi-mi:MI:0463(biogrid)	biogrid:680225	NA	BioGrid	MDM2_TP53
entrez_gene/locuslink:4193	entrez_gene/locuslink:7157	entrez_gene/locuslink:ACTFS(gene_name_synonym)|entrez_gene/locuslink:HDMX(gene_name_synonym)|entrez_gene/locuslink:hdm2(gene_name_synonym)	entrez_gene/locuslink:BCC7(gene_name_synonym)|entrez_gene/locuslink:LFS1(gene_name_synonym)|entrez_gene/locuslink:P53(gene_name_synonym)|entrez_gene/locuslink:TRP53(gene_name_synonym)	psi-mi:MI:0415(enzymatic_study)	Uldrijan_S_(2007)	pubmed:17159902	taxid:9606	taxid:9606	psi-mi:MI:0407(direct_interaction)	psi-mi:MI:0463(biogrid)	biogrid:680278	NA	BioGrid	MDM2_TP53
entrez_gene/locuslink:4193	entrez_gene/locuslink:10971	entrez_gene/locuslink:ACTFS(gene_name_synonym)|entrez_gene/locuslink:HDMX(gene_name_synonym)|entrez_gene/locuslink:hdm2(gene_name_synonym)	entrez_gene/locuslink:14-3-3(gene_name_synonym)|entrez_gene/locuslink:1C5(gene_name_synonym)|entrez_gene/locuslink:HS1(gene_name_synonym)	psi-mi:MI:0096(pull_down)	Wang_B_(2010)	pubmed:20086099	taxid:9606	taxid:9606	psi-mi:MI:0407(direct_interaction)	psi-mi:MI:0463(biogrid)	biogrid:681985	NA	BioGrid	MDM2_YWHAQ
entrez_gene/locuslink:4193	entrez_gene/locuslink:7157	entrez_gene/locuslink:ACTFS(gene_name_synonym)|entrez_gene/locuslink:HDMX(gene_name_synonym)|entrez_gene/locuslink:hdm2(gene_name_synonym)	entrez_gene/locuslink:BCC7(gene_name_synonym)|entrez_gene/locuslink:LFS1(gene_name_synonym)|entrez_gene/locuslink:P53(gene_name_synonym)|entrez_gene/locuslink:TRP53(gene_name_synonym)	psi-mi:MI:0096(pull_down)	Kane_SA_(2000)	pubmed:10640350	taxid:9606	taxid:9606	psi-mi:MI:0407(direct_interaction)	psi-mi:MI:0463(biogrid)	biogrid:682381	NA	BioGrid	MDM2_TP53
entrez_gene/locuslink:4193	entrez_gene/locuslink:7157	entrez_gene/locuslink:ACTFS(gene_name_synonym)|entrez_gene/locuslink:HDMX(gene_name_synonym)|entrez_gene/locuslink:hdm2(gene_name_synonym)	entrez_gene/locuslink:BCC7(gene_name_synonym)|entrez_gene/locuslink:LFS1(gene_name_synonym)|entrez_gene/locuslink:P53(gene_name_synonym)|entrez_gene/locuslink:TRP53(gene_name_synonym)	psi-mi:MI:0096(pull_down)	Wawrzynow_B_(2007)	pubmed:17848574	taxid:9606	taxid:9606	psi-mi:MI:0407(direct_interaction)	psi-mi:MI:0463(biogrid)	biogrid:682653	NA	BioGrid	MDM2_TP53
entrez_gene/locuslink:4193	entrez_gene/locuslink:7157	entrez_gene/locuslink:ACTFS(gene_name_synonym)|entrez_gene/locuslink:HDMX(gene_name_synonym)|entrez_gene/locuslink:hdm2(gene_name_synonym)	entrez_gene/locuslink:BCC7(gene_name_synonym)|entrez_gene/locuslink:LFS1(gene_name_synonym)|entrez_gene/locuslink:P53(gene_name_synonym)|entrez_gene/locuslink:TRP53(gene_name_synonym)	psi-mi:MI:0415(enzymatic_study)	Wawrzynow_B_(2007)	pubmed:17848574	taxid:9606	taxid:9606	psi-mi:MI:0407(direct_interaction)	psi-mi:MI:0463(biogrid)	biogrid:682654	NA	BioGrid	MDM2_TP53
entrez_gene/locuslink:4193	entrez_gene/locuslink:7157	entrez_gene/locuslink:ACTFS(gene_name_synonym)|entrez_gene/locuslink:HDMX(gene_name_synonym)|entrez_gene/locuslink:hdm2(gene_name_synonym)	entrez_gene/locuslink:BCC7(gene_name_synonym)|entrez_gene/locuslink:LFS1(gene_name_synonym)|entrez_gene/locuslink:P53(gene_name_synonym)|entrez_gene/locuslink:TRP53(gene_name_synonym)	psi-mi:MI:0415(enzymatic_study)	Yang_Y_(2005)	pubmed:15950904	taxid:9606	taxid:9606	psi-mi:MI:0407(direct_interaction)	psi-mi:MI:0463(biogrid)	biogrid:683203	NA	BioGrid	MDM2_TP53
entrez_gene/locuslink:4193	entrez_gene/locuslink:7157	entrez_gene/locuslink:ACTFS(gene_name_synonym)|entrez_gene/locuslink:HDMX(gene_name_synonym)|entrez_gene/locuslink:hdm2(gene_name_synonym)	entrez_gene/locuslink:BCC7(gene_name_synonym)|entrez_gene/locuslink:LFS1(gene_name_synonym)|entrez_gene/locuslink:P53(gene_name_synonym)|entrez_gene/locuslink:TRP53(gene_name_synonym)	psi-mi:MI:0096(pull_down)	Bech-Otschir_D_(2001)	pubmed:11285227	taxid:9606	taxid:9606	psi-mi:MI:0407(direct_interaction)	psi-mi:MI:0463(biogrid)	biogrid:684153	NA	BioGrid	MDM2_TP53
entrez_gene/locuslink:4193	entrez_gene/locuslink:7157	entrez_gene/locuslink:ACTFS(gene_name_synonym)|entrez_gene/locuslink:HDMX(gene_name_synonym)|entrez_gene/locuslink:hdm2(gene_name_synonym)	entrez_gene/locuslink:BCC7(gene_name_synonym)|entrez_gene/locuslink:LFS1(gene_name_synonym)|entrez_gene/locuslink:P53(gene_name_synonym)|entrez_gene/locuslink:TRP53(gene_name_synonym)	psi-mi:MI:0415(enzymatic_study)	Burch_L_(2004)	pubmed:15001357	taxid:9606	taxid:9606	psi-mi:MI:0407(direct_interaction)	psi-mi:MI:0463(biogrid)	biogrid:684691	NA	BioGrid	MDM2_TP53
entrez_gene/locuslink:4193	entrez_gene/locuslink:7157	entrez_gene/locuslink:ACTFS(gene_name_synonym)|entrez_gene/locuslink:HDMX(gene_name_synonym)|entrez_gene/locuslink:hdm2(gene_name_synonym)	entrez_gene/locuslink:BCC7(gene_name_synonym)|entrez_gene/locuslink:LFS1(gene_name_synonym)|entrez_gene/locuslink:P53(gene_name_synonym)|entrez_gene/locuslink:TRP53(gene_name_synonym)	psi-mi:MI:0686(unspecified_method)	Candeias_MM_(2008)	pubmed:19160491	taxid:9606	taxid:9606	psi-mi:MI:0407(direct_interaction)	psi-mi:MI:0463(biogrid)	biogrid:685123	NA	BioGrid	MDM2_TP53
entrez_gene/locuslink:4193	entrez_gene/locuslink:7157	entrez_gene/locuslink:ACTFS(gene_name_synonym)|entrez_gene/locuslink:HDMX(gene_name_synonym)|entrez_gene/locuslink:hdm2(gene_name_synonym)	entrez_gene/locuslink:BCC7(gene_name_synonym)|entrez_gene/locuslink:LFS1(gene_name_synonym)|entrez_gene/locuslink:P53(gene_name_synonym)|entrez_gene/locuslink:TRP53(gene_name_synonym)	psi-mi:MI:0415(enzymatic_study)	Burch_L_(2004)	pubmed:15001357	taxid:9606	taxid:9606	psi-mi:MI:0407(direct_interaction)	psi-mi:MI:0463(biogrid)	biogrid:691723	NA	BioGrid	MDM2_TP53
entrez_gene/locuslink:4193	entrez_gene/locuslink:7157	entrez_gene/locuslink:ACTFS(gene_name_synonym)|entrez_gene/locuslink:HDMX(gene_name_synonym)|entrez_gene/locuslink:hdm2(gene_name_synonym)	entrez_gene/locuslink:BCC7(gene_name_synonym)|entrez_gene/locuslink:LFS1(gene_name_synonym)|entrez_gene/locuslink:P53(gene_name_synonym)|entrez_gene/locuslink:TRP53(gene_name_synonym)	psi-mi:MI:0415(enzymatic_study)	Iyappan_S_(2010)	pubmed:20705607	taxid:9606	taxid:9606	psi-mi:MI:0407(direct_interaction)	psi-mi:MI:0463(biogrid)	biogrid:692068	NA	BioGrid	MDM2_TP53
entrez_gene/locuslink:4193	entrez_gene/locuslink:7157	entrez_gene/locuslink:ACTFS(gene_name_synonym)|entrez_gene/locuslink:HDMX(gene_name_synonym)|entrez_gene/locuslink:hdm2(gene_name_synonym)	entrez_gene/locuslink:BCC7(gene_name_synonym)|entrez_gene/locuslink:LFS1(gene_name_synonym)|entrez_gene/locuslink:P53(gene_name_synonym)|entrez_gene/locuslink:TRP53(gene_name_synonym)	psi-mi:MI:0096(pull_down)	Poyurovsky_MV_(2010)	pubmed:20639885	taxid:9606	taxid:9606	psi-mi:MI:0407(direct_interaction)	psi-mi:MI:0463(biogrid)	biogrid:692351	NA	BioGrid	MDM2_TP53
entrez_gene/locuslink:4193	entrez_gene/locuslink:7157	entrez_gene/locuslink:ACTFS(gene_name_synonym)|entrez_gene/locuslink:HDMX(gene_name_synonym)|entrez_gene/locuslink:hdm2(gene_name_synonym)	entrez_gene/locuslink:BCC7(gene_name_synonym)|entrez_gene/locuslink:LFS1(gene_name_synonym)|entrez_gene/locuslink:P53(gene_name_synonym)|entrez_gene/locuslink:TRP53(gene_name_synonym)	psi-mi:MI:0686(unspecified_method)	Poyurovsky_MV_(2010)	pubmed:20639885	taxid:9606	taxid:9606	psi-mi:MI:0407(direct_interaction)	psi-mi:MI:0463(biogrid)	biogrid:692353	NA	BioGrid	MDM2_TP53
entrez_gene/locuslink:4193	entrez_gene/locuslink:7157	entrez_gene/locuslink:ACTFS(gene_name_synonym)|entrez_gene/locuslink:HDMX(gene_name_synonym)|entrez_gene/locuslink:hdm2(gene_name_synonym)	entrez_gene/locuslink:BCC7(gene_name_synonym)|entrez_gene/locuslink:LFS1(gene_name_synonym)|entrez_gene/locuslink:P53(gene_name_synonym)|entrez_gene/locuslink:TRP53(gene_name_synonym)	psi-mi:MI:0018(two_hybrid)	Tian_LF_(2006)	pubmed:16678796	taxid:9606	taxid:9606	psi-mi:MI:0407(direct_interaction)	psi-mi:MI:0463(biogrid)	biogrid:693083	NA	BioGrid	MDM2_TP53
entrez_gene/locuslink:4193	entrez_gene/locuslink:7157	entrez_gene/locuslink:ACTFS(gene_name_synonym)|entrez_gene/locuslink:HDMX(gene_name_synonym)|entrez_gene/locuslink:hdm2(gene_name_synonym)	entrez_gene/locuslink:BCC7(gene_name_synonym)|entrez_gene/locuslink:LFS1(gene_name_synonym)|entrez_gene/locuslink:P53(gene_name_synonym)|entrez_gene/locuslink:TRP53(gene_name_synonym)	psi-mi:MI:0415(enzymatic_study)	Wang_J_(2006)	pubmed:16173922	taxid:9606	taxid:9606	psi-mi:MI:0407(direct_interaction)	psi-mi:MI:0463(biogrid)	biogrid:693185	NA	BioGrid	MDM2_TP53
entrez_gene/locuslink:4193	entrez_gene/locuslink:7157	entrez_gene/locuslink:ACTFS(gene_name_synonym)|entrez_gene/locuslink:HDMX(gene_name_synonym)|entrez_gene/locuslink:hdm2(gene_name_synonym)	entrez_gene/locuslink:BCC7(gene_name_synonym)|entrez_gene/locuslink:LFS1(gene_name_synonym)|entrez_gene/locuslink:P53(gene_name_synonym)|entrez_gene/locuslink:TRP53(gene_name_synonym)	psi-mi:MI:0415(enzymatic_study)	Frazier_DP_(2012)	pubmed:22331460	taxid:9606	taxid:9606	psi-mi:MI:0407(direct_interaction)	psi-mi:MI:0463(biogrid)	biogrid:695272	NA	BioGrid	MDM2_TP53
entrez_gene/locuslink:4193	entrez_gene/locuslink:7157	entrez_gene/locuslink:ACTFS(gene_name_synonym)|entrez_gene/locuslink:HDMX(gene_name_synonym)|entrez_gene/locuslink:hdm2(gene_name_synonym)	entrez_gene/locuslink:BCC7(gene_name_synonym)|entrez_gene/locuslink:LFS1(gene_name_synonym)|entrez_gene/locuslink:P53(gene_name_synonym)|entrez_gene/locuslink:TRP53(gene_name_synonym)	psi-mi:MI:0415(enzymatic_study)	Huart_AS_(2012)	pubmed:22916255	taxid:9606	taxid:9606	psi-mi:MI:0407(direct_interaction)	psi-mi:MI:0463(biogrid)	biogrid:695467	NA	BioGrid	MDM2_TP53
entrez_gene/locuslink:4193	entrez_gene/locuslink:7157	entrez_gene/locuslink:ACTFS(gene_name_synonym)|entrez_gene/locuslink:HDMX(gene_name_synonym)|entrez_gene/locuslink:hdm2(gene_name_synonym)	entrez_gene/locuslink:BCC7(gene_name_synonym)|entrez_gene/locuslink:LFS1(gene_name_synonym)|entrez_gene/locuslink:P53(gene_name_synonym)|entrez_gene/locuslink:TRP53(gene_name_synonym)	psi-mi:MI:0415(enzymatic_study)	Roxburgh_P_(2012)	pubmed:22301280	taxid:9606	taxid:9606	psi-mi:MI:0407(direct_interaction)	psi-mi:MI:0463(biogrid)	biogrid:696164	NA	BioGrid	MDM2_TP53
entrez_gene/locuslink:4193	entrez_gene/locuslink:7157	entrez_gene/locuslink:ACTFS(gene_name_synonym)|entrez_gene/locuslink:HDMX(gene_name_synonym)|entrez_gene/locuslink:hdm2(gene_name_synonym)	entrez_gene/locuslink:BCC7(gene_name_synonym)|entrez_gene/locuslink:LFS1(gene_name_synonym)|entrez_gene/locuslink:P53(gene_name_synonym)|entrez_gene/locuslink:TRP53(gene_name_synonym)	psi-mi:MI:0096(pull_down)	Li_H_(2009)	pubmed:18981217	taxid:9606	taxid:9606	psi-mi:MI:0407(direct_interaction)	psi-mi:MI:0463(biogrid)	biogrid:696248	NA	BioGrid	MDM2_TP53
entrez_gene/locuslink:4193	entrez_gene/locuslink:7157	entrez_gene/locuslink:ACTFS(gene_name_synonym)|entrez_gene/locuslink:HDMX(gene_name_synonym)|entrez_gene/locuslink:hdm2(gene_name_synonym)	entrez_gene/locuslink:BCC7(gene_name_synonym)|entrez_gene/locuslink:LFS1(gene_name_synonym)|entrez_gene/locuslink:P53(gene_name_synonym)|entrez_gene/locuslink:TRP53(gene_name_synonym)	psi-mi:MI:0090(protein_complementation_assay)	Wang_X_(2012)	pubmed:22474335	taxid:9606	taxid:9606	psi-mi:MI:0407(direct_interaction)	psi-mi:MI:0463(biogrid)	biogrid:696343	NA	BioGrid	MDM2_TP53
entrez_gene/locuslink:4193	entrez_gene/locuslink:7157	entrez_gene/locuslink:ACTFS(gene_name_synonym)|entrez_gene/locuslink:HDMX(gene_name_synonym)|entrez_gene/locuslink:hdm2(gene_name_synonym)	entrez_gene/locuslink:BCC7(gene_name_synonym)|entrez_gene/locuslink:LFS1(gene_name_synonym)|entrez_gene/locuslink:P53(gene_name_synonym)|entrez_gene/locuslink:TRP53(gene_name_synonym)	psi-mi:MI:0415(enzymatic_study)	Hogan_C_(2008)	pubmed:18467333	taxid:9606	taxid:9606	psi-mi:MI:0407(direct_interaction)	psi-mi:MI:0463(biogrid)	biogrid:715630	NA	BioGrid	MDM2_TP53
entrez_gene/locuslink:4193	entrez_gene/locuslink:7157	entrez_gene/locuslink:ACTFS(gene_name_synonym)|entrez_gene/locuslink:HDMX(gene_name_synonym)|entrez_gene/locuslink:hdm2(gene_name_synonym)	entrez_gene/locuslink:BCC7(gene_name_synonym)|entrez_gene/locuslink:LFS1(gene_name_synonym)|entrez_gene/locuslink:P53(gene_name_synonym)|entrez_gene/locuslink:TRP53(gene_name_synonym)	psi-mi:MI:0415(enzymatic_study)	Latini_P_(2011)	pubmed:22032989	taxid:9606	taxid:9606	psi-mi:MI:0407(direct_interaction)	psi-mi:MI:0463(biogrid)	biogrid:715770	NA	BioGrid	MDM2_TP53
entrez_gene/locuslink:4193	entrez_gene/locuslink:7157	entrez_gene/locuslink:ACTFS(gene_name_synonym)|entrez_gene/locuslink:HDMX(gene_name_synonym)|entrez_gene/locuslink:hdm2(gene_name_synonym)	entrez_gene/locuslink:BCC7(gene_name_synonym)|entrez_gene/locuslink:LFS1(gene_name_synonym)|entrez_gene/locuslink:P53(gene_name_synonym)|entrez_gene/locuslink:TRP53(gene_name_synonym)	psi-mi:MI:0686(unspecified_method)	Schon_O_(2002)	pubmed:12381304	taxid:9606	taxid:9606	psi-mi:MI:0407(direct_interaction)	psi-mi:MI:0463(biogrid)	biogrid:716255	NA	BioGrid	MDM2_TP53
entrez_gene/locuslink:4193	entrez_gene/locuslink:7157	entrez_gene/locuslink:ACTFS(gene_name_synonym)|entrez_gene/locuslink:HDMX(gene_name_synonym)|entrez_gene/locuslink:hdm2(gene_name_synonym)	entrez_gene/locuslink:BCC7(gene_name_synonym)|entrez_gene/locuslink:LFS1(gene_name_synonym)|entrez_gene/locuslink:P53(gene_name_synonym)|entrez_gene/locuslink:TRP53(gene_name_synonym)	psi-mi:MI:0686(unspecified_method)	Czarna_A_(2009)	pubmed:19305137	taxid:9606	taxid:9606	psi-mi:MI:0407(direct_interaction)	psi-mi:MI:0463(biogrid)	biogrid:717584	NA	BioGrid	MDM2_TP53
entrez_gene/locuslink:4193	entrez_gene/locuslink:7157	entrez_gene/locuslink:ACTFS(gene_name_synonym)|entrez_gene/locuslink:HDMX(gene_name_synonym)|entrez_gene/locuslink:hdm2(gene_name_synonym)	entrez_gene/locuslink:BCC7(gene_name_synonym)|entrez_gene/locuslink:LFS1(gene_name_synonym)|entrez_gene/locuslink:P53(gene_name_synonym)|entrez_gene/locuslink:TRP53(gene_name_synonym)	psi-mi:MI:0096(pull_down)	Hu_B_(2007)	pubmed:17875722	taxid:9606	taxid:9606	psi-mi:MI:0407(direct_interaction)	psi-mi:MI:0463(biogrid)	biogrid:717929	NA	BioGrid	MDM2_TP53
entrez_gene/locuslink:4193	entrez_gene/locuslink:7157	entrez_gene/locuslink:ACTFS(gene_name_synonym)|entrez_gene/locuslink:HDMX(gene_name_synonym)|entrez_gene/locuslink:hdm2(gene_name_synonym)	entrez_gene/locuslink:BCC7(gene_name_synonym)|entrez_gene/locuslink:LFS1(gene_name_synonym)|entrez_gene/locuslink:P53(gene_name_synonym)|entrez_gene/locuslink:TRP53(gene_name_synonym)	psi-mi:MI:0096(pull_down)	Chi_SW_(2005)	pubmed:16159876	taxid:9606	taxid:9606	psi-mi:MI:0407(direct_interaction)	psi-mi:MI:0463(biogrid)	biogrid:718002	NA	BioGrid	MDM2_TP53
entrez_gene/locuslink:4193	entrez_gene/locuslink:7157	entrez_gene/locuslink:ACTFS(gene_name_synonym)|entrez_gene/locuslink:HDMX(gene_name_synonym)|entrez_gene/locuslink:hdm2(gene_name_synonym)	entrez_gene/locuslink:BCC7(gene_name_synonym)|entrez_gene/locuslink:LFS1(gene_name_synonym)|entrez_gene/locuslink:P53(gene_name_synonym)|entrez_gene/locuslink:TRP53(gene_name_synonym)	psi-mi:MI:0415(enzymatic_study)	Xirodimas_DP_(2004)	pubmed:15242646	taxid:9606	taxid:9606	psi-mi:MI:0407(direct_interaction)	psi-mi:MI:0463(biogrid)	biogrid:723397	NA	BioGrid	MDM2_TP53
entrez_gene/locuslink:4193	entrez_gene/locuslink:7157	entrez_gene/locuslink:ACTFS(gene_name_synonym)|entrez_gene/locuslink:HDMX(gene_name_synonym)|entrez_gene/locuslink:hdm2(gene_name_synonym)	entrez_gene/locuslink:BCC7(gene_name_synonym)|entrez_gene/locuslink:LFS1(gene_name_synonym)|entrez_gene/locuslink:P53(gene_name_synonym)|entrez_gene/locuslink:TRP53(gene_name_synonym)	psi-mi:MI:0415(enzymatic_study)	Auger_KR_(2005)	pubmed:16338390	taxid:9606	taxid:9606	psi-mi:MI:0407(direct_interaction)	psi-mi:MI:0463(biogrid)	biogrid:728207	NA	BioGrid	MDM2_TP53
entrez_gene/locuslink:4193	entrez_gene/locuslink:7157	entrez_gene/locuslink:ACTFS(gene_name_synonym)|entrez_gene/locuslink:HDMX(gene_name_synonym)|entrez_gene/locuslink:hdm2(gene_name_synonym)	entrez_gene/locuslink:BCC7(gene_name_synonym)|entrez_gene/locuslink:LFS1(gene_name_synonym)|entrez_gene/locuslink:P53(gene_name_synonym)|entrez_gene/locuslink:TRP53(gene_name_synonym)	psi-mi:MI:0018(two_hybrid)	Li_J_(2011)	pubmed:21471462	taxid:9606	taxid:9606	psi-mi:MI:0407(direct_interaction)	psi-mi:MI:0463(biogrid)	biogrid:728244	NA	BioGrid	MDM2_TP53
entrez_gene/locuslink:4193	entrez_gene/locuslink:7157	entrez_gene/locuslink:ACTFS(gene_name_synonym)|entrez_gene/locuslink:HDMX(gene_name_synonym)|entrez_gene/locuslink:hdm2(gene_name_synonym)	entrez_gene/locuslink:BCC7(gene_name_synonym)|entrez_gene/locuslink:LFS1(gene_name_synonym)|entrez_gene/locuslink:P53(gene_name_synonym)|entrez_gene/locuslink:TRP53(gene_name_synonym)	psi-mi:MI:0415(enzymatic_study)	Issaeva_N_(2004)	pubmed:15558054	taxid:9606	taxid:9606	psi-mi:MI:0407(direct_interaction)	psi-mi:MI:0463(biogrid)	biogrid:800049	NA	BioGrid	MDM2_TP53
entrez_gene/locuslink:4193	entrez_gene/locuslink:7157	entrez_gene/locuslink:ACTFS(gene_name_synonym)|entrez_gene/locuslink:HDMX(gene_name_synonym)|entrez_gene/locuslink:hdm2(gene_name_synonym)	entrez_gene/locuslink:BCC7(gene_name_synonym)|entrez_gene/locuslink:LFS1(gene_name_synonym)|entrez_gene/locuslink:P53(gene_name_synonym)|entrez_gene/locuslink:TRP53(gene_name_synonym)	psi-mi:MI:0415(enzymatic_study)	Yang_Y_(2013)	pubmed:23150668	taxid:9606	taxid:9606	psi-mi:MI:0407(direct_interaction)	psi-mi:MI:0463(biogrid)	biogrid:813959	NA	BioGrid	MDM2_TP53
entrez_gene/locuslink:4193	entrez_gene/locuslink:7157	entrez_gene/locuslink:ACTFS(gene_name_synonym)|entrez_gene/locuslink:HDMX(gene_name_synonym)|entrez_gene/locuslink:hdm2(gene_name_synonym)	entrez_gene/locuslink:BCC7(gene_name_synonym)|entrez_gene/locuslink:LFS1(gene_name_synonym)|entrez_gene/locuslink:P53(gene_name_synonym)|entrez_gene/locuslink:TRP53(gene_name_synonym)	psi-mi:MI:0415(enzymatic_study)	Landre_V_(2013)	pubmed:23134341	taxid:9606	taxid:9606	psi-mi:MI:0407(direct_interaction)	psi-mi:MI:0463(biogrid)	biogrid:815307	NA	BioGrid	MDM2_TP53
entrez_gene/locuslink:4193	entrez_gene/locuslink:7157	entrez_gene/locuslink:ACTFS(gene_name_synonym)|entrez_gene/locuslink:HDMX(gene_name_synonym)|entrez_gene/locuslink:hdm2(gene_name_synonym)	entrez_gene/locuslink:BCC7(gene_name_synonym)|entrez_gene/locuslink:LFS1(gene_name_synonym)|entrez_gene/locuslink:P53(gene_name_synonym)|entrez_gene/locuslink:TRP53(gene_name_synonym)	psi-mi:MI:0415(enzymatic_study)	Pettersson_S_(2012)	pubmed:23252402	taxid:9606	taxid:9606	psi-mi:MI:0407(direct_interaction)	psi-mi:MI:0463(biogrid)	biogrid:815378	NA	BioGrid	MDM2_TP53
entrez_gene/locuslink:4193	entrez_gene/locuslink:7157	entrez_gene/locuslink:ACTFS(gene_name_synonym)|entrez_gene/locuslink:HDMX(gene_name_synonym)|entrez_gene/locuslink:hdm2(gene_name_synonym)	entrez_gene/locuslink:BCC7(gene_name_synonym)|entrez_gene/locuslink:LFS1(gene_name_synonym)|entrez_gene/locuslink:P53(gene_name_synonym)|entrez_gene/locuslink:TRP53(gene_name_synonym)	psi-mi:MI:0415(enzymatic_study)	Thin_TH_(2007)	pubmed:17347673	taxid:9606	taxid:9606	psi-mi:MI:0407(direct_interaction)	psi-mi:MI:0463(biogrid)	biogrid:829568	NA	BioGrid	MDM2_TP53
entrez_gene/locuslink:4193	entrez_gene/locuslink:7157	entrez_gene/locuslink:ACTFS(gene_name_synonym)|entrez_gene/locuslink:HDMX(gene_name_synonym)|entrez_gene/locuslink:hdm2(gene_name_synonym)	entrez_gene/locuslink:BCC7(gene_name_synonym)|entrez_gene/locuslink:LFS1(gene_name_synonym)|entrez_gene/locuslink:P53(gene_name_synonym)|entrez_gene/locuslink:TRP53(gene_name_synonym)	psi-mi:MI:0415(enzymatic_study)	Lui_K_(2013)	pubmed:23572512	taxid:9606	taxid:9606	psi-mi:MI:0407(direct_interaction)	psi-mi:MI:0463(biogrid)	biogrid:859223	NA	BioGrid	MDM2_TP53
entrez_gene/locuslink:4193	entrez_gene/locuslink:7157	entrez_gene/locuslink:ACTFS(gene_name_synonym)|entrez_gene/locuslink:HDMX(gene_name_synonym)|entrez_gene/locuslink:hdm2(gene_name_synonym)	entrez_gene/locuslink:BCC7(gene_name_synonym)|entrez_gene/locuslink:LFS1(gene_name_synonym)|entrez_gene/locuslink:P53(gene_name_synonym)|entrez_gene/locuslink:TRP53(gene_name_synonym)	psi-mi:MI:0686(unspecified_method)	Lim_KH_(2010)	pubmed:20047188	taxid:9606	taxid:9606	psi-mi:MI:0407(direct_interaction)	psi-mi:MI:0463(biogrid)	biogrid:860012	NA	BioGrid	MDM2_TP53
entrez_gene/locuslink:4193	entrez_gene/locuslink:7157	entrez_gene/locuslink:ACTFS(gene_name_synonym)|entrez_gene/locuslink:HDMX(gene_name_synonym)|entrez_gene/locuslink:hdm2(gene_name_synonym)	entrez_gene/locuslink:BCC7(gene_name_synonym)|entrez_gene/locuslink:LFS1(gene_name_synonym)|entrez_gene/locuslink:P53(gene_name_synonym)|entrez_gene/locuslink:TRP53(gene_name_synonym)	psi-mi:MI:0415(enzymatic_study)	Ranaweera_RS_(2013)	pubmed:23671280	taxid:9606	taxid:9606	psi-mi:MI:0407(direct_interaction)	psi-mi:MI:0463(biogrid)	biogrid:872596	NA	BioGrid	MDM2_TP53
entrez_gene/locuslink:4193	entrez_gene/locuslink:7157	entrez_gene/locuslink:ACTFS(gene_name_synonym)|entrez_gene/locuslink:HDMX(gene_name_synonym)|entrez_gene/locuslink:hdm2(gene_name_synonym)	entrez_gene/locuslink:BCC7(gene_name_synonym)|entrez_gene/locuslink:LFS1(gene_name_synonym)|entrez_gene/locuslink:P53(gene_name_synonym)|entrez_gene/locuslink:TRP53(gene_name_synonym)	psi-mi:MI:0415(enzymatic_study)	Siepe_D_(2009)	pubmed:19597489	taxid:9606	taxid:9606	psi-mi:MI:0407(direct_interaction)	psi-mi:MI:0463(biogrid)	biogrid:879487	NA	BioGrid	MDM2_TP53
entrez_gene/locuslink:4193	entrez_gene/locuslink:7157	entrez_gene/locuslink:ACTFS(gene_name_synonym)|entrez_gene/locuslink:HDMX(gene_name_synonym)|entrez_gene/locuslink:hdm2(gene_name_synonym)	entrez_gene/locuslink:BCC7(gene_name_synonym)|entrez_gene/locuslink:LFS1(gene_name_synonym)|entrez_gene/locuslink:P53(gene_name_synonym)|entrez_gene/locuslink:TRP53(gene_name_synonym)	psi-mi:MI:0018(two_hybrid)	Wang_J_(2011)	pubmed:21988832	taxid:9606	taxid:9606	psi-mi:MI:0407(direct_interaction)	psi-mi:MI:0463(biogrid)	biogrid:893934	NA	BioGrid	MDM2_TP53
entrez_gene/locuslink:4193	entrez_gene/locuslink:351	entrez_gene/locuslink:ACTFS(gene_name_synonym)|entrez_gene/locuslink:HDMX(gene_name_synonym)|entrez_gene/locuslink:hdm2(gene_name_synonym)	entrez_gene/locuslink:AAA(gene_name_synonym)|entrez_gene/locuslink:ABETA(gene_name_synonym)|entrez_gene/locuslink:ABPP(gene_name_synonym)|entrez_gene/locuslink:AD1(gene_name_synonym)|entrez_gene/locuslink:APPI(gene_name_synonym)|entrez_gene/locuslink:CTFgamma(gene_name_synonym)|entrez_gene/locuslink:CVAP(gene_name_synonym)|entrez_gene/locuslink:PN-II(gene_name_synonym)|entrez_gene/locuslink:PN2(g…	psi-mi:MI:0096(pull_down)	Miyamoto-Sato_E_(2010)	pubmed:20195357	taxid:9606	taxid:9606	psi-mi:MI:0407(direct_interaction)	psi-mi:MI:0463(biogrid)	biogrid:905950	NA	BioGrid	MDM2_APP
entrez_gene/locuslink:4193	entrez_gene/locuslink:7157	entrez_gene/locuslink:ACTFS(gene_name_synonym)|entrez_gene/locuslink:HDMX(gene_name_synonym)|entrez_gene/locuslink:hdm2(gene_name_synonym)	entrez_gene/locuslink:BCC7(gene_name_synonym)|entrez_gene/locuslink:LFS1(gene_name_synonym)|entrez_gene/locuslink:P53(gene_name_synonym)|entrez_gene/locuslink:TRP53(gene_name_synonym)	psi-mi:MI:0415(enzymatic_study)	Murray_MF_(2007)	pubmed:17989425	taxid:9606	taxid:9606	psi-mi:MI:0407(direct_interaction)	psi-mi:MI:0463(biogrid)	biogrid:912620	NA	BioGrid	MDM2_TP53
entrez_gene/locuslink:4193	entrez_gene/locuslink:7316	entrez_gene/locuslink:ACTFS(gene_name_synonym)|entrez_gene/locuslink:HDMX(gene_name_synonym)|entrez_gene/locuslink:hdm2(gene_name_synonym)	entrez_gene/locuslink:HMG20(gene_name_synonym)	psi-mi:MI:0415(enzymatic_study)	Luo_J_(2013)	pubmed:24143256	taxid:9606	taxid:9606	psi-mi:MI:0407(direct_interaction)	psi-mi:MI:0463(biogrid)	biogrid:918111	NA	BioGrid	MDM2_UBC
entrez_gene/locuslink:4193	entrez_gene/locuslink:7157	entrez_gene/locuslink:ACTFS(gene_name_synonym)|entrez_gene/locuslink:HDMX(gene_name_synonym)|entrez_gene/locuslink:hdm2(gene_name_synonym)	entrez_gene/locuslink:BCC7(gene_name_synonym)|entrez_gene/locuslink:LFS1(gene_name_synonym)|entrez_gene/locuslink:P53(gene_name_synonym)|entrez_gene/locuslink:TRP53(gene_name_synonym)	psi-mi:MI:0096(pull_down)	Heyne_K_(2014)	pubmed:24413661	taxid:9606	taxid:9606	psi-mi:MI:0407(direct_interaction)	psi-mi:MI:0463(biogrid)	biogrid:932300	NA	BioGrid	MDM2_TP53
entrez_gene/locuslink:4193	entrez_gene/locuslink:7157	entrez_gene/locuslink:ACTFS(gene_name_synonym)|entrez_gene/locuslink:HDMX(gene_name_synonym)|entrez_gene/locuslink:hdm2(gene_name_synonym)	entrez_gene/locuslink:BCC7(gene_name_synonym)|entrez_gene/locuslink:LFS1(gene_name_synonym)|entrez_gene/locuslink:P53(gene_name_synonym)|entrez_gene/locuslink:TRP53(gene_name_synonym)	psi-mi:MI:0415(enzymatic_study)	Bista_M_(2013)	pubmed:24127580	taxid:9606	taxid:9606	psi-mi:MI:0407(direct_interaction)	psi-mi:MI:0463(biogrid)	biogrid:935489	NA	BioGrid	MDM2_TP53
entrez_gene/locuslink:4193	entrez_gene/locuslink:7157	entrez_gene/locuslink:ACTFS(gene_name_synonym)|entrez_gene/locuslink:HDMX(gene_name_synonym)|entrez_gene/locuslink:hdm2(gene_name_synonym)	entrez_gene/locuslink:BCC7(gene_name_synonym)|entrez_gene/locuslink:LFS1(gene_name_synonym)|entrez_gene/locuslink:P53(gene_name_synonym)|entrez_gene/locuslink:TRP53(gene_name_synonym)	psi-mi:MI:0415(enzymatic_study)	Mikawa_T_(2014)	pubmed:24567357	taxid:9606	taxid:9606	psi-mi:MI:0407(direct_interaction)	psi-mi:MI:0463(biogrid)	biogrid:938354	NA	BioGrid	MDM2_TP53
entrez_gene/locuslink:4193	entrez_gene/locuslink:7157	entrez_gene/locuslink:ACTFS(gene_name_synonym)|entrez_gene/locuslink:HDMX(gene_name_synonym)|entrez_gene/locuslink:hdm2(gene_name_synonym)	entrez_gene/locuslink:BCC7(gene_name_synonym)|entrez_gene/locuslink:LFS1(gene_name_synonym)|entrez_gene/locuslink:P53(gene_name_synonym)|entrez_gene/locuslink:TRP53(gene_name_synonym)	psi-mi:MI:0415(enzymatic_study)	Cheng_Q_(2014)	pubmed:24842904	taxid:9606	taxid:9606	psi-mi:MI:0407(direct_interaction)	psi-mi:MI:0463(biogrid)	biogrid:942582	NA	BioGrid	MDM2_TP53
entrez_gene/locuslink:4193	entrez_gene/locuslink:7157	entrez_gene/locuslink:ACTFS(gene_name_synonym)|entrez_gene/locuslink:HDMX(gene_name_synonym)|entrez_gene/locuslink:hdm2(gene_name_synonym)	entrez_gene/locuslink:BCC7(gene_name_synonym)|entrez_gene/locuslink:LFS1(gene_name_synonym)|entrez_gene/locuslink:P53(gene_name_synonym)|entrez_gene/locuslink:TRP53(gene_name_synonym)	psi-mi:MI:0096(pull_down)	Kofod-Olsen_E_(2014)	pubmed:24314634	taxid:9606	taxid:9606	psi-mi:MI:0407(direct_interaction)	psi-mi:MI:0463(biogrid)	biogrid:950887	NA	BioGrid	MDM2_TP53
entrez_gene/locuslink:4193	entrez_gene/locuslink:7157	entrez_gene/locuslink:ACTFS(gene_name_synonym)|entrez_gene/locuslink:HDMX(gene_name_synonym)|entrez_gene/locuslink:hdm2(gene_name_synonym)	entrez_gene/locuslink:BCC7(gene_name_synonym)|entrez_gene/locuslink:LFS1(gene_name_synonym)|entrez_gene/locuslink:P53(gene_name_synonym)|entrez_gene/locuslink:TRP53(gene_name_synonym)	psi-mi:MI:0415(enzymatic_study)	Gotoh_T_(2014)	pubmed:25103245	taxid:9606	taxid:9606	psi-mi:MI:0407(direct_interaction)	psi-mi:MI:0463(biogrid)	biogrid:957358	NA	BioGrid	MDM2_TP53
entrez_gene/locuslink:4214	entrez_gene/locuslink:5595	entrez_gene/locuslink:MAPKKK1(gene_name_synonym)|entrez_gene/locuslink:MEKK(gene_name_synonym)|entrez_gene/locuslink:MEKK_1(gene_name_synonym)|entrez_gene/locuslink:MEKK1(gene_name_synonym)|entrez_gene/locuslink:SRXY6(gene_name_synonym)	entrez_gene/locuslink:ERK-1(gene_name_synonym)|entrez_gene/locuslink:ERK1(gene_name_synonym)|entrez_gene/locuslink:ERT2(gene_name_synonym)|entrez_gene/locuslink:HS44KDAP(gene_name_synonym)|entrez_gene/locuslink:HUMKER1A(gene_name_synonym)|entrez_gene/locuslink:P44ERK1(gene_name_synonym)|entrez_gene/locuslink:P44MAPK(gene_name_synonym)|entrez_gene/locuslink:PRKM3(gene_name_synonym)|entrez_gene/loc…	psi-mi:MI:0415(enzymatic_study)	Loke_J_(2014)	pubmed:24135036	taxid:9606	taxid:9606	psi-mi:MI:0407(direct_interaction)	psi-mi:MI:0463(biogrid)	biogrid:1054533	NA	BioGrid	MAP3K1_MAPK3
entrez_gene/locuslink:4214	entrez_gene/locuslink:23111	entrez_gene/locuslink:MAPKKK1(gene_name_synonym)|entrez_gene/locuslink:MEKK(gene_name_synonym)|entrez_gene/locuslink:MEKK_1(gene_name_synonym)|entrez_gene/locuslink:MEKK1(gene_name_synonym)|entrez_gene/locuslink:SRXY6(gene_name_synonym)	entrez_gene/locuslink:SPARTIN(gene_name_synonym)|entrez_gene/locuslink:TAHCCP1(gene_name_synonym)	psi-mi:MI:0415(enzymatic_study)	Charlaftis_N_(2014)	pubmed:25260751	taxid:9606	taxid:9606	psi-mi:MI:0407(direct_interaction)	psi-mi:MI:0463(biogrid)	biogrid:1106155	NA	BioGrid	MAP3K1_SPART
entrez_gene/locuslink:4292	entrez_gene/locuslink:4637	entrez_gene/locuslink:COCA2(gene_name_synonym)|entrez_gene/locuslink:FCC2(gene_name_synonym)|entrez_gene/locuslink:HNPCC(gene_name_synonym)|entrez_gene/locuslink:HNPCC2(gene_name_synonym)|entrez_gene/locuslink:hMLH1(gene_name_synonym)	entrez_gene/locuslink:ESMLC(gene_name_synonym)|entrez_gene/locuslink:LC17(gene_name_synonym)|entrez_gene/locuslink:LC17-GI(gene_name_synonym)|entrez_gene/locuslink:LC17-NM(gene_name_synonym)|entrez_gene/locuslink:LC17A(gene_name_synonym)|entrez_gene/locuslink:LC17B(gene_name_synonym)|entrez_gene/locuslink:MLC-3(gene_name_synonym)|entrez_gene/locuslink:MLC1SM(gene_name_synonym)|entrez_gene/locusli…	psi-mi:MI:0018(two_hybrid)	Brieger_A_(2010)	pubmed:20706999	taxid:9606	taxid:9606	psi-mi:MI:0407(direct_interaction)	psi-mi:MI:0463(biogrid)	biogrid:835491	NA	BioGrid	MLH1_MYL6
entrez_gene/locuslink:4292	entrez_gene/locuslink:8991	entrez_gene/locuslink:COCA2(gene_name_synonym)|entrez_gene/locuslink:FCC2(gene_name_synonym)|entrez_gene/locuslink:HNPCC(gene_name_synonym)|entrez_gene/locuslink:HNPCC2(gene_name_synonym)|entrez_gene/locuslink:hMLH1(gene_name_synonym)	entrez_gene/locuslink:HEL-S-134P(gene_name_synonym)|entrez_gene/locuslink:LPSB(gene_name_synonym)|entrez_gene/locuslink:SBP56(gene_name_synonym)|entrez_gene/locuslink:SP56(gene_name_synonym)|entrez_gene/locuslink:hSBP(gene_name_synonym)	psi-mi:MI:0018(two_hybrid)	Brieger_A_(2010)	pubmed:20706999	taxid:9606	taxid:9606	psi-mi:MI:0407(direct_interaction)	psi-mi:MI:0463(biogrid)	biogrid:835519	NA	BioGrid	MLH1_SELENBP1
entrez_gene/locuslink:4478	entrez_gene/locuslink:55823	entrez_gene/locuslink:HEL70(gene_name_synonym)	entrez_gene/locuslink:END1(gene_name_synonym)|entrez_gene/locuslink:PEP5(gene_name_synonym)|entrez_gene/locuslink:RNF108(gene_name_synonym)|entrez_gene/locuslink:hVPS11(gene_name_synonym)	psi-mi:MI:0096(pull_down)	Chirivino_D_(2011)	pubmed:21148287	taxid:9606	taxid:9606	psi-mi:MI:0407(direct_interaction)	psi-mi:MI:0463(biogrid)	biogrid:1239758	NA	BioGrid	MSN_VPS11
entrez_gene/locuslink:4478	entrez_gene/locuslink:7430	entrez_gene/locuslink:HEL70(gene_name_synonym)	entrez_gene/locuslink:CVIL(gene_name_synonym)|entrez_gene/locuslink:CVL(gene_name_synonym)|entrez_gene/locuslink:HEL-S-105(gene_name_synonym)|entrez_gene/locuslink:VIL2(gene_name_synonym)	psi-mi:MI:0096(pull_down)	Gary_R_(1993)	pubmed:8248180	taxid:9606	taxid:9606	psi-mi:MI:0407(direct_interaction)	psi-mi:MI:0463(biogrid)	biogrid:305423	NA	BioGrid	MSN_EZR
entrez_gene/locuslink:4637	entrez_gene/locuslink:81792	entrez_gene/locuslink:ESMLC(gene_name_synonym)|entrez_gene/locuslink:LC17(gene_name_synonym)|entrez_gene/locuslink:LC17-GI(gene_name_synonym)|entrez_gene/locuslink:LC17-NM(gene_name_synonym)|entrez_gene/locuslink:LC17A(gene_name_synonym)|entrez_gene/locuslink:LC17B(gene_name_synonym)|entrez_gene/locuslink:MLC-3(gene_name_synonym)|entrez_gene/locuslink:MLC1SM(gene_name_synonym)|entrez_gene/locusli…	entrez_gene/locuslink:PRO4389(gene_name_synonym)	psi-mi:MI:0018(two_hybrid)	Rolland_T_(2014)	pubmed:25416956	taxid:9606	taxid:9606	psi-mi:MI:0407(direct_interaction)	psi-mi:MI:0463(biogrid)	biogrid:1040548	NA	BioGrid	MYL6_ADAMTS12
entrez_gene/locuslink:4637	entrez_gene/locuslink:11051	entrez_gene/locuslink:ESMLC(gene_name_synonym)|entrez_gene/locuslink:LC17(gene_name_synonym)|entrez_gene/locuslink:LC17-GI(gene_name_synonym)|entrez_gene/locuslink:LC17-NM(gene_name_synonym)|entrez_gene/locuslink:LC17A(gene_name_synonym)|entrez_gene/locuslink:LC17B(gene_name_synonym)|entrez_gene/locuslink:MLC-3(gene_name_synonym)|entrez_gene/locuslink:MLC1SM(gene_name_synonym)|entrez_gene/locusli…	entrez_gene/locuslink:CFIM25(gene_name_synonym)|entrez_gene/locuslink:CPSF5(gene_name_synonym)	psi-mi:MI:0018(two_hybrid)	Rual_JF_(2005)	pubmed:16189514	taxid:9606	taxid:9606	psi-mi:MI:0407(direct_interaction)	psi-mi:MI:0463(biogrid)	biogrid:119478	NA	BioGrid	MYL6_NUDT21
entrez_gene/locuslink:4646	entrez_gene/locuslink:8887	entrez_gene/locuslink:DFNA22(gene_name_synonym)|entrez_gene/locuslink:DFNB37(gene_name_synonym)	entrez_gene/locuslink:CALCOCO3(gene_name_synonym)|entrez_gene/locuslink:T6BP(gene_name_synonym)|entrez_gene/locuslink:TXBP151(gene_name_synonym)	psi-mi:MI:0018(two_hybrid)	Tumbarello_DA_(2015)	pubmed:26451915	taxid:9606	taxid:9606	psi-mi:MI:0407(direct_interaction)	psi-mi:MI:0463(biogrid)	biogrid:1509383	NA	BioGrid	MYO6_TAX1BP1
entrez_gene/locuslink:4646	entrez_gene/locuslink:10241	entrez_gene/locuslink:DFNA22(gene_name_synonym)|entrez_gene/locuslink:DFNB37(gene_name_synonym)	entrez_gene/locuslink:NDP52(gene_name_synonym)	psi-mi:MI:0018(two_hybrid)	Tumbarello_DA_(2015)	pubmed:26451915	taxid:9606	taxid:9606	psi-mi:MI:0407(direct_interaction)	psi-mi:MI:0463(biogrid)	biogrid:1509384	NA	BioGrid	MYO6_CALCOCO2
entrez_gene/locuslink:4646	entrez_gene/locuslink:10133	entrez_gene/locuslink:DFNA22(gene_name_synonym)|entrez_gene/locuslink:DFNB37(gene_name_synonym)	entrez_gene/locuslink:ALS12(gene_name_synonym)|entrez_gene/locuslink:FIP2(gene_name_synonym)|entrez_gene/locuslink:GLC1E(gene_name_synonym)|entrez_gene/locuslink:HIP7(gene_name_synonym)|entrez_gene/locuslink:HYPL(gene_name_synonym)|entrez_gene/locuslink:NRP(gene_name_synonym)|entrez_gene/locuslink:TFIIIA-INTP(gene_name_synonym)	psi-mi:MI:0018(two_hybrid)	Tumbarello_DA_(2015)	pubmed:26451915	taxid:9606	taxid:9606	psi-mi:MI:0407(direct_interaction)	psi-mi:MI:0463(biogrid)	biogrid:1509385	NA	BioGrid	MYO6_OPTN
entrez_gene/locuslink:4646	entrez_gene/locuslink:8887	entrez_gene/locuslink:DFNA22(gene_name_synonym)|entrez_gene/locuslink:DFNB37(gene_name_synonym)	entrez_gene/locuslink:CALCOCO3(gene_name_synonym)|entrez_gene/locuslink:T6BP(gene_name_synonym)|entrez_gene/locuslink:TXBP151(gene_name_synonym)	psi-mi:MI:0096(pull_down)	Tumbarello_DA_(2015)	pubmed:26451915	taxid:9606	taxid:9606	psi-mi:MI:0407(direct_interaction)	psi-mi:MI:0463(biogrid)	biogrid:1509390	NA	BioGrid	MYO6_TAX1BP1
entrez_gene/locuslink:4646	entrez_gene/locuslink:7316	entrez_gene/locuslink:DFNA22(gene_name_synonym)|entrez_gene/locuslink:DFNB37(gene_name_synonym)	entrez_gene/locuslink:HMG20(gene_name_synonym)	psi-mi:MI:0096(pull_down)	He_F_(2016)	pubmed:26971995	taxid:9606	taxid:9606	psi-mi:MI:0407(direct_interaction)	psi-mi:MI:0463(biogrid)	biogrid:1521535	NA	BioGrid	MYO6_UBC
entrez_gene/locuslink:4646	entrez_gene/locuslink:10755	entrez_gene/locuslink:DFNA22(gene_name_synonym)|entrez_gene/locuslink:DFNB37(gene_name_synonym)	entrez_gene/locuslink:C19orf3(gene_name_synonym)|entrez_gene/locuslink:GIPC(gene_name_synonym)|entrez_gene/locuslink:GLUT1CBP(gene_name_synonym)|entrez_gene/locuslink:Hs.6454(gene_name_synonym)|entrez_gene/locuslink:IIP-1(gene_name_synonym)|entrez_gene/locuslink:NIP(gene_name_synonym)|entrez_gene/locuslink:RGS19IP1(gene_name_synonym)|entrez_gene/locuslink:SEMCAP(gene_name_synonym)|entrez_gene/loc…	psi-mi:MI:0096(pull_down)	He_F_(2016)	pubmed:26971995	taxid:9606	taxid:9606	psi-mi:MI:0407(direct_interaction)	psi-mi:MI:0463(biogrid)	biogrid:1521537	NA	BioGrid	MYO6_GIPC1
entrez_gene/locuslink:4646	entrez_gene/locuslink:10241	entrez_gene/locuslink:DFNA22(gene_name_synonym)|entrez_gene/locuslink:DFNB37(gene_name_synonym)	entrez_gene/locuslink:NDP52(gene_name_synonym)	psi-mi:MI:0096(pull_down)	He_F_(2016)	pubmed:26971995	taxid:9606	taxid:9606	psi-mi:MI:0407(direct_interaction)	psi-mi:MI:0463(biogrid)	biogrid:1521538	NA	BioGrid	MYO6_CALCOCO2
entrez_gene/locuslink:4646	entrez_gene/locuslink:10133	entrez_gene/locuslink:DFNA22(gene_name_synonym)|entrez_gene/locuslink:DFNB37(gene_name_synonym)	entrez_gene/locuslink:ALS12(gene_name_synonym)|entrez_gene/locuslink:FIP2(gene_name_synonym)|entrez_gene/locuslink:GLC1E(gene_name_synonym)|entrez_gene/locuslink:HIP7(gene_name_synonym)|entrez_gene/locuslink:HYPL(gene_name_synonym)|entrez_gene/locuslink:NRP(gene_name_synonym)|entrez_gene/locuslink:TFIIIA-INTP(gene_name_synonym)	psi-mi:MI:0096(pull_down)	He_F_(2016)	pubmed:26971995	taxid:9606	taxid:9606	psi-mi:MI:0407(direct_interaction)	psi-mi:MI:0463(biogrid)	biogrid:1521539	NA	BioGrid	MYO6_OPTN
entrez_gene/locuslink:4646	entrez_gene/locuslink:8887	entrez_gene/locuslink:DFNA22(gene_name_synonym)|entrez_gene/locuslink:DFNB37(gene_name_synonym)	entrez_gene/locuslink:CALCOCO3(gene_name_synonym)|entrez_gene/locuslink:T6BP(gene_name_synonym)|entrez_gene/locuslink:TXBP151(gene_name_synonym)	psi-mi:MI:0096(pull_down)	He_F_(2016)	pubmed:26971995	taxid:9606	taxid:9606	psi-mi:MI:0407(direct_interaction)	psi-mi:MI:0463(biogrid)	biogrid:1521540	NA	BioGrid	MYO6_TAX1BP1
entrez_gene/locuslink:4646	entrez_gene/locuslink:1601	entrez_gene/locuslink:DFNA22(gene_name_synonym)|entrez_gene/locuslink:DFNB37(gene_name_synonym)	entrez_gene/locuslink:DOC-2(gene_name_synonym)|entrez_gene/locuslink:DOC2(gene_name_synonym)	psi-mi:MI:0018(two_hybrid)	Morris_SM_(2002)	pubmed:11967127	taxid:9606	taxid:9606	psi-mi:MI:0407(direct_interaction)	psi-mi:MI:0463(biogrid)	biogrid:21004	NA	BioGrid	MYO6_DAB2
entrez_gene/locuslink:4646	entrez_gene/locuslink:1601	entrez_gene/locuslink:DFNA22(gene_name_synonym)|entrez_gene/locuslink:DFNB37(gene_name_synonym)	entrez_gene/locuslink:DOC-2(gene_name_synonym)|entrez_gene/locuslink:DOC2(gene_name_synonym)	psi-mi:MI:0018(two_hybrid)	Inoue_A_(2002)	pubmed:11906161	taxid:9606	taxid:9606	psi-mi:MI:0407(direct_interaction)	psi-mi:MI:0463(biogrid)	biogrid:21005	NA	BioGrid	MYO6_DAB2
entrez_gene/locuslink:4646	entrez_gene/locuslink:1600	entrez_gene/locuslink:DFNA22(gene_name_synonym)|entrez_gene/locuslink:DFNB37(gene_name_synonym)	-	psi-mi:MI:0096(pull_down)	Morris_SM_(2002)	pubmed:11967127	taxid:9606	taxid:9606	psi-mi:MI:0407(direct_interaction)	psi-mi:MI:0463(biogrid)	biogrid:278912	NA	BioGrid	MYO6_DAB1
entrez_gene/locuslink:4646	entrez_gene/locuslink:1601	entrez_gene/locuslink:DFNA22(gene_name_synonym)|entrez_gene/locuslink:DFNB37(gene_name_synonym)	entrez_gene/locuslink:DOC-2(gene_name_synonym)|entrez_gene/locuslink:DOC2(gene_name_synonym)	psi-mi:MI:0096(pull_down)	Morris_SM_(2002)	pubmed:11967127	taxid:9606	taxid:9606	psi-mi:MI:0407(direct_interaction)	psi-mi:MI:0463(biogrid)	biogrid:278913	NA	BioGrid	MYO6_DAB2
entrez_gene/locuslink:4646	entrez_gene/locuslink:8887	entrez_gene/locuslink:DFNA22(gene_name_synonym)|entrez_gene/locuslink:DFNB37(gene_name_synonym)	entrez_gene/locuslink:CALCOCO3(gene_name_synonym)|entrez_gene/locuslink:T6BP(gene_name_synonym)|entrez_gene/locuslink:TXBP151(gene_name_synonym)	psi-mi:MI:0018(two_hybrid)	Morriswood_B_(2007)	pubmed:17635994	taxid:9606	taxid:9606	psi-mi:MI:0407(direct_interaction)	psi-mi:MI:0463(biogrid)	biogrid:676836	NA	BioGrid	MYO6_TAX1BP1
entrez_gene/locuslink:4646	entrez_gene/locuslink:10241	entrez_gene/locuslink:DFNA22(gene_name_synonym)|entrez_gene/locuslink:DFNB37(gene_name_synonym)	entrez_gene/locuslink:NDP52(gene_name_synonym)	psi-mi:MI:0018(two_hybrid)	Morriswood_B_(2007)	pubmed:17635994	taxid:9606	taxid:9606	psi-mi:MI:0407(direct_interaction)	psi-mi:MI:0463(biogrid)	biogrid:676837	NA	BioGrid	MYO6_CALCOCO2
entrez_gene/locuslink:4646	entrez_gene/locuslink:8887	entrez_gene/locuslink:DFNA22(gene_name_synonym)|entrez_gene/locuslink:DFNB37(gene_name_synonym)	entrez_gene/locuslink:CALCOCO3(gene_name_synonym)|entrez_gene/locuslink:T6BP(gene_name_synonym)|entrez_gene/locuslink:TXBP151(gene_name_synonym)	psi-mi:MI:0096(pull_down)	Morriswood_B_(2007)	pubmed:17635994	taxid:9606	taxid:9606	psi-mi:MI:0407(direct_interaction)	psi-mi:MI:0463(biogrid)	biogrid:676838	NA	BioGrid	MYO6_TAX1BP1
entrez_gene/locuslink:4646	entrez_gene/locuslink:10241	entrez_gene/locuslink:DFNA22(gene_name_synonym)|entrez_gene/locuslink:DFNB37(gene_name_synonym)	entrez_gene/locuslink:NDP52(gene_name_synonym)	psi-mi:MI:0096(pull_down)	Morriswood_B_(2007)	pubmed:17635994	taxid:9606	taxid:9606	psi-mi:MI:0407(direct_interaction)	psi-mi:MI:0463(biogrid)	biogrid:676839	NA	BioGrid	MYO6_CALCOCO2
entrez_gene/locuslink:4646	entrez_gene/locuslink:10133	entrez_gene/locuslink:DFNA22(gene_name_synonym)|entrez_gene/locuslink:DFNB37(gene_name_synonym)	entrez_gene/locuslink:ALS12(gene_name_synonym)|entrez_gene/locuslink:FIP2(gene_name_synonym)|entrez_gene/locuslink:GLC1E(gene_name_synonym)|entrez_gene/locuslink:HIP7(gene_name_synonym)|entrez_gene/locuslink:HYPL(gene_name_synonym)|entrez_gene/locuslink:NRP(gene_name_synonym)|entrez_gene/locuslink:TFIIIA-INTP(gene_name_synonym)	psi-mi:MI:0096(pull_down)	Sahlender_DA_(2005)	pubmed:15837803	taxid:9606	taxid:9606	psi-mi:MI:0407(direct_interaction)	psi-mi:MI:0463(biogrid)	biogrid:721509	NA	BioGrid	MYO6_OPTN
entrez_gene/locuslink:4646	entrez_gene/locuslink:1601	entrez_gene/locuslink:DFNA22(gene_name_synonym)|entrez_gene/locuslink:DFNB37(gene_name_synonym)	entrez_gene/locuslink:DOC-2(gene_name_synonym)|entrez_gene/locuslink:DOC2(gene_name_synonym)	psi-mi:MI:0096(pull_down)	Sahlender_DA_(2005)	pubmed:15837803	taxid:9606	taxid:9606	psi-mi:MI:0407(direct_interaction)	psi-mi:MI:0463(biogrid)	biogrid:721510	NA	BioGrid	MYO6_DAB2
entrez_gene/locuslink:4646	entrez_gene/locuslink:160	entrez_gene/locuslink:DFNA22(gene_name_synonym)|entrez_gene/locuslink:DFNB37(gene_name_synonym)	entrez_gene/locuslink:ADTAA(gene_name_synonym)|entrez_gene/locuslink:AP2-ALPHA(gene_name_synonym)|entrez_gene/locuslink:CLAPA1(gene_name_synonym)	psi-mi:MI:0096(pull_down)	Buss_F_(2001)	pubmed:11447109	taxid:9606	taxid:9606	psi-mi:MI:0407(direct_interaction)	psi-mi:MI:0463(biogrid)	biogrid:726948	NA	BioGrid	MYO6_AP2A1
entrez_gene/locuslink:4646	entrez_gene/locuslink:22853	entrez_gene/locuslink:DFNA22(gene_name_synonym)|entrez_gene/locuslink:DFNB37(gene_name_synonym)	entrez_gene/locuslink:AATYK2(gene_name_synonym)|entrez_gene/locuslink:BREK(gene_name_synonym)|entrez_gene/locuslink:KPI-2(gene_name_synonym)|entrez_gene/locuslink:KPI2(gene_name_synonym)|entrez_gene/locuslink:LMR2(gene_name_synonym)|entrez_gene/locuslink:PPP1R100(gene_name_synonym)|entrez_gene/locuslink:cprk(gene_name_synonym)	psi-mi:MI:0018(two_hybrid)	Inoue_T_(2008)	pubmed:18429820	taxid:9606	taxid:9606	psi-mi:MI:0407(direct_interaction)	psi-mi:MI:0463(biogrid)	biogrid:726979	NA	BioGrid	MYO6_LMTK2
entrez_gene/locuslink:4646	entrez_gene/locuslink:1601	entrez_gene/locuslink:DFNA22(gene_name_synonym)|entrez_gene/locuslink:DFNB37(gene_name_synonym)	entrez_gene/locuslink:DOC-2(gene_name_synonym)|entrez_gene/locuslink:DOC2(gene_name_synonym)	psi-mi:MI:0018(two_hybrid)	Inoue_T_(2008)	pubmed:18429820	taxid:9606	taxid:9606	psi-mi:MI:0407(direct_interaction)	psi-mi:MI:0463(biogrid)	biogrid:726980	NA	BioGrid	MYO6_DAB2
entrez_gene/locuslink:4646	entrez_gene/locuslink:1601	entrez_gene/locuslink:DFNA22(gene_name_synonym)|entrez_gene/locuslink:DFNB37(gene_name_synonym)	entrez_gene/locuslink:DOC-2(gene_name_synonym)|entrez_gene/locuslink:DOC2(gene_name_synonym)	psi-mi:MI:0096(pull_down)	Spudich_G_(2007)	pubmed:17187061	taxid:9606	taxid:9606	psi-mi:MI:0407(direct_interaction)	psi-mi:MI:0463(biogrid)	biogrid:726998	NA	BioGrid	MYO6_DAB2
entrez_gene/locuslink:4646	entrez_gene/locuslink:22853	entrez_gene/locuslink:DFNA22(gene_name_synonym)|entrez_gene/locuslink:DFNB37(gene_name_synonym)	entrez_gene/locuslink:AATYK2(gene_name_synonym)|entrez_gene/locuslink:BREK(gene_name_synonym)|entrez_gene/locuslink:KPI-2(gene_name_synonym)|entrez_gene/locuslink:KPI2(gene_name_synonym)|entrez_gene/locuslink:LMR2(gene_name_synonym)|entrez_gene/locuslink:PPP1R100(gene_name_synonym)|entrez_gene/locuslink:cprk(gene_name_synonym)	psi-mi:MI:0018(two_hybrid)	Chibalina_MV_(2007)	pubmed:18029400	taxid:9606	taxid:9606	psi-mi:MI:0407(direct_interaction)	psi-mi:MI:0463(biogrid)	biogrid:727159	NA	BioGrid	MYO6_LMTK2
entrez_gene/locuslink:4646	entrez_gene/locuslink:22853	entrez_gene/locuslink:DFNA22(gene_name_synonym)|entrez_gene/locuslink:DFNB37(gene_name_synonym)	entrez_gene/locuslink:AATYK2(gene_name_synonym)|entrez_gene/locuslink:BREK(gene_name_synonym)|entrez_gene/locuslink:KPI-2(gene_name_synonym)|entrez_gene/locuslink:KPI2(gene_name_synonym)|entrez_gene/locuslink:LMR2(gene_name_synonym)|entrez_gene/locuslink:PPP1R100(gene_name_synonym)|entrez_gene/locuslink:cprk(gene_name_synonym)	psi-mi:MI:0096(pull_down)	Chibalina_MV_(2007)	pubmed:18029400	taxid:9606	taxid:9606	psi-mi:MI:0407(direct_interaction)	psi-mi:MI:0463(biogrid)	biogrid:727160	NA	BioGrid	MYO6_LMTK2
entrez_gene/locuslink:4646	entrez_gene/locuslink:10043	entrez_gene/locuslink:DFNA22(gene_name_synonym)|entrez_gene/locuslink:DFNB37(gene_name_synonym)	-	psi-mi:MI:0018(two_hybrid)	Tumbarello_DA_(2012)	pubmed:23023224	taxid:9606	taxid:9606	psi-mi:MI:0407(direct_interaction)	psi-mi:MI:0463(biogrid)	biogrid:836001	NA	BioGrid	MYO6_TOM1
entrez_gene/locuslink:4646	entrez_gene/locuslink:146691	entrez_gene/locuslink:DFNA22(gene_name_synonym)|entrez_gene/locuslink:DFNB37(gene_name_synonym)	-	psi-mi:MI:0018(two_hybrid)	Tumbarello_DA_(2012)	pubmed:23023224	taxid:9606	taxid:9606	psi-mi:MI:0407(direct_interaction)	psi-mi:MI:0463(biogrid)	biogrid:836002	NA	BioGrid	MYO6_TOM1L2
entrez_gene/locuslink:47	entrez_gene/locuslink:351	entrez_gene/locuslink:ACL(gene_name_synonym)|entrez_gene/locuslink:ATPCL(gene_name_synonym)|entrez_gene/locuslink:CLATP(gene_name_synonym)	entrez_gene/locuslink:AAA(gene_name_synonym)|entrez_gene/locuslink:ABETA(gene_name_synonym)|entrez_gene/locuslink:ABPP(gene_name_synonym)|entrez_gene/locuslink:AD1(gene_name_synonym)|entrez_gene/locuslink:APPI(gene_name_synonym)|entrez_gene/locuslink:CTFgamma(gene_name_synonym)|entrez_gene/locuslink:CVAP(gene_name_synonym)|entrez_gene/locuslink:PN-II(gene_name_synonym)|entrez_gene/locuslink:PN2(g…	psi-mi:MI:0096(pull_down)	Olah_J_(2011)	pubmed:21832049	taxid:9606	taxid:9606	psi-mi:MI:0407(direct_interaction)	psi-mi:MI:0463(biogrid)	biogrid:738213	NA	BioGrid	ACLY_APP
entrez_gene/locuslink:4715	entrez_gene/locuslink:10989	entrez_gene/locuslink:B22(gene_name_synonym)|entrez_gene/locuslink:CI-B22(gene_name_synonym)|entrez_gene/locuslink:LYRM3(gene_name_synonym)|entrez_gene/locuslink:UQOR22(gene_name_synonym)	entrez_gene/locuslink:HMP(gene_name_synonym)|entrez_gene/locuslink:MINOS2(gene_name_synonym)|entrez_gene/locuslink:P87(gene_name_synonym)|entrez_gene/locuslink:P87/89(gene_name_synonym)|entrez_gene/locuslink:P89(gene_name_synonym)|entrez_gene/locuslink:PIG52(gene_name_synonym)	psi-mi:MI:0018(two_hybrid)	Stelzl_U_(2005)	pubmed:16169070	taxid:9606	taxid:9606	psi-mi:MI:0407(direct_interaction)	psi-mi:MI:0463(biogrid)	biogrid:271223	score:3.0	BioGrid	NDUFB9_IMMT
entrez_gene/locuslink:472	entrez_gene/locuslink:8546	entrez_gene/locuslink:AT1(gene_name_synonym)|entrez_gene/locuslink:ATA(gene_name_synonym)|entrez_gene/locuslink:ATC(gene_name_synonym)|entrez_gene/locuslink:ATD(gene_name_synonym)|entrez_gene/locuslink:ATDC(gene_name_synonym)|entrez_gene/locuslink:ATE(gene_name_synonym)|entrez_gene/locuslink:TEL1(gene_name_synonym)|entrez_gene/locuslink:TELO1(gene_name_synonym)	entrez_gene/locuslink:ADTB3(gene_name_synonym)|entrez_gene/locuslink:ADTB3A(gene_name_synonym)|entrez_gene/locuslink:HPS(gene_name_synonym)|entrez_gene/locuslink:HPS2(gene_name_synonym)|entrez_gene/locuslink:PE(gene_name_synonym)	psi-mi:MI:0686(unspecified_method)	Kim_ST_(1999)	pubmed:10608806	taxid:9606	taxid:9606	psi-mi:MI:0407(direct_interaction)	psi-mi:MI:0463(biogrid)	biogrid:1274784	NA	BioGrid	ATM_AP3B1
entrez_gene/locuslink:472	entrez_gene/locuslink:672	entrez_gene/locuslink:AT1(gene_name_synonym)|entrez_gene/locuslink:ATA(gene_name_synonym)|entrez_gene/locuslink:ATC(gene_name_synonym)|entrez_gene/locuslink:ATD(gene_name_synonym)|entrez_gene/locuslink:ATDC(gene_name_synonym)|entrez_gene/locuslink:ATE(gene_name_synonym)|entrez_gene/locuslink:TEL1(gene_name_synonym)|entrez_gene/locuslink:TELO1(gene_name_synonym)	entrez_gene/locuslink:BRCAI(gene_name_synonym)|entrez_gene/locuslink:BRCC1(gene_name_synonym)|entrez_gene/locuslink:BROVCA1(gene_name_synonym)|entrez_gene/locuslink:FANCS(gene_name_synonym)|entrez_gene/locuslink:IRIS(gene_name_synonym)|entrez_gene/locuslink:PNCA4(gene_name_synonym)|entrez_gene/locuslink:PPP1R53(gene_name_synonym)|entrez_gene/locuslink:PSCP(gene_name_synonym)|entrez_gene/locuslink…	psi-mi:MI:0096(pull_down)	Gatei_M_(2000)	pubmed:10866324	taxid:9606	taxid:9606	psi-mi:MI:0407(direct_interaction)	psi-mi:MI:0463(biogrid)	biogrid:243799	NA	BioGrid	ATM_BRCA1
entrez_gene/locuslink:472	entrez_gene/locuslink:2177	entrez_gene/locuslink:AT1(gene_name_synonym)|entrez_gene/locuslink:ATA(gene_name_synonym)|entrez_gene/locuslink:ATC(gene_name_synonym)|entrez_gene/locuslink:ATD(gene_name_synonym)|entrez_gene/locuslink:ATDC(gene_name_synonym)|entrez_gene/locuslink:ATE(gene_name_synonym)|entrez_gene/locuslink:TEL1(gene_name_synonym)|entrez_gene/locuslink:TELO1(gene_name_synonym)	entrez_gene/locuslink:FA-D2(gene_name_synonym)|entrez_gene/locuslink:FA4(gene_name_synonym)|entrez_gene/locuslink:FACD(gene_name_synonym)|entrez_gene/locuslink:FAD(gene_name_synonym)|entrez_gene/locuslink:FAD2(gene_name_synonym)|entrez_gene/locuslink:FANCD(gene_name_synonym)	psi-mi:MI:0096(pull_down)	Taniguchi_T_(2002)	pubmed:12086603	taxid:9606	taxid:9606	psi-mi:MI:0407(direct_interaction)	psi-mi:MI:0463(biogrid)	biogrid:243806	NA	BioGrid	ATM_FANCD2
entrez_gene/locuslink:472	entrez_gene/locuslink:672	entrez_gene/locuslink:AT1(gene_name_synonym)|entrez_gene/locuslink:ATA(gene_name_synonym)|entrez_gene/locuslink:ATC(gene_name_synonym)|entrez_gene/locuslink:ATD(gene_name_synonym)|entrez_gene/locuslink:ATDC(gene_name_synonym)|entrez_gene/locuslink:ATE(gene_name_synonym)|entrez_gene/locuslink:TEL1(gene_name_synonym)|entrez_gene/locuslink:TELO1(gene_name_synonym)	entrez_gene/locuslink:BRCAI(gene_name_synonym)|entrez_gene/locuslink:BRCC1(gene_name_synonym)|entrez_gene/locuslink:BROVCA1(gene_name_synonym)|entrez_gene/locuslink:FANCS(gene_name_synonym)|entrez_gene/locuslink:IRIS(gene_name_synonym)|entrez_gene/locuslink:PNCA4(gene_name_synonym)|entrez_gene/locuslink:PPP1R53(gene_name_synonym)|entrez_gene/locuslink:PSCP(gene_name_synonym)|entrez_gene/locuslink…	psi-mi:MI:0686(unspecified_method)	Kim_ST_(1999)	pubmed:10608806	taxid:9606	taxid:9606	psi-mi:MI:0407(direct_interaction)	psi-mi:MI:0463(biogrid)	biogrid:245117	NA	BioGrid	ATM_BRCA1
entrez_gene/locuslink:472	entrez_gene/locuslink:672	entrez_gene/locuslink:AT1(gene_name_synonym)|entrez_gene/locuslink:ATA(gene_name_synonym)|entrez_gene/locuslink:ATC(gene_name_synonym)|entrez_gene/locuslink:ATD(gene_name_synonym)|entrez_gene/locuslink:ATDC(gene_name_synonym)|entrez_gene/locuslink:ATE(gene_name_synonym)|entrez_gene/locuslink:TEL1(gene_name_synonym)|entrez_gene/locuslink:TELO1(gene_name_synonym)	entrez_gene/locuslink:BRCAI(gene_name_synonym)|entrez_gene/locuslink:BRCC1(gene_name_synonym)|entrez_gene/locuslink:BROVCA1(gene_name_synonym)|entrez_gene/locuslink:FANCS(gene_name_synonym)|entrez_gene/locuslink:IRIS(gene_name_synonym)|entrez_gene/locuslink:PNCA4(gene_name_synonym)|entrez_gene/locuslink:PPP1R53(gene_name_synonym)|entrez_gene/locuslink:PSCP(gene_name_synonym)|entrez_gene/locuslink…	psi-mi:MI:0096(pull_down)	Cortez_D_(1999)	pubmed:10550055	taxid:9606	taxid:9606	psi-mi:MI:0407(direct_interaction)	psi-mi:MI:0463(biogrid)	biogrid:245195	NA	BioGrid	ATM_BRCA1
entrez_gene/locuslink:472	entrez_gene/locuslink:672	entrez_gene/locuslink:AT1(gene_name_synonym)|entrez_gene/locuslink:ATA(gene_name_synonym)|entrez_gene/locuslink:ATC(gene_name_synonym)|entrez_gene/locuslink:ATD(gene_name_synonym)|entrez_gene/locuslink:ATDC(gene_name_synonym)|entrez_gene/locuslink:ATE(gene_name_synonym)|entrez_gene/locuslink:TEL1(gene_name_synonym)|entrez_gene/locuslink:TELO1(gene_name_synonym)	entrez_gene/locuslink:BRCAI(gene_name_synonym)|entrez_gene/locuslink:BRCC1(gene_name_synonym)|entrez_gene/locuslink:BROVCA1(gene_name_synonym)|entrez_gene/locuslink:FANCS(gene_name_synonym)|entrez_gene/locuslink:IRIS(gene_name_synonym)|entrez_gene/locuslink:PNCA4(gene_name_synonym)|entrez_gene/locuslink:PPP1R53(gene_name_synonym)|entrez_gene/locuslink:PSCP(gene_name_synonym)|entrez_gene/locuslink…	psi-mi:MI:0096(pull_down)	Tibbetts_RS_(2000)	pubmed:11114888	taxid:9606	taxid:9606	psi-mi:MI:0407(direct_interaction)	psi-mi:MI:0463(biogrid)	biogrid:245196	NA	BioGrid	ATM_BRCA1
entrez_gene/locuslink:472	entrez_gene/locuslink:7013	entrez_gene/locuslink:AT1(gene_name_synonym)|entrez_gene/locuslink:ATA(gene_name_synonym)|entrez_gene/locuslink:ATC(gene_name_synonym)|entrez_gene/locuslink:ATD(gene_name_synonym)|entrez_gene/locuslink:ATDC(gene_name_synonym)|entrez_gene/locuslink:ATE(gene_name_synonym)|entrez_gene/locuslink:TEL1(gene_name_synonym)|entrez_gene/locuslink:TELO1(gene_name_synonym)	entrez_gene/locuslink:PIN2(gene_name_synonym)|entrez_gene/locuslink:TRBF1(gene_name_synonym)|entrez_gene/locuslink:TRF(gene_name_synonym)|entrez_gene/locuslink:TRF1(gene_name_synonym)|entrez_gene/locuslink:hTRF1-AS(gene_name_synonym)|entrez_gene/locuslink:t-TRF1(gene_name_synonym)	psi-mi:MI:0415(enzymatic_study)	Kishi_S_(2001)	pubmed:11375976	taxid:9606	taxid:9606	psi-mi:MI:0407(direct_interaction)	psi-mi:MI:0463(biogrid)	biogrid:279507	NA	BioGrid	ATM_TERF1
entrez_gene/locuslink:472	entrez_gene/locuslink:142	entrez_gene/locuslink:AT1(gene_name_synonym)|entrez_gene/locuslink:ATA(gene_name_synonym)|entrez_gene/locuslink:ATC(gene_name_synonym)|entrez_gene/locuslink:ATD(gene_name_synonym)|entrez_gene/locuslink:ATDC(gene_name_synonym)|entrez_gene/locuslink:ATE(gene_name_synonym)|entrez_gene/locuslink:TEL1(gene_name_synonym)|entrez_gene/locuslink:TELO1(gene_name_synonym)	entrez_gene/locuslink:ADPRT(gene_name_synonym)|entrez_gene/locuslink:ADPRT_1(gene_name_synonym)|entrez_gene/locuslink:ADPRT1(gene_name_synonym)|entrez_gene/locuslink:ARTD1(gene_name_synonym)|entrez_gene/locuslink:PARP(gene_name_synonym)|entrez_gene/locuslink:PARP-1(gene_name_synonym)|entrez_gene/locuslink:PPOL(gene_name_synonym)|entrez_gene/locuslink:pADPRT-1(gene_name_synonym)	psi-mi:MI:0096(pull_down)	Haince_JF_(2007)	pubmed:17428792	taxid:9606	taxid:9606	psi-mi:MI:0407(direct_interaction)	psi-mi:MI:0463(biogrid)	biogrid:519872	NA	BioGrid	ATM_PARP1
entrez_gene/locuslink:472	entrez_gene/locuslink:9656	entrez_gene/locuslink:AT1(gene_name_synonym)|entrez_gene/locuslink:ATA(gene_name_synonym)|entrez_gene/locuslink:ATC(gene_name_synonym)|entrez_gene/locuslink:ATD(gene_name_synonym)|entrez_gene/locuslink:ATDC(gene_name_synonym)|entrez_gene/locuslink:ATE(gene_name_synonym)|entrez_gene/locuslink:TEL1(gene_name_synonym)|entrez_gene/locuslink:TELO1(gene_name_synonym)	entrez_gene/locuslink:NFBD1(gene_name_synonym)	psi-mi:MI:0415(enzymatic_study)	Kolas_NK_(2007)	pubmed:18006705	taxid:9606	taxid:9606	psi-mi:MI:0407(direct_interaction)	psi-mi:MI:0463(biogrid)	biogrid:556159	NA	BioGrid	ATM_MDC1
entrez_gene/locuslink:472	entrez_gene/locuslink:2177	entrez_gene/locuslink:AT1(gene_name_synonym)|entrez_gene/locuslink:ATA(gene_name_synonym)|entrez_gene/locuslink:ATC(gene_name_synonym)|entrez_gene/locuslink:ATD(gene_name_synonym)|entrez_gene/locuslink:ATDC(gene_name_synonym)|entrez_gene/locuslink:ATE(gene_name_synonym)|entrez_gene/locuslink:TEL1(gene_name_synonym)|entrez_gene/locuslink:TELO1(gene_name_synonym)	entrez_gene/locuslink:FA-D2(gene_name_synonym)|entrez_gene/locuslink:FA4(gene_name_synonym)|entrez_gene/locuslink:FACD(gene_name_synonym)|entrez_gene/locuslink:FAD(gene_name_synonym)|entrez_gene/locuslink:FAD2(gene_name_synonym)|entrez_gene/locuslink:FANCD(gene_name_synonym)	psi-mi:MI:0415(enzymatic_study)	Taniguchi_T_(2002)	pubmed:12086603	taxid:9606	taxid:9606	psi-mi:MI:0407(direct_interaction)	psi-mi:MI:0463(biogrid)	biogrid:557545	NA	BioGrid	ATM_FANCD2
entrez_gene/locuslink:472	entrez_gene/locuslink:7013	entrez_gene/locuslink:AT1(gene_name_synonym)|entrez_gene/locuslink:ATA(gene_name_synonym)|entrez_gene/locuslink:ATC(gene_name_synonym)|entrez_gene/locuslink:ATD(gene_name_synonym)|entrez_gene/locuslink:ATDC(gene_name_synonym)|entrez_gene/locuslink:ATE(gene_name_synonym)|entrez_gene/locuslink:TEL1(gene_name_synonym)|entrez_gene/locuslink:TELO1(gene_name_synonym)	entrez_gene/locuslink:PIN2(gene_name_synonym)|entrez_gene/locuslink:TRBF1(gene_name_synonym)|entrez_gene/locuslink:TRF(gene_name_synonym)|entrez_gene/locuslink:TRF1(gene_name_synonym)|entrez_gene/locuslink:hTRF1-AS(gene_name_synonym)|entrez_gene/locuslink:t-TRF1(gene_name_synonym)	psi-mi:MI:0096(pull_down)	Takai_H_(2007)	pubmed:18160036	taxid:9606	taxid:9606	psi-mi:MI:0407(direct_interaction)	psi-mi:MI:0463(biogrid)	biogrid:657222	NA	BioGrid	ATM_TERF1
entrez_gene/locuslink:472	entrez_gene/locuslink:3646	entrez_gene/locuslink:AT1(gene_name_synonym)|entrez_gene/locuslink:ATA(gene_name_synonym)|entrez_gene/locuslink:ATC(gene_name_synonym)|entrez_gene/locuslink:ATD(gene_name_synonym)|entrez_gene/locuslink:ATDC(gene_name_synonym)|entrez_gene/locuslink:ATE(gene_name_synonym)|entrez_gene/locuslink:TEL1(gene_name_synonym)|entrez_gene/locuslink:TELO1(gene_name_synonym)	entrez_gene/locuslink:EIF3-P48(gene_name_synonym)|entrez_gene/locuslink:EIF3S6(gene_name_synonym)|entrez_gene/locuslink:INT6(gene_name_synonym)|entrez_gene/locuslink:eIF3-p46(gene_name_synonym)	psi-mi:MI:0096(pull_down)	Morris_C_(2012)	pubmed:22508697	taxid:9606	taxid:9606	psi-mi:MI:0407(direct_interaction)	psi-mi:MI:0463(biogrid)	biogrid:657254	NA	BioGrid	ATM_EIF3E
entrez_gene/locuslink:472	entrez_gene/locuslink:672	entrez_gene/locuslink:AT1(gene_name_synonym)|entrez_gene/locuslink:ATA(gene_name_synonym)|entrez_gene/locuslink:ATC(gene_name_synonym)|entrez_gene/locuslink:ATD(gene_name_synonym)|entrez_gene/locuslink:ATDC(gene_name_synonym)|entrez_gene/locuslink:ATE(gene_name_synonym)|entrez_gene/locuslink:TEL1(gene_name_synonym)|entrez_gene/locuslink:TELO1(gene_name_synonym)	entrez_gene/locuslink:BRCAI(gene_name_synonym)|entrez_gene/locuslink:BRCC1(gene_name_synonym)|entrez_gene/locuslink:BROVCA1(gene_name_synonym)|entrez_gene/locuslink:FANCS(gene_name_synonym)|entrez_gene/locuslink:IRIS(gene_name_synonym)|entrez_gene/locuslink:PNCA4(gene_name_synonym)|entrez_gene/locuslink:PPP1R53(gene_name_synonym)|entrez_gene/locuslink:PSCP(gene_name_synonym)|entrez_gene/locuslink…	psi-mi:MI:0096(pull_down)	Gatei_M_(2000)	pubmed:10866324	taxid:9606	taxid:9606	psi-mi:MI:0407(direct_interaction)	psi-mi:MI:0463(biogrid)	biogrid:718152	NA	BioGrid	ATM_BRCA1
entrez_gene/locuslink:472	entrez_gene/locuslink:672	entrez_gene/locuslink:AT1(gene_name_synonym)|entrez_gene/locuslink:ATA(gene_name_synonym)|entrez_gene/locuslink:ATC(gene_name_synonym)|entrez_gene/locuslink:ATD(gene_name_synonym)|entrez_gene/locuslink:ATDC(gene_name_synonym)|entrez_gene/locuslink:ATE(gene_name_synonym)|entrez_gene/locuslink:TEL1(gene_name_synonym)|entrez_gene/locuslink:TELO1(gene_name_synonym)	entrez_gene/locuslink:BRCAI(gene_name_synonym)|entrez_gene/locuslink:BRCC1(gene_name_synonym)|entrez_gene/locuslink:BROVCA1(gene_name_synonym)|entrez_gene/locuslink:FANCS(gene_name_synonym)|entrez_gene/locuslink:IRIS(gene_name_synonym)|entrez_gene/locuslink:PNCA4(gene_name_synonym)|entrez_gene/locuslink:PPP1R53(gene_name_synonym)|entrez_gene/locuslink:PSCP(gene_name_synonym)|entrez_gene/locuslink…	psi-mi:MI:0415(enzymatic_study)	Gatei_M_(2000)	pubmed:10866324	taxid:9606	taxid:9606	psi-mi:MI:0407(direct_interaction)	psi-mi:MI:0463(biogrid)	biogrid:718153	NA	BioGrid	ATM_BRCA1
entrez_gene/locuslink:472	entrez_gene/locuslink:7014	entrez_gene/locuslink:AT1(gene_name_synonym)|entrez_gene/locuslink:ATA(gene_name_synonym)|entrez_gene/locuslink:ATC(gene_name_synonym)|entrez_gene/locuslink:ATD(gene_name_synonym)|entrez_gene/locuslink:ATDC(gene_name_synonym)|entrez_gene/locuslink:ATE(gene_name_synonym)|entrez_gene/locuslink:TEL1(gene_name_synonym)|entrez_gene/locuslink:TELO1(gene_name_synonym)	entrez_gene/locuslink:TRBF2(gene_name_synonym)|entrez_gene/locuslink:TRF2(gene_name_synonym)	psi-mi:MI:0096(pull_down)	Karlseder_J_(2004)	pubmed:15314656	taxid:9606	taxid:9606	psi-mi:MI:0407(direct_interaction)	psi-mi:MI:0463(biogrid)	biogrid:824151	NA	BioGrid	ATM_TERF2
entrez_gene/locuslink:472	entrez_gene/locuslink:7013	entrez_gene/locuslink:AT1(gene_name_synonym)|entrez_gene/locuslink:ATA(gene_name_synonym)|entrez_gene/locuslink:ATC(gene_name_synonym)|entrez_gene/locuslink:ATD(gene_name_synonym)|entrez_gene/locuslink:ATDC(gene_name_synonym)|entrez_gene/locuslink:ATE(gene_name_synonym)|entrez_gene/locuslink:TEL1(gene_name_synonym)|entrez_gene/locuslink:TELO1(gene_name_synonym)	entrez_gene/locuslink:PIN2(gene_name_synonym)|entrez_gene/locuslink:TRBF1(gene_name_synonym)|entrez_gene/locuslink:TRF(gene_name_synonym)|entrez_gene/locuslink:TRF1(gene_name_synonym)|entrez_gene/locuslink:hTRF1-AS(gene_name_synonym)|entrez_gene/locuslink:t-TRF1(gene_name_synonym)	psi-mi:MI:0096(pull_down)	Karlseder_J_(2004)	pubmed:15314656	taxid:9606	taxid:9606	psi-mi:MI:0407(direct_interaction)	psi-mi:MI:0463(biogrid)	biogrid:824152	NA	BioGrid	ATM_TERF1
entrez_gene/locuslink:472	entrez_gene/locuslink:6118	entrez_gene/locuslink:AT1(gene_name_synonym)|entrez_gene/locuslink:ATA(gene_name_synonym)|entrez_gene/locuslink:ATC(gene_name_synonym)|entrez_gene/locuslink:ATD(gene_name_synonym)|entrez_gene/locuslink:ATDC(gene_name_synonym)|entrez_gene/locuslink:ATE(gene_name_synonym)|entrez_gene/locuslink:TEL1(gene_name_synonym)|entrez_gene/locuslink:TELO1(gene_name_synonym)	entrez_gene/locuslink:REPA2(gene_name_synonym)|entrez_gene/locuslink:RP-A_p32(gene_name_synonym)|entrez_gene/locuslink:RP-A_p34(gene_name_synonym)|entrez_gene/locuslink:RPA32(gene_name_synonym)	psi-mi:MI:0415(enzymatic_study)	Chan_DW_(2000)	pubmed:10713094	taxid:9606	taxid:9606	psi-mi:MI:0407(direct_interaction)	psi-mi:MI:0463(biogrid)	biogrid:854936	NA	BioGrid	ATM_RPA2
entrez_gene/locuslink:4763	entrez_gene/locuslink:23197	entrez_gene/locuslink:NFNS(gene_name_synonym)|entrez_gene/locuslink:VRNF(gene_name_synonym)|entrez_gene/locuslink:WSS(gene_name_synonym)	entrez_gene/locuslink:ETEA(gene_name_synonym)|entrez_gene/locuslink:UBXD8(gene_name_synonym)|entrez_gene/locuslink:UBXN3B(gene_name_synonym)	psi-mi:MI:0096(pull_down)	Phan_VT_(2010)	pubmed:20160012	taxid:9606	taxid:9606	psi-mi:MI:0407(direct_interaction)	psi-mi:MI:0463(biogrid)	biogrid:1032986	NA	BioGrid	NF1_FAF2
entrez_gene/locuslink:4854	entrez_gene/locuslink:11060	entrez_gene/locuslink:CADASIL(gene_name_synonym)|entrez_gene/locuslink:CASIL(gene_name_synonym)|entrez_gene/locuslink:IMF2(gene_name_synonym)	entrez_gene/locuslink:AIP2(gene_name_synonym)|entrez_gene/locuslink:WWp2-like(gene_name_synonym)	psi-mi:MI:0096(pull_down)	Jung_JG_(2014)	pubmed:25356737	taxid:9606	taxid:9606	psi-mi:MI:0407(direct_interaction)	psi-mi:MI:0463(biogrid)	biogrid:1054677	NA	BioGrid	NOTCH3_WWP2
entrez_gene/locuslink:4926	entrez_gene/locuslink:8480	entrez_gene/locuslink:NMP-22(gene_name_synonym)|entrez_gene/locuslink:NUMA(gene_name_synonym)	entrez_gene/locuslink:MIG14(gene_name_synonym)|entrez_gene/locuslink:MRNP41(gene_name_synonym)|entrez_gene/locuslink:Mnrp41(gene_name_synonym)|entrez_gene/locuslink:dJ481F12.3(gene_name_synonym)|entrez_gene/locuslink:dJ800J21.1(gene_name_synonym)	psi-mi:MI:0096(pull_down)	Wong_RW_(2006)	pubmed:17172455	taxid:9606	taxid:9606	psi-mi:MI:0407(direct_interaction)	psi-mi:MI:0463(biogrid)	biogrid:720364	NA	BioGrid	NUMA1_RAE1
entrez_gene/locuslink:4927	entrez_gene/locuslink:4928	-	entrez_gene/locuslink:ADIR2(gene_name_synonym)|entrez_gene/locuslink:NUP196(gene_name_synonym)|entrez_gene/locuslink:NUP96(gene_name_synonym)	psi-mi:MI:0096(pull_down)	Stuwe_T_(2012)	pubmed:22480613	taxid:9606	taxid:9606	psi-mi:MI:0407(direct_interaction)	psi-mi:MI:0463(biogrid)	biogrid:656738	NA	BioGrid	NUP88_NUP98
entrez_gene/locuslink:4928	entrez_gene/locuslink:4927	entrez_gene/locuslink:ADIR2(gene_name_synonym)|entrez_gene/locuslink:NUP196(gene_name_synonym)|entrez_gene/locuslink:NUP96(gene_name_synonym)	-	psi-mi:MI:0096(pull_down)	Griffis_ER_(2003)	pubmed:12589057	taxid:9606	taxid:9606	psi-mi:MI:0407(direct_interaction)	psi-mi:MI:0463(biogrid)	biogrid:260494	NA	BioGrid	NUP98_NUP88
entrez_gene/locuslink:4928	entrez_gene/locuslink:3837	entrez_gene/locuslink:ADIR2(gene_name_synonym)|entrez_gene/locuslink:NUP196(gene_name_synonym)|entrez_gene/locuslink:NUP96(gene_name_synonym)	entrez_gene/locuslink:IMB1(gene_name_synonym)|entrez_gene/locuslink:IPO1(gene_name_synonym)|entrez_gene/locuslink:IPOB(gene_name_synonym)|entrez_gene/locuslink:Impnb(gene_name_synonym)|entrez_gene/locuslink:NTF97(gene_name_synonym)	psi-mi:MI:0096(pull_down)	Moroianu_J_(1997)	pubmed:9275187	taxid:9606	taxid:9606	psi-mi:MI:0407(direct_interaction)	psi-mi:MI:0463(biogrid)	biogrid:286971	NA	BioGrid	NUP98_KPNB1
entrez_gene/locuslink:4928	entrez_gene/locuslink:8480	entrez_gene/locuslink:ADIR2(gene_name_synonym)|entrez_gene/locuslink:NUP196(gene_name_synonym)|entrez_gene/locuslink:NUP96(gene_name_synonym)	entrez_gene/locuslink:MIG14(gene_name_synonym)|entrez_gene/locuslink:MRNP41(gene_name_synonym)|entrez_gene/locuslink:Mnrp41(gene_name_synonym)|entrez_gene/locuslink:dJ481F12.3(gene_name_synonym)|entrez_gene/locuslink:dJ800J21.1(gene_name_synonym)	psi-mi:MI:0096(pull_down)	Pritchard_CE_(1999)	pubmed:10209021	taxid:9606	taxid:9606	psi-mi:MI:0407(direct_interaction)	psi-mi:MI:0463(biogrid)	biogrid:303533	NA	BioGrid	NUP98_RAE1
entrez_gene/locuslink:4928	entrez_gene/locuslink:8480	entrez_gene/locuslink:ADIR2(gene_name_synonym)|entrez_gene/locuslink:NUP196(gene_name_synonym)|entrez_gene/locuslink:NUP96(gene_name_synonym)	entrez_gene/locuslink:MIG14(gene_name_synonym)|entrez_gene/locuslink:MRNP41(gene_name_synonym)|entrez_gene/locuslink:Mnrp41(gene_name_synonym)|entrez_gene/locuslink:dJ481F12.3(gene_name_synonym)|entrez_gene/locuslink:dJ800J21.1(gene_name_synonym)	psi-mi:MI:0096(pull_down)	Funasaka_T_(2011)	pubmed:21467841	taxid:9606	taxid:9606	psi-mi:MI:0407(direct_interaction)	psi-mi:MI:0463(biogrid)	biogrid:724962	NA	BioGrid	NUP98_RAE1
entrez_gene/locuslink:4967	entrez_gene/locuslink:1738	entrez_gene/locuslink:AKGDH(gene_name_synonym)|entrez_gene/locuslink:E1k(gene_name_synonym)|entrez_gene/locuslink:OGDC(gene_name_synonym)	entrez_gene/locuslink:DLDD(gene_name_synonym)|entrez_gene/locuslink:DLDH(gene_name_synonym)|entrez_gene/locuslink:E3(gene_name_synonym)|entrez_gene/locuslink:GCSL(gene_name_synonym)|entrez_gene/locuslink:LAD(gene_name_synonym)|entrez_gene/locuslink:PHE3(gene_name_synonym)	psi-mi:MI:0096(pull_down)	McCartney_RG_(1998)	pubmed:9727038	taxid:9606	taxid:9606	psi-mi:MI:0407(direct_interaction)	psi-mi:MI:0463(biogrid)	biogrid:305862	NA	BioGrid	OGDH_DLD
entrez_gene/locuslink:498	entrez_gene/locuslink:506	entrez_gene/locuslink:ATP5A(gene_name_synonym)|entrez_gene/locuslink:ATP5AL2(gene_name_synonym)|entrez_gene/locuslink:ATPM(gene_name_synonym)|entrez_gene/locuslink:COXPD22(gene_name_synonym)|entrez_gene/locuslink:HEL-S-123m(gene_name_synonym)|entrez_gene/locuslink:MC5DN4(gene_name_synonym)|entrez_gene/locuslink:MOM2(gene_name_synonym)|entrez_gene/locuslink:OMR(gene_name_synonym)|entrez_gene/locus…	entrez_gene/locuslink:ATPMB(gene_name_synonym)|entrez_gene/locuslink:ATPSB(gene_name_synonym)|entrez_gene/locuslink:HEL-S-271(gene_name_synonym)	psi-mi:MI:0018(two_hybrid)	Rolland_T_(2014)	pubmed:25416956	taxid:9606	taxid:9606	psi-mi:MI:0407(direct_interaction)	psi-mi:MI:0463(biogrid)	biogrid:1037079	NA	BioGrid	ATP5F1A_ATP5F1B
entrez_gene/locuslink:498	entrez_gene/locuslink:351	entrez_gene/locuslink:ATP5A(gene_name_synonym)|entrez_gene/locuslink:ATP5AL2(gene_name_synonym)|entrez_gene/locuslink:ATPM(gene_name_synonym)|entrez_gene/locuslink:COXPD22(gene_name_synonym)|entrez_gene/locuslink:HEL-S-123m(gene_name_synonym)|entrez_gene/locuslink:MC5DN4(gene_name_synonym)|entrez_gene/locuslink:MOM2(gene_name_synonym)|entrez_gene/locuslink:OMR(gene_name_synonym)|entrez_gene/locus…	entrez_gene/locuslink:AAA(gene_name_synonym)|entrez_gene/locuslink:ABETA(gene_name_synonym)|entrez_gene/locuslink:ABPP(gene_name_synonym)|entrez_gene/locuslink:AD1(gene_name_synonym)|entrez_gene/locuslink:APPI(gene_name_synonym)|entrez_gene/locuslink:CTFgamma(gene_name_synonym)|entrez_gene/locuslink:CVAP(gene_name_synonym)|entrez_gene/locuslink:PN-II(gene_name_synonym)|entrez_gene/locuslink:PN2(g…	psi-mi:MI:0096(pull_down)	Olah_J_(2011)	pubmed:21832049	taxid:9606	taxid:9606	psi-mi:MI:0407(direct_interaction)	psi-mi:MI:0463(biogrid)	biogrid:738270	NA	BioGrid	ATP5F1A_APP
entrez_gene/locuslink:5054	entrez_gene/locuslink:5327	entrez_gene/locuslink:PAI(gene_name_synonym)|entrez_gene/locuslink:PAI-1(gene_name_synonym)|entrez_gene/locuslink:PAI1(gene_name_synonym)|entrez_gene/locuslink:PLANH1(gene_name_synonym)	entrez_gene/locuslink:T-PA(gene_name_synonym)|entrez_gene/locuslink:TPA(gene_name_synonym)	psi-mi:MI:0096(pull_down)	Madison_EL_(1990)	pubmed:2110366	taxid:9606	taxid:9606	psi-mi:MI:0407(direct_interaction)	psi-mi:MI:0463(biogrid)	biogrid:287718	NA	BioGrid	SERPINE1_PLAT
entrez_gene/locuslink:5058	entrez_gene/locuslink:998	entrez_gene/locuslink:PAKalpha(gene_name_synonym)	entrez_gene/locuslink:CDC42Hs(gene_name_synonym)|entrez_gene/locuslink:G25K(gene_name_synonym)	psi-mi:MI:0096(pull_down)	Shen_Y_(2008)	pubmed:18057010	taxid:9606	taxid:9606	psi-mi:MI:0407(direct_interaction)	psi-mi:MI:0463(biogrid)	biogrid:1277237	NA	BioGrid	PAK1_CDC42
entrez_gene/locuslink:5058	entrez_gene/locuslink:998	entrez_gene/locuslink:PAKalpha(gene_name_synonym)	entrez_gene/locuslink:CDC42Hs(gene_name_synonym)|entrez_gene/locuslink:G25K(gene_name_synonym)	psi-mi:MI:0096(pull_down)	Gonzalez-Martinez_D_(2004)	pubmed:15548653	taxid:9606	taxid:9606	psi-mi:MI:0407(direct_interaction)	psi-mi:MI:0463(biogrid)	biogrid:2327671	NA	BioGrid	PAK1_CDC42
[truncated: 1,847 more rows]
